# Supplementary material for: Coordinated microRNA/mRNA Expression Profiles Reveal Unique Skin Color Regulatory Mechanisms in Chinese Giant Salamander (Andrias davidianus)
Source: Animals (Basel). 2023 Mar 28;13(7):1181. doi: 10.3390/ani13071181 (PMC10093658; doi:10.3390/ani13071181)
Supplement: Supplementary file 1 [file animals-13-01181-s001.zip]

Archive with 7 entries (7 files):
- Supplementary file S2-Significantly differentially expressed genes (DEGs).xlsx
- Supplementary file S3-GO and KEGG annotation of DEGs.xlsx
- Supplementary file S4-Annotated DEGs.xlsx
- Supplementary file S5-Target geens of differentially expressed miRNAs and intersect genes with DEGs.xlsx
- Supplementary file S6-MITF protein sequence from 328 other animals.fasta
- Supplementary file S7-SLC24A5 protein sequence from 470 other animals.fasta
- Supplementary file S1-Results of miRNA identification.xlsx
