# Supplementary material for: Coordinated microRNA/mRNA Expression Profiles Reveal Unique Skin Color Regulatory Mechanisms in Chinese Giant Salamander (Andrias davidianus)
Source: Animals (Basel). 2023 Mar 28;13(7):1181. doi: 10.3390/ani13071181 (PMC10093658; doi:10.3390/ani13071181)
Supplement: Supplementary file 1 [file animals-13-01181-s001.zip › Supplementary file S2-Significantly differentially expressed genes (DEGs).xlsx]

## Sheet: Wt Vs AL DiffExp.sig
	baseMean	log2FoldChange	lfcSE	stat	pvalue	padj
UniGene_159430	595.973	-8.62468	0.57136	-15.095	1.74676e-51	2.70359e-48
UniGene_3384	505.95	-8.50697	0.567882	-14.9802	9.89555e-51	1.37845e-47
UniGene_171704	3233.67	-8.37887	0.335015	-25.0104	4.71098e-138	5.24991e-134
UniGene_95251	502.536	-8.24718	0.54228	-15.2083	3.11331e-52	5.10217e-49
UniGene_100875	404.061	-8.20412	0.577098	-14.2162	7.27334e-46	8.10541e-43
UniGene_178989	311.226	-7.8814	0.585342	-13.4646	2.52669e-41	2.16595e-38
UniGene_23040	274.854	-7.73859	0.588286	-13.1545	1.60397e-39	1.24129e-36
UniGene_100632	427.237	-7.47338	0.486407	-15.3645	2.83368e-53	4.78462e-50
UniGene_124595	192.209	-7.25886	0.604578	-12.0065	3.28498e-33	1.887e-30
UniGene_65708	178.26	-7.13203	0.610575	-11.6808	1.59726e-31	7.87607e-29
UniGene_9744	180.515	-6.69176	0.605105	-11.0588	1.98637e-28	7.63314e-26
UniGene_56845	105.017	-6.47226	0.631742	-10.2451	1.24499e-24	3.53934e-22
UniGene_14513	97.748	-6.39466	0.63375	-10.0902	6.10545e-24	1.65949e-21
UniGene_42993	94.6403	-6.34799	0.635638	-9.98681	1.74096e-23	4.59745e-21
UniGene_17300	137.146	-6.33982	0.559527	-11.3307	9.25024e-30	3.93453e-27
UniGene_22124	186.996	-6.19897	0.495215	-12.5177	5.97281e-36	4.0097e-33
UniGene_164690	82.1349	-6.18309	0.640716	-9.65029	4.90185e-22	1.18238e-19
UniGene_193389	82.1002	-6.18222	0.640749	-9.64843	4.99157e-22	1.19884e-19
UniGene_176311	2837.26	-6.16575	0.675978	-9.12124	7.42707e-20	1.44698e-17
UniGene_39560	2061.1	-5.98725	0.21403	-27.9739	3.37287e-172	4.6984e-168
UniGene_12089	67.7821	-5.91591	0.652126	-9.07172	1.17148e-19	2.2278e-17
UniGene_59596	64.7477	-5.86707	0.653454	-8.97855	2.74362e-19	4.96345e-17
UniGene_49004	73.4137	-5.86447	0.663133	-8.84357	9.27049e-19	1.61422e-16
UniGene_160968	63.8751	-5.79106	0.659873	-8.77603	1.69353e-18	2.91245e-16
UniGene_54727	59.8348	-5.76084	0.657986	-8.75526	2.03632e-18	3.45925e-16
UniGene_51235	58.4135	-5.72709	0.659431	-8.6849	3.7908e-18	6.32405e-16
UniGene_85039	116.528	-5.70887	0.530701	-10.7572	5.47895e-27	1.95697e-24
UniGene_50744	67.4122	-5.61386	0.622271	-9.02157	1.85407e-19	3.40953e-17
UniGene_4051	52.9172	-5.58604	0.666035	-8.38701	4.9866e-17	7.73965e-15
UniGene_108879	117.068	-5.56819	0.51031	-10.9114	1.01701e-27	3.85496e-25
UniGene_84284	48.5401	-5.47034	0.670873	-8.15406	3.51915e-16	5.00222e-14
UniGene_92365	47.9	-5.45992	0.671025	-8.13668	4.06251e-16	5.74526e-14
UniGene_162964	85.3391	-5.43205	0.570236	-9.52596	1.63517e-21	3.71885e-19
UniGene_48431	46.4331	-5.41825	0.672758	-8.05379	8.02698e-16	1.09089e-13
UniGene_190438	45.8934	-5.35272	0.678195	-7.8926	2.95957e-15	3.74789e-13
UniGene_159715	142.298	-5.3226	0.45516	-11.6939	1.3693e-31	6.87363e-29
UniGene_68908	48.3315	-5.31192	0.685506	-7.7489	9.26921e-15	1.1131e-12
UniGene_66565	64.4564	-5.30777	0.597792	-8.87896	6.74892e-19	1.19003e-16
UniGene_49689	40.9586	-5.25055	0.680133	-7.71989	1.16432e-14	1.38034e-12
UniGene_137722	187.194	-5.1887	0.742377	-6.98931	2.76237e-12	2.48658e-10
UniGene_165664	44.7923	-5.17994	0.692517	-7.47987	7.43956e-14	8.06483e-12
UniGene_48975	94.3461	-5.17655	0.543132	-9.53091	1.55913e-21	3.56043e-19
UniGene_185755	40.0094	-5.17025	0.686342	-7.53304	4.95719e-14	5.51326e-12
UniGene_50189	36.331	-5.08468	0.687742	-7.39329	1.43237e-13	1.50304e-11
UniGene_1942	35.7347	-5.03876	0.690914	-7.29289	3.03373e-13	3.06787e-11
UniGene_108852	46.0949	-5.0108	0.708762	-7.06978	1.55176e-12	1.44347e-10
UniGene_20267	34.3721	-4.99898	0.692107	-7.22284	5.09116e-13	4.98557e-11
UniGene_9660	103.846	-4.99182	0.478507	-10.4321	1.76962e-25	5.35886e-23
UniGene_38352	112.207	-4.97881	0.465827	-10.6881	1.15691e-26	4.00392e-24
UniGene_172451	240.817	-4.96997	0.442175	-11.2398	2.59909e-29	1.07275e-26
UniGene_96161	196.24	-4.95915	0.378903	-13.0882	3.8483e-39	2.89767e-36
UniGene_190522	32.9875	-4.93572	0.6955	-7.09665	1.27817e-12	1.19296e-10
UniGene_197227	40.3911	-4.90007	0.654215	-7.48999	6.88767e-14	7.48111e-12
UniGene_143159	32.7589	-4.89867	0.698534	-7.01278	2.33624e-12	2.12358e-10
UniGene_127546	36.3001	-4.83852	0.70995	-6.81529	9.40735e-12	7.77711e-10
UniGene_137143	367.44	-4.80701	0.761106	-6.31582	2.68726e-10	1.76991e-08
UniGene_102821	269.035	-4.79102	0.439415	-10.9032	1.11318e-27	4.19097e-25
UniGene_81853	50.5745	-4.72406	0.597329	-7.90864	2.60208e-15	3.32541e-13
UniGene_185794	28.6562	-4.7113	0.707015	-6.66365	2.67109e-11	2.06712e-09
UniGene_147175	27.7527	-4.70972	0.705378	-6.67687	2.44094e-11	1.89957e-09
UniGene_77343	47.8902	-4.68546	0.648564	-7.22436	5.03477e-13	4.93904e-11
UniGene_172560	27.1911	-4.68349	0.706471	-6.62942	3.37005e-11	2.5583e-09
UniGene_52913	83.064	-4.66364	0.492428	-9.47071	2.7796e-21	6.146e-19
UniGene_70243	26.8015	-4.66097	0.707613	-6.58688	4.49151e-11	3.32359e-09
UniGene_174155	42.9483	-4.63447	0.640778	-7.23256	4.73986e-13	4.65793e-11
UniGene_130060	828.866	-4.62326	0.243478	-18.9884	2.1264e-80	1.07712e-76
UniGene_5394	32.9925	-4.6224	0.66715	-6.92858	4.25085e-12	3.73004e-10
UniGene_121099	33.7667	-4.61342	0.670248	-6.88315	5.85419e-12	5.0573e-10
UniGene_12796	33.6583	-4.60158	0.67243	-6.8432	7.74418e-12	6.52807e-10
UniGene_41354	35.4585	-4.58892	0.678029	-6.76802	1.30555e-11	1.05124e-09
UniGene_15472	25.5413	-4.58025	0.71194	-6.43347	1.24722e-10	8.56903e-09
UniGene_105152	718.961	-4.56304	0.264532	-17.2495	1.1282e-66	3.30859e-63
UniGene_66606	122.913	-4.54365	0.468593	-9.69638	3.12398e-22	7.73637e-20
UniGene_158599	91.4698	-4.52831	0.529297	-8.55533	1.17535e-17	1.91493e-15
UniGene_471	28.5338	-4.51998	0.723263	-6.24944	4.11937e-10	2.62622e-08
UniGene_51017	24.2701	-4.51513	0.714766	-6.31693	2.66805e-10	1.76142e-08
UniGene_162236	24.3615	-4.51111	0.715308	-6.30653	2.85357e-10	1.8684e-08
UniGene_160556	181.57	-4.51062	0.358553	-12.5801	2.71806e-36	1.86976e-33
UniGene_174219	30.8914	-4.50746	0.673811	-6.68951	2.2392e-11	1.75482e-09
UniGene_40026	48.9585	-4.47807	0.580547	-7.71353	1.22384e-14	1.44475e-12
UniGene_3055	87.6935	-4.47411	0.490113	-9.12874	6.93004e-20	1.35488e-17
UniGene_77124	29.4392	-4.46621	0.728886	-6.12745	8.92982e-10	5.40249e-08
UniGene_150027	55.3512	-4.46345	0.562033	-7.94161	1.99571e-15	2.58007e-13
UniGene_197397	49.862	-4.45833	0.589502	-7.56288	3.94249e-14	4.41116e-12
UniGene_77997	23.8476	-4.45638	0.719076	-6.19737	5.74155e-10	3.60269e-08
UniGene_142043	23.0336	-4.44881	0.717702	-6.19869	5.69348e-10	3.57656e-08
UniGene_57744	66.1133	-4.43195	0.576431	-7.68861	1.48738e-14	1.73382e-12
UniGene_6734	168.856	-4.42951	0.379261	-11.6793	1.62614e-31	7.94813e-29
UniGene_182727	23.3666	-4.42537	0.720617	-6.14109	8.19555e-10	4.99078e-08
UniGene_164266	140.138	-4.41216	0.42697	-10.3336	4.96384e-25	1.46341e-22
UniGene_201332	35.5189	-4.4078	0.645754	-6.82582	8.74255e-12	7.29244e-10
UniGene_200097	84.2171	-4.40568	0.492727	-8.94143	3.84174e-19	6.86095e-17
UniGene_85612	583.432	-4.40475	0.253584	-17.37	1.39295e-67	4.31196e-64
UniGene_12768	22.5874	-4.40395	0.720564	-6.11181	9.851e-10	5.89578e-08
UniGene_149436	343.887	-4.39027	0.291538	-15.059	3.01269e-51	4.30429e-48
UniGene_23635	21.6014	-4.35294	0.722369	-6.02592	1.68151e-09	9.72936e-08
UniGene_122086	54.9456	-4.30989	0.549333	-7.84567	4.30661e-15	5.33254e-13
UniGene_143055	20.9265	-4.29439	0.725779	-5.91694	3.27979e-09	1.79695e-07
UniGene_88789	20.5936	-4.2885	0.725311	-5.91264	3.36667e-09	1.84274e-07
UniGene_197429	20.376	-4.27206	0.72613	-5.88333	4.02096e-09	2.16724e-07
UniGene_41535	20.365	-4.27136	0.726246	-5.88141	4.06778e-09	2.18992e-07
UniGene_95318	20.4912	-4.26947	0.72676	-5.87466	4.23704e-09	2.27008e-07
UniGene_71585	1328.56	-4.2603	0.271229	-15.7074	1.34621e-55	2.88503e-52
UniGene_134640	19.884	-4.23686	0.727895	-5.8207	5.86027e-09	3.0603e-07
UniGene_114966	30.777	-4.23065	0.653792	-6.47094	9.7397e-11	6.80924e-09
UniGene_174911	311.842	-4.21995	0.326883	-12.9096	3.9713e-38	2.91159e-35
UniGene_157852	24.8952	-4.21478	0.688485	-6.12182	9.25117e-10	5.57271e-08
UniGene_105825	19.231	-4.19265	0.729838	-5.74463	9.21216e-09	4.63396e-07
UniGene_126891	102.548	-4.18617	0.436744	-9.58495	9.25009e-22	2.19326e-19
UniGene_142939	24.5403	-4.18537	0.690731	-6.05934	1.36684e-09	8.0423e-08
UniGene_14251	19.1048	-4.18394	0.730185	-5.72997	1.00451e-08	5.01086e-07
UniGene_130529	18.9785	-4.16764	0.73115	-5.70012	1.19725e-08	5.87759e-07
UniGene_108348	24.0245	-4.16574	0.690837	-6.02999	1.6397e-09	9.52702e-08
UniGene_8507	98.0786	-4.15899	0.465514	-8.9342	4.10153e-19	7.30151e-17
UniGene_157864	23.9957	-4.15566	0.690893	-6.01491	1.79986e-09	1.03603e-07
UniGene_131607	28.8002	-4.15027	0.654892	-6.33733	2.33782e-10	1.55631e-08
UniGene_63074	48.6644	-4.14607	0.605788	-6.8441	7.69582e-12	6.49714e-10
UniGene_5039	259.166	-4.12942	0.305893	-13.4995	1.57387e-41	1.392e-38
UniGene_74233	18.1427	-4.11037	0.733635	-5.60274	2.10993e-08	9.86341e-07
UniGene_111541	47.7856	-4.11004	0.555584	-7.39769	1.38572e-13	1.45959e-11
UniGene_137688	22.8448	-4.09255	0.694715	-5.89098	3.8391e-09	2.07483e-07
UniGene_43035	685.652	-4.09097	0.240812	-16.9883	1.00286e-64	2.53997e-61
UniGene_191360	18.1079	-4.0895	0.735142	-5.56287	2.65371e-08	1.20706e-06
UniGene_194571	18.4299	-4.08576	0.736469	-5.54777	2.89341e-08	1.30227e-06
UniGene_98637	17.7878	-4.08044	0.735133	-5.55061	2.84668e-08	1.28435e-06
UniGene_11222	17.6616	-4.07203	0.735424	-5.53698	3.07723e-08	1.3728e-06
UniGene_44482	134.444	-4.06184	0.373529	-10.8742	1.52943e-27	5.68131e-25
UniGene_71215	95.0685	-4.05655	0.492339	-8.23935	1.73148e-16	2.5591e-14
UniGene_83610	27.4316	-4.05516	0.663913	-6.10797	1.00906e-09	6.01979e-08
UniGene_133446	18.4646	-4.02779	0.741015	-5.4355	5.46416e-08	2.31004e-06
UniGene_36557	21.8191	-4.015	0.698353	-5.74924	8.96444e-09	4.51626e-07
UniGene_32928	16.78	-3.99249	0.739375	-5.39981	6.67104e-08	2.78743e-06
UniGene_71179	54.0602	-3.98416	0.537353	-7.41443	1.22153e-13	1.29399e-11
UniGene_200518	26.6076	-3.98285	0.668773	-5.95546	2.59348e-09	1.45527e-07
UniGene_52202	29.8259	-3.96853	0.634166	-6.25788	3.9025e-10	2.50227e-08
UniGene_174874	16.4928	-3.94239	0.742291	-5.31112	1.08953e-07	4.33634e-06
UniGene_88179	20.4931	-3.9208	0.752309	-5.21169	1.87125e-07	7.10745e-06
UniGene_73463	81.4457	-3.91093	0.466753	-8.37901	5.3374e-17	8.23823e-15
UniGene_74084	50.7336	-3.91073	0.53414	-7.32154	2.45144e-13	2.50631e-11
UniGene_177635	91.2476	-3.89725	0.423733	-9.19741	3.66691e-20	7.32331e-18
UniGene_26127	16.4123	-3.89196	0.745773	-5.21869	1.80195e-07	6.86761e-06
UniGene_102462	46.1596	-3.89117	0.559388	-6.95612	3.49765e-12	3.09348e-10
UniGene_15372	15.6569	-3.88785	0.7442	-5.2242	1.74911e-07	6.67993e-06
UniGene_149673	15.3935	-3.86647	0.745087	-5.18929	2.11097e-07	7.9368e-06
UniGene_67562	160.882	-3.84765	0.364629	-10.5522	4.96093e-26	1.62602e-23
UniGene_177144	46.2203	-3.84418	0.567446	-6.77453	1.24809e-11	1.0109e-09
UniGene_61382	15.1759	-3.84311	0.746215	-5.15013	2.60308e-07	9.61826e-06
UniGene_32957	27.7119	-3.84242	0.642402	-5.98132	2.2133e-09	1.25714e-07
UniGene_172202	14.821	-3.81977	0.747002	-5.11346	3.1631e-07	1.15044e-05
UniGene_177091	15.0039	-3.8152	0.747765	-5.10213	3.35847e-07	1.21201e-05
UniGene_104578	251.48	-3.81431	0.421256	-9.05463	1.37038e-19	2.53679e-17
UniGene_171747	22.8557	-3.80761	0.674395	-5.64597	1.64257e-08	7.82923e-07
UniGene_73301	14.6839	-3.8042	0.747815	-5.08709	3.63609e-07	1.2979e-05
UniGene_171554	168.257	-3.79347	0.338238	-11.2154	3.42683e-29	1.396e-26
UniGene_111461	16.0594	-3.79158	0.75225	-5.04032	4.6476e-07	1.62564e-05
UniGene_124925	14.7644	-3.7893	0.749165	-5.05804	4.23591e-07	1.49478e-05
UniGene_130760	23.458	-3.77909	0.681954	-5.54156	2.99791e-08	1.34388e-06
UniGene_5669	16.2313	-3.77738	0.753576	-5.0126	5.36986e-07	1.83676e-05
UniGene_190911	165.576	-3.77648	0.334587	-11.287	1.52159e-29	6.34812e-27
UniGene_135543	18.5322	-3.77611	0.711182	-5.30962	1.09852e-07	4.36897e-06
UniGene_18089	35.5318	-3.7734	0.61053	-6.18052	6.38907e-10	3.9732e-08
UniGene_50997	26.2578	-3.77212	0.645391	-5.84471	5.07458e-09	2.66499e-07
UniGene_5921	14.4772	-3.77195	0.749473	-5.03281	4.83341e-07	1.68218e-05
UniGene_145027	24.3953	-3.77087	0.690523	-5.46089	4.73757e-08	2.03529e-06
UniGene_34146	213.647	-3.76246	0.306953	-12.2574	1.53249e-34	9.70344e-32
UniGene_69633	26.3145	-3.76136	0.64769	-5.80735	6.34709e-09	3.29292e-07
UniGene_97060	14.501	-3.75679	0.75078	-5.00385	5.61967e-07	1.90583e-05
UniGene_19312	14.6143	-3.75502	0.75099	-5.0001	5.73012e-07	1.93857e-05
UniGene_201277	178.262	-3.75245	0.325208	-11.5386	8.42739e-31	3.88078e-28
UniGene_157027	31.4719	-3.74344	0.683692	-5.47532	4.36709e-08	1.89513e-06
UniGene_28405	169.036	-3.73824	0.335409	-11.1453	7.54661e-29	3.02516e-26
UniGene_58319	13.8132	-3.71957	0.751444	-4.9499	7.42506e-07	2.43224e-05
UniGene_118409	468.881	-3.71817	0.238623	-15.5818	9.67939e-55	1.9262e-51
UniGene_87843	37.8934	-3.7157	0.589335	-6.3049	2.88384e-10	1.88379e-08
UniGene_111995	13.8937	-3.71538	0.75202	-4.94054	7.79077e-07	2.52759e-05
UniGene_142761	142.98	-3.70967	0.34541	-10.7399	6.61019e-27	2.33114e-24
UniGene_184084	13.687	-3.70064	0.752378	-4.91859	8.71684e-07	2.77703e-05
UniGene_9510	13.5956	-3.69658	0.752446	-4.91275	8.98068e-07	2.84806e-05
UniGene_84055	32.0075	-3.67922	0.601155	-6.12026	9.34249e-10	5.61722e-08
UniGene_114472	35.827	-3.67332	0.581301	-6.31914	2.63026e-10	1.73853e-08
UniGene_130523	13.9285	-3.66836	0.755382	-4.85631	1.19596e-06	3.65544e-05
UniGene_162294	17.3703	-3.66745	0.719175	-5.09952	3.40509e-07	1.22566e-05
UniGene_2476	413.413	-3.66733	0.262041	-13.9953	1.6662e-44	1.75171e-41
UniGene_28847	26.5967	-3.66502	0.667273	-5.49254	3.96197e-08	1.7301e-06
UniGene_100372	1405.61	-3.66177	0.624327	-5.86515	4.48717e-09	2.39259e-07
UniGene_17106	28.3649	-3.66098	0.627484	-5.83438	5.39907e-09	2.82741e-07
UniGene_23333	24.7739	-3.65907	0.656713	-5.57179	2.5213e-08	1.15248e-06
UniGene_113551	78.0053	-3.65584	0.542283	-6.74158	1.56669e-11	1.24887e-09
UniGene_181843	71.0418	-3.65265	0.452554	-8.07119	6.9616e-16	9.53072e-14
UniGene_149957	13.2974	-3.64538	0.755081	-4.8278	1.38049e-06	4.16014e-05
UniGene_51789	13.1145	-3.64476	0.754694	-4.82946	1.36905e-06	4.13237e-05
UniGene_72750	20.8122	-3.64435	0.687989	-5.29711	1.17652e-07	4.65264e-06
UniGene_7737	152.113	-3.63983	0.740578	-4.91485	8.88521e-07	2.8226e-05
UniGene_172443	358.383	-3.6385	0.550678	-6.6073	3.91383e-11	2.92723e-09
UniGene_174775	13.1493	-3.62963	0.755891	-4.80179	1.5725e-06	4.67554e-05
UniGene_140221	55.6442	-3.62556	0.496779	-7.29814	2.91773e-13	2.96671e-11
UniGene_83914	15.0058	-3.62148	0.760806	-4.76005	1.93542e-06	5.63731e-05
UniGene_40156	20.4226	-3.62123	0.68877	-5.25753	1.46002e-07	5.66127e-06
UniGene_86620	12.8969	-3.62016	0.755754	-4.79012	1.6668e-06	4.92439e-05
UniGene_19322	249.731	-3.61826	0.401305	-9.01624	1.94659e-19	3.55619e-17
UniGene_10947	27.4444	-3.60338	0.634564	-5.67851	1.35869e-08	6.57744e-07
UniGene_108445	458.23	-3.60036	0.237861	-15.1364	9.31853e-52	1.48351e-48
UniGene_156622	5004.65	-3.59027	0.264021	-13.5984	4.09049e-42	3.79871e-39
UniGene_99540	12.714	-3.58785	0.757482	-4.73655	2.17385e-06	6.2501e-05
UniGene_33221	12.542	-3.57664	0.757729	-4.72021	2.35603e-06	6.69785e-05
UniGene_191753	37.0447	-3.57501	0.61993	-5.7668	8.07922e-09	4.11118e-07
UniGene_178745	12.3701	-3.56047	0.758295	-4.69537	2.66128e-06	7.48165e-05
UniGene_190370	16.0008	-3.56032	0.722591	-4.92716	8.34335e-07	2.67497e-05
UniGene_137182	29.7354	-3.56032	0.659262	-5.40047	6.64683e-08	2.78049e-06
UniGene_153601	12.4506	-3.55274	0.759077	-4.68034	2.86398e-06	7.98303e-05
UniGene_156531	31.2988	-3.54829	0.626362	-5.66491	1.47099e-08	7.09028e-07
UniGene_197659	12.1067	-3.52855	0.759659	-4.64491	3.4023e-06	9.29751e-05
UniGene_88118	47.2397	-3.51784	0.595519	-5.90718	3.48021e-09	1.89557e-07
UniGene_89405	12.0152	-3.50811	0.760754	-4.61136	4.00047e-06	0.000107788
UniGene_180154	187.405	-3.50784	0.343905	-10.2	1.98222e-24	5.52245e-22
UniGene_193184	19.4824	-3.50556	0.699385	-5.01235	5.37682e-07	1.83726e-05
UniGene_70118	31.6815	-3.49971	0.592047	-5.9112	3.39633e-09	1.85533e-07
UniGene_49165	32.6536	-3.49555	0.600394	-5.82209	5.81166e-09	3.03777e-07
UniGene_170737	31.3435	-3.49013	0.58969	-5.91858	3.24724e-09	1.78614e-07
UniGene_69718	169.565	-3.48903	0.323277	-10.7927	3.7276e-27	1.34871e-24
UniGene_29327	70.3321	-3.48588	0.451493	-7.72078	1.15618e-14	1.3736e-12
UniGene_42647	11.7628	-3.48327	0.761554	-4.57389	4.78743e-06	0.000126245
UniGene_171872	28.0736	-3.47947	0.613028	-5.67587	1.37984e-08	6.66821e-07
UniGene_99389	52.5136	-3.47199	0.526037	-6.60028	4.10383e-11	3.06112e-09
UniGene_107488	11.6256	-3.46993	0.762074	-4.55326	5.28198e-06	0.000137722
UniGene_43886	12.4396	-3.46801	0.764346	-4.53723	5.69981e-06	0.000147102
UniGene_28975	42.0587	-3.46747	0.554972	-6.248	4.15753e-10	2.64752e-08
UniGene_181945	27.8926	-3.45937	0.669056	-5.17052	2.33441e-07	8.68895e-06
UniGene_20372	11.7061	-3.45523	0.763254	-4.52697	5.98353e-06	0.000153359
UniGene_117739	11.5452	-3.45366	0.762805	-4.52758	5.96639e-06	0.000153131
UniGene_17755	64.9723	-3.45326	0.565542	-6.1061	1.02094e-09	6.08415e-08
UniGene_132145	11.4994	-3.45296	0.762743	-4.52702	5.98202e-06	0.000153359
UniGene_37880	11.4994	-3.45296	0.762743	-4.52702	5.98202e-06	0.000153359
UniGene_42337	11.5909	-3.4518	0.763024	-4.52383	6.07292e-06	0.000155578
UniGene_28245	11.408	-3.44366	0.763108	-4.51267	6.40156e-06	0.000162949
UniGene_20331	14.7932	-3.43316	0.731397	-4.69398	2.67939e-06	7.52498e-05
UniGene_100887	18.3951	-3.42814	0.700884	-4.89117	1.00238e-06	3.13778e-05
UniGene_3078	42.4373	-3.42654	0.529016	-6.47719	9.34439e-11	6.56582e-09
UniGene_76153	11.3275	-3.42285	0.764101	-4.47958	7.47897e-06	0.000186874
UniGene_76904	26.9505	-3.41467	0.617309	-5.53154	3.17438e-08	1.41162e-06
UniGene_36995	69.0439	-3.3946	0.441954	-7.68089	1.57988e-14	1.82637e-12
UniGene_87766	11.2251	-3.39199	0.765803	-4.42932	9.45315e-06	0.000229913
UniGene_67707	11.0184	-3.39168	0.765181	-4.43252	9.31372e-06	0.000226719
UniGene_6624	17.5363	-3.388	0.703085	-4.81877	1.44446e-06	4.33883e-05
UniGene_44532	432.827	-3.3872	0.251467	-13.4698	2.35596e-41	2.05116e-38
UniGene_182574	26.6652	-3.38609	0.622455	-5.43989	5.33132e-08	2.26074e-06
UniGene_89122	6743.36	-3.38242	0.572378	-5.90942	3.43308e-09	1.87357e-07
UniGene_104	11.5561	-3.38158	0.767021	-4.40872	1.03984e-05	0.000250389
UniGene_104420	14.0766	-3.37027	0.732677	-4.59994	4.2262e-06	0.000113159
UniGene_133228	62.0707	-3.37018	0.464368	-7.25757	3.94108e-13	3.92839e-11
UniGene_51012	11.247	-3.36923	0.766997	-4.39275	1.11924e-05	0.000267198
UniGene_52483	257.973	-3.36288	0.268966	-12.503	7.18934e-36	4.76893e-33
UniGene_73714	10.8355	-3.35972	0.766655	-4.38231	1.1743e-05	0.000279129
UniGene_130339	13.8878	-3.35892	0.734005	-4.57616	4.73593e-06	0.000125065
UniGene_170171	100.608	-3.35459	0.40449	-8.2934	1.10061e-16	1.65299e-14
UniGene_141504	10.7093	-3.35311	0.766665	-4.37363	1.22195e-05	0.000289118
UniGene_143489	20.7655	-3.34916	0.678896	-4.93325	8.08733e-07	2.60478e-05
UniGene_165030	10.7898	-3.34442	0.767437	-4.3579	1.31315e-05	0.000307303
UniGene_66618	13.8768	-3.34358	0.735783	-4.54424	5.51328e-06	0.000142884
UniGene_53155	20.36	-3.34158	0.681296	-4.90474	9.35529e-07	2.95903e-05
UniGene_105421	59.4676	-3.33066	0.5963	-5.58555	2.32966e-08	1.07636e-06
UniGene_96956	11.0879	-3.32367	0.769369	-4.32	1.5603e-05	0.000354568
UniGene_76815	10.4916	-3.32361	0.767789	-4.32881	1.4992e-05	0.00034278
UniGene_130721	45.3126	-3.31173	0.512517	-6.4617	1.03533e-10	7.22914e-09
UniGene_95226	47.1701	-3.31108	0.540174	-6.12965	8.80713e-10	5.33406e-08
UniGene_148643	13.4067	-3.30701	0.73671	-4.4889	7.15935e-06	0.000180018
UniGene_193785	25.57	-3.29324	0.631808	-5.21241	1.86403e-07	7.08484e-06
UniGene_45841	10.3544	-3.29295	0.769218	-4.28091	1.86131e-05	0.000416014
UniGene_180682	556.453	-3.29161	0.218235	-15.0829	2.09897e-51	3.07775e-48
UniGene_160960	608.826	-3.29082	0.213628	-15.4044	1.52803e-53	2.66068e-50
UniGene_64125	16.2363	-3.29078	0.705903	-4.66181	3.13439e-06	8.63741e-05
UniGene_80586	21.4971	-3.2874	0.694963	-4.73033	2.24156e-06	6.42489e-05
UniGene_160979	14.671	-3.28249	0.74423	-4.41058	1.03095e-05	0.000248463
UniGene_133304	11.9933	-3.27664	0.773617	-4.23549	2.28056e-05	0.00049696
UniGene_30883	10.8574	-3.27603	0.771159	-4.24819	2.15502e-05	0.000472561
UniGene_144218	36.3497	-3.27561	0.564774	-5.79985	6.63751e-09	3.42764e-07
UniGene_71178	15.7662	-3.2652	0.705432	-4.62865	3.68051e-06	9.96977e-05
UniGene_153160	10.5483	-3.26495	0.771055	-4.2344	2.29164e-05	0.00049918
UniGene_159226	165.345	-3.26309	0.346744	-9.41065	4.93096e-21	1.06908e-18
UniGene_184799	10.102	-3.26224	0.770183	-4.23567	2.27869e-05	0.000496748
UniGene_200852	10.0563	-3.26084	0.77016	-4.23398	2.29596e-05	0.000499925
UniGene_176413	13.0688	-3.25829	0.738649	-4.41115	1.02824e-05	0.000247916
UniGene_103707	436.904	-3.25581	0.26751	-12.1708	4.44733e-34	2.78433e-31
UniGene_152703	10.1935	-3.2558	0.770728	-4.22432	2.39663e-05	0.000517999
UniGene_59526	30.1995	-3.25465	0.596658	-5.4548	4.90277e-08	2.09817e-06
UniGene_99678	1528.73	-3.25202	0.179861	-18.0807	4.52397e-73	1.80054e-69
UniGene_127183	69.2077	-3.24686	0.456875	-7.10667	1.18878e-12	1.12079e-10
UniGene_123511	9.91912	-3.23738	0.771136	-4.1982	2.69043e-05	0.000570654
UniGene_177071	71.8983	-3.2299	0.485952	-6.64655	3.0004e-11	2.29962e-09
UniGene_84931	19.1107	-3.22856	0.689994	-4.67912	2.88111e-06	8.0185e-05
UniGene_155590	9.83863	-3.22741	0.771407	-4.18379	2.86684e-05	0.000601885
UniGene_94363	9.83863	-3.22741	0.771407	-4.18379	2.86684e-05	0.000601885
UniGene_30689	9.88435	-3.22734	0.771508	-4.18315	2.87492e-05	0.000603128
UniGene_138776	21.006	-3.22484	0.653495	-4.93475	8.02531e-07	2.58779e-05
UniGene_90853	323.02	-3.22445	0.270985	-11.899	1.19752e-32	6.4618e-30
UniGene_56301	9.93007	-3.22409	0.771776	-4.17749	2.9474e-05	0.000615551
UniGene_178029	21.344	-3.22306	0.659364	-4.88814	1.01793e-06	3.17754e-05
UniGene_172526	9.9758	-3.21743	0.77222	-4.16647	3.0935e-05	0.000640911
UniGene_34358	120.288	-3.21506	0.388326	-8.27929	1.2391e-16	1.85101e-14
UniGene_196965	12.6792	-3.2146	0.74076	-4.3396	1.4274e-05	0.000329472
UniGene_116688	49.3289	-3.20232	0.528138	-6.06342	1.33259e-09	7.86566e-08
UniGene_193290	18.9844	-3.19759	0.694259	-4.60576	4.10967e-06	0.000110251
UniGene_177029	13.1671	-3.19555	0.746923	-4.27828	1.88343e-05	0.000420452
UniGene_84980	52.724	-3.19483	0.483137	-6.61268	3.77428e-11	2.82858e-09
UniGene_162871	9.65573	-3.1946	0.772745	-4.1341	3.56348e-05	0.000723605
UniGene_133768	29.0466	-3.19124	0.596166	-5.35293	8.654e-08	3.53688e-06
UniGene_120711	9.57524	-3.19079	0.772684	-4.12949	3.63567e-05	0.000735583
UniGene_146919	9.57524	-3.19079	0.772684	-4.12949	3.63567e-05	0.000735583
UniGene_75799	28.6063	-3.18444	0.597089	-5.33327	9.64582e-08	3.89186e-06
UniGene_69178	41.835	-3.18384	0.522503	-6.09344	1.10508e-09	6.55751e-08
UniGene_47827	95.3372	-3.18381	0.783352	-4.06434	4.8168e-05	0.000931593
UniGene_91474	12.6056	-3.18021	0.745278	-4.26714	1.97992e-05	0.000438827
UniGene_18774	9.48379	-3.17716	0.773196	-4.10912	3.97163e-05	0.000793187
UniGene_98406	159.833	-3.17141	0.331208	-9.57526	1.01598e-21	2.37699e-19
UniGene_14899	36.1937	-3.16436	0.547996	-5.77443	7.72146e-09	3.94354e-07
UniGene_155458	111.009	-3.16244	0.697981	-4.53084	5.87485e-06	0.000150996
UniGene_4850	12.2915	-3.15814	0.779155	-4.05329	5.05014e-05	0.000970323
UniGene_186225	9.56428	-3.15712	0.77445	-4.07659	4.57011e-05	0.000893496
UniGene_185532	110.166	-3.15269	0.359429	-8.77138	1.76489e-18	3.02583e-16
UniGene_31670	20.1811	-3.14706	0.661196	-4.75964	1.93939e-06	5.64591e-05
UniGene_79335	164.189	-3.14512	0.345708	-9.09763	9.23281e-20	1.77397e-17
UniGene_127547	13.4653	-3.14387	0.753116	-4.17449	2.98658e-05	0.0006228
UniGene_57697	10.0801	-3.14354	0.776241	-4.0497	5.12844e-05	0.000983671
UniGene_110068	12.0093	-3.1415	0.74532	-4.21497	2.49816e-05	0.000534757
UniGene_2485	53.1525	-3.14106	0.469409	-6.69151	2.20873e-11	1.73338e-09
UniGene_129768	12.3422	-3.14028	0.747695	-4.19995	2.66977e-05	0.000567135
UniGene_11464	10.5135	-3.13974	0.777005	-4.04082	5.3264e-05	0.00101431
UniGene_5787	22.3865	-3.13911	0.635701	-4.93804	7.89123e-07	2.55342e-05
UniGene_9724	9.54047	-3.13584	0.775279	-4.04478	5.23716e-05	0.00100108
UniGene_150242	35.7722	-3.1357	0.558415	-5.61536	1.9615e-08	9.23099e-07
UniGene_66948	32.9943	-3.13411	0.569433	-5.50392	3.71448e-08	1.63226e-06
UniGene_78409	9.51856	-3.13337	0.775511	-4.04039	5.33613e-05	0.00101582
UniGene_84056	253.715	-3.12705	0.397164	-7.87346	3.44977e-15	4.33908e-13
UniGene_197280	120.806	-3.12357	0.343364	-9.09697	9.28899e-20	1.77863e-17
UniGene_75669	9.17468	-3.11987	0.775337	-4.02389	5.72451e-05	0.00107818
UniGene_124701	9.13992	-3.11931	0.775207	-4.02384	5.72563e-05	0.00107818
UniGene_41999	9.13992	-3.11931	0.775207	-4.02384	5.72563e-05	0.00107818
UniGene_147391	108.117	-3.11706	0.368982	-8.44772	2.97059e-17	4.66257e-15
UniGene_142106	9.23136	-3.11247	0.77572	-4.01237	6.01126e-05	0.00112285
UniGene_80248	39.8263	-3.11023	0.528888	-5.8807	4.0853e-09	2.19723e-07
UniGene_109292	45.8434	-3.10814	0.520957	-5.96622	2.42817e-09	1.37196e-07
UniGene_110547	11.7002	-3.10753	0.746871	-4.16073	3.17237e-05	0.000655897
UniGene_31933	11.8085	-3.10223	0.746715	-4.15451	3.25989e-05	0.00067051
UniGene_74807	834.068	-3.10185	0.248274	-12.4937	8.08365e-36	5.23745e-33
UniGene_80223	11.8543	-3.10083	0.747087	-4.15057	3.31652e-05	0.000679899
UniGene_142472	1041.36	-3.09943	0.257033	-12.0584	1.75046e-33	1.04877e-30
UniGene_69489	85.6606	-3.09769	0.412661	-7.50663	6.06681e-14	6.64131e-12
UniGene_62163	72.7256	-3.08496	0.565958	-5.45086	5.01269e-08	2.13865e-06
UniGene_32162	21.7962	-3.08102	0.641198	-4.8051	1.54673e-06	4.61123e-05
UniGene_188278	40.369	-3.08073	0.550915	-5.59203	2.24428e-08	1.04036e-06
UniGene_152457	8.87653	-3.08071	0.776446	-3.96771	7.25674e-05	0.00131587
UniGene_87880	9.25517	-3.08003	0.777421	-3.96185	7.437e-05	0.00134324
UniGene_128925	12.3751	-3.07779	0.753133	-4.08664	4.37657e-05	0.000859579
UniGene_104786	8.83081	-3.07663	0.776548	-3.96193	7.43473e-05	0.00134324
UniGene_31623	8.83081	-3.07663	0.776548	-3.96193	7.43473e-05	0.00134324
UniGene_41078	21.6023	-3.07662	0.640485	-4.80357	1.55859e-06	4.64163e-05
UniGene_113002	9.42711	-3.07391	0.778055	-3.95076	7.79044e-05	0.00139442
UniGene_201217	49.7723	-3.07269	0.497614	-6.17485	6.62263e-10	4.10928e-08
UniGene_31823	11.5799	-3.07239	0.748444	-4.10503	4.0426e-05	0.000805051
UniGene_140378	9.0137	-3.07048	0.777186	-3.95076	7.79028e-05	0.00139442
UniGene_75612	9.05943	-3.06001	0.777745	-3.93446	8.33837e-05	0.00147286
UniGene_38009	70.134	-3.0572	0.429322	-7.12099	1.07156e-12	1.02063e-10
UniGene_32586	9.03751	-3.05344	0.778145	-3.924	8.70912e-05	0.00153083
UniGene_154688	186.716	-3.0518	0.31541	-9.67567	3.82579e-22	9.30887e-20
UniGene_146935	28.7613	-3.04767	0.592596	-5.14291	2.70521e-07	9.94944e-06
UniGene_185274	888.54	-3.0463	0.196546	-15.4992	3.51418e-54	6.31646e-51
UniGene_90273	27.5856	-3.04451	0.626645	-4.85842	1.18325e-06	3.62855e-05
UniGene_177423	8.65887	-3.0424	0.777709	-3.912	9.15341e-05	0.00159533
UniGene_128522	8.61314	-3.04	0.77773	-3.90882	9.27491e-05	0.00161348
UniGene_36665	16.121	-3.03381	0.691714	-4.38594	1.15487e-05	0.000275116
UniGene_129225	20.8867	-3.03379	0.643375	-4.71544	2.41194e-06	6.83936e-05
UniGene_17388	8.56742	-3.03368	0.777928	-3.8997	9.63129e-05	0.0016656
UniGene_63394	8.56742	-3.03368	0.777928	-3.8997	9.63129e-05	0.0016656
UniGene_137145	11.4258	-3.03338	0.752568	-4.03071	5.56084e-05	0.00105105
UniGene_167343	57.1618	-3.03316	0.462187	-6.56261	5.28731e-11	3.86119e-09
UniGene_58196	26.4118	-3.03129	0.612998	-4.94503	7.6131e-07	2.48216e-05
UniGene_87426	20.9603	-3.03105	0.642851	-4.71501	2.41697e-06	6.85014e-05
UniGene_2071	30.3476	-3.02758	0.568371	-5.32677	9.99748e-08	4.01629e-06
UniGene_59827	25.5083	-3.02404	0.602618	-5.01817	5.21671e-07	1.7954e-05
UniGene_183104	8.99179	-3.02331	0.779357	-3.87923	0.000104786	0.00178172
UniGene_44460	8.64791	-3.021	0.778719	-3.87945	0.000104692	0.00178066
UniGene_87113	8.64791	-3.021	0.778719	-3.87945	0.000104692	0.00178066
UniGene_159076	175.034	-3.01988	0.348175	-8.67346	4.19199e-18	6.93109e-16
UniGene_36329	16.0236	-3.01513	0.695448	-4.33552	1.45414e-05	0.000334675
UniGene_9454	27.9762	-3.01296	0.587609	-5.12748	2.93639e-07	1.07359e-05
UniGene_80866	8.47597	-3.00894	0.778852	-3.8633	0.000111867	0.00188031
UniGene_90894	8.47597	-3.00894	0.778852	-3.8633	0.000111867	0.00188031
UniGene_26191	13.2695	-3.00544	0.721191	-4.16733	3.08189e-05	0.000639704
UniGene_94448	77.3657	-3.00394	0.411781	-7.295	2.98655e-13	3.02565e-11
UniGene_123204	76.2433	-2.99746	0.502389	-5.96641	2.42533e-09	1.37196e-07
UniGene_83232	8.34976	-2.997	0.779055	-3.84697	0.000119586	0.00198787
UniGene_162962	8.77413	-2.99659	0.780036	-3.8416	0.000122234	0.00202464
UniGene_106909	383.451	-2.99515	0.364587	-8.21518	2.11848e-16	3.11456e-14
UniGene_184743	11.7647	-2.995	0.784145	-3.81944	0.000133754	0.00218301
UniGene_173502	11.247	-2.99297	0.753611	-3.9715	7.14202e-05	0.00129923
UniGene_79625	80.3691	-2.99278	0.421477	-7.10069	1.24135e-12	1.16164e-10
UniGene_16132	23.1876	-2.99195	0.630793	-4.74315	2.10422e-06	6.08129e-05
UniGene_124389	11.7409	-2.99072	0.756935	-3.95109	7.77966e-05	0.00139413
UniGene_39191	8.43025	-2.99009	0.779577	-3.83553	0.000125296	0.00206675
UniGene_18324	62.7665	-2.98916	0.510178	-5.85905	4.65517e-09	2.46565e-07
UniGene_70381	38.9268	-2.98803	0.518894	-5.75846	8.48838e-09	4.29975e-07
UniGene_10023	10.8752	-2.98561	0.753414	-3.96277	7.40853e-05	0.00134071
UniGene_90261	22.4213	-2.97726	0.62433	-4.76874	1.85385e-06	5.42809e-05
UniGene_43813	8.25831	-2.97529	0.779815	-3.81538	0.000135971	0.00221595
UniGene_29929	8.38453	-2.96714	0.780448	-3.80184	0.000143623	0.00231961
UniGene_175514	36.303	-2.96378	0.533886	-5.55133	2.83498e-08	1.28114e-06
UniGene_92987	53.6732	-2.96361	0.484952	-6.11114	9.89223e-10	5.91411e-08
UniGene_76353	8.1321	-2.95856	0.780207	-3.79203	0.000149423	0.00239642
UniGene_8599	57.0772	-2.9582	0.46637	-6.34304	2.25274e-10	1.50507e-08
UniGene_107584	8.21259	-2.95803	0.78045	-3.79016	0.000150551	0.00241123
UniGene_181872	8.26927	-2.95435	0.780622	-3.78461	0.00015395	0.00245369
UniGene_194150	8.26927	-2.95435	0.780622	-3.78461	0.00015395	0.00245369
UniGene_128680	8.08637	-2.9515	0.780417	-3.78196	0.000155599	0.00247289
UniGene_51186	47.684	-2.94875	0.497862	-5.92282	3.16465e-09	1.74589e-07
UniGene_118655	15.0963	-2.94748	0.697373	-4.22654	2.37313e-05	0.000513519
UniGene_134061	8.31499	-2.94489	0.781079	-3.77028	0.000163062	0.00257401
UniGene_164972	824.981	-2.94064	0.210856	-13.9462	3.31627e-44	3.4219e-41
UniGene_6007	28.8935	-2.94064	0.578577	-5.08253	3.72435e-07	1.32771e-05
UniGene_100330	12.0481	-2.94052	0.761862	-3.85966	0.000113546	0.00190352
UniGene_172184	8.3388	-2.93997	0.781449	-3.7622	0.000168422	0.0026465
UniGene_121431	10.916	-2.93216	0.7576	-3.87032	0.000108691	0.00183559
UniGene_15367	8.36072	-2.93135	0.781682	-3.75005	0.000176801	0.00275562
UniGene_68480	1588.06	-2.92552	0.280408	-10.4331	1.75125e-25	5.33222e-23
UniGene_91682	59.9347	-2.92449	0.445367	-6.56647	5.15205e-11	3.78723e-09
UniGene_119635	7.99493	-2.92428	0.781354	-3.74259	0.000182134	0.0028261
UniGene_57889	10.257	-2.91422	0.756309	-3.85321	0.000116581	0.0019478
UniGene_174221	14.8677	-2.91406	0.701203	-4.1558	3.24158e-05	0.000667236
UniGene_79504	35.7095	-2.91334	0.552313	-5.2748	1.329e-07	5.20027e-06
UniGene_28642	132.799	-2.9122	0.329539	-8.8372	9.81445e-19	1.70362e-16
UniGene_97252	473.39	-2.90983	0.301904	-9.63826	5.51156e-22	1.31804e-19
UniGene_15254	25.3761	-2.90657	0.632978	-4.59189	4.39252e-06	0.000117106
UniGene_109636	30.3585	-2.9048	0.562499	-5.16409	2.4161e-07	8.97501e-06
UniGene_3906	17.5175	-2.90442	0.728431	-3.98722	6.68518e-05	0.00123344
UniGene_166671	9.24422	-2.90026	0.784296	-3.69791	0.000217385	0.00328435
UniGene_68431	190.761	-2.89938	0.287294	-10.092	5.99229e-24	1.63672e-21
UniGene_62530	33.6215	-2.89702	0.568649	-5.09456	3.4955e-07	1.25577e-05
UniGene_102615	10.2282	-2.89613	0.756591	-3.82786	0.000129261	0.0021221
UniGene_170943	7.77726	-2.88899	0.782276	-3.69306	0.000221568	0.00333669
UniGene_139885	28.2922	-2.88829	0.587069	-4.91985	8.6612e-07	2.76563e-05
UniGene_64645	10.5483	-2.88799	0.758911	-3.80544	0.000141555	0.00229415
UniGene_190464	18.9625	-2.88398	0.654203	-4.40838	1.04145e-05	0.000250667
UniGene_31566	10.1199	-2.88213	0.758466	-3.79995	0.000144727	0.00233485
UniGene_9367	16.6766	-2.87575	0.676497	-4.25093	2.1288e-05	0.000467916
UniGene_85033	10.2411	-2.87512	0.786104	-3.65743	0.000254756	0.00376526
UniGene_145123	7.7425	-2.87465	0.782682	-3.67282	0.00023989	0.00357971
UniGene_139960	41.4771	-2.87404	0.527143	-5.45211	4.97767e-08	2.12533e-06
UniGene_50229	7.65105	-2.87255	0.78261	-3.67047	0.000242104	0.00360793
UniGene_67733	10.0563	-2.87169	0.757654	-3.79024	0.0001505	0.00241112
UniGene_124083	19.3104	-2.87074	0.660049	-4.34928	1.36587e-05	0.000317241
UniGene_35379	36.946	-2.86992	0.582879	-4.92369	8.49257e-07	2.71801e-05
UniGene_13790	55.7822	-2.86973	0.45747	-6.27304	3.54059e-10	2.29131e-08
UniGene_55759	24.7789	-2.86789	0.637829	-4.49632	6.91381e-06	0.000174552
UniGene_144870	10.5899	-2.86642	0.762573	-3.75888	0.000170675	0.00267585
UniGene_29373	9.41616	-2.86331	0.785604	-3.64473	0.000267677	0.00392809
UniGene_79633	20.8062	-2.86291	0.632077	-4.52937	5.91597e-06	0.000151907
UniGene_91088	8.18878	-2.85945	0.783951	-3.64749	0.000264819	0.00389127
UniGene_30091	14.323	-2.85889	0.702671	-4.0686	4.72959e-05	0.000917592
UniGene_52188	23.446	-2.85735	0.620185	-4.60726	4.08012e-06	0.000109616
UniGene_15332	173.225	-2.85492	0.308516	-9.25373	2.16801e-20	4.42497e-18
UniGene_24886	7.5596	-2.85204	0.783213	-3.64146	0.000271093	0.00396673
UniGene_25011	7.5596	-2.85204	0.783213	-3.64146	0.000271093	0.00396673
UniGene_88608	7.5596	-2.85204	0.783213	-3.64146	0.000271093	0.00396673
UniGene_162427	122	-2.84773	0.348026	-8.18253	2.77953e-16	4.00195e-14
UniGene_123587	119.184	-2.84683	0.342927	-8.30157	1.02748e-16	1.55152e-14
UniGene_30607	110.401	-2.84616	0.755574	-3.76688	0.0001653	0.00260405
UniGene_33142	7.68582	-2.84583	0.783694	-3.6313	0.000281993	0.00409931
UniGene_86028	18.8999	-2.84534	0.665194	-4.27746	1.8904e-05	0.00042167
UniGene_3706	10.0284	-2.84517	0.761191	-3.73779	0.000185645	0.00287338
UniGene_188630	14.7346	-2.84514	0.709432	-4.01046	6.06018e-05	0.0011301
UniGene_184269	14.1511	-2.84021	0.703794	-4.03557	5.4471e-05	0.00103271
UniGene_201022	12.21	-2.83934	0.735455	-3.86066	0.000113079	0.0018984
UniGene_164557	9.83861	-2.83832	0.759234	-3.7384	0.000185197	0.00286723
UniGene_166203	84.7253	-2.83627	0.398544	-7.11657	1.10644e-12	1.0467e-10
UniGene_89972	12.4963	-2.83406	0.736091	-3.85015	0.000118044	0.00196575
UniGene_171845	7.47911	-2.83126	0.783751	-3.61244	0.000303325	0.00435712
UniGene_157033	7.43339	-2.83005	0.783722	-3.61103	0.000304978	0.00437635
UniGene_24989	13.4195	-2.82913	0.745592	-3.79448	0.000147953	0.00237989
UniGene_153987	7.92539	-2.82528	0.78466	-3.60064	0.00031744	0.00453039
UniGene_44205	7.38766	-2.82409	0.783858	-3.60281	0.000314793	0.00450058
UniGene_112654	14.8548	-2.82312	0.715965	-3.9431	8.04346e-05	0.00142961
UniGene_103162	41.8867	-2.81986	0.506486	-5.56751	2.58408e-08	1.17924e-06
UniGene_67207	68.9235	-2.81525	0.422701	-6.66014	2.73568e-11	2.11417e-09
UniGene_15235	7.61628	-2.80677	0.784775	-3.57653	0.000348191	0.00488572
UniGene_184896	8.28022	-2.80464	0.785779	-3.56924	0.000358013	0.00500213
UniGene_21	7.98397	-2.80125	0.785623	-3.56564	0.000362963	0.0050586
UniGene_86708	32.9923	-2.80057	0.549761	-5.09417	3.50277e-07	1.25676e-05
UniGene_183342	184.777	-2.798	0.388678	-7.19875	6.0769e-13	5.87855e-11
UniGene_105405	19.9813	-2.79756	0.637089	-4.39117	1.12742e-05	0.000269036
UniGene_137101	25.3492	-2.79614	0.623825	-4.48225	7.38591e-06	0.00018488
UniGene_25468	20.3987	-2.79397	0.64325	-4.34352	1.40216e-05	0.000324723
UniGene_173228	80.3302	-2.79152	0.407974	-6.84241	7.78691e-12	6.55418e-10
UniGene_134232	13.8072	-2.79143	0.708033	-3.94251	8.06333e-05	0.00143222
UniGene_92023	18.3483	-2.79116	0.665748	-4.19252	2.75878e-05	0.000583374
UniGene_142332	11.8611	-2.79072	0.737618	-3.78342	0.000154685	0.00246329
UniGene_30687	13.5617	-2.78654	0.707836	-3.9367	8.26104e-05	0.00146129
UniGene_187530	13.9861	-2.78586	0.71378	-3.90297	9.50179e-05	0.00164627
UniGene_173899	7.26145	-2.78427	0.784934	-3.54714	0.00038944	0.0053672
UniGene_52394	7.26145	-2.78427	0.784934	-3.54714	0.00038944	0.0053672
UniGene_65692	7.26145	-2.78427	0.784934	-3.54714	0.00038944	0.0053672
UniGene_33913	7.17	-2.78146	0.784892	-3.54375	0.000394477	0.00542723
UniGene_61373	12.5091	-2.77943	0.774766	-3.58744	0.00033394	0.00471899
UniGene_126263	7.30717	-2.77806	0.785197	-3.53804	0.00040311	0.00553233
UniGene_44873	9.9777	-2.77701	0.788178	-3.52333	0.000426159	0.00580292
UniGene_79317	1330.82	-2.777	0.618162	-4.49235	7.04404e-06	0.000177379
UniGene_28443	7.25049	-2.77632	0.785235	-3.53566	0.000406763	0.00557698
UniGene_60433	7.25049	-2.77632	0.785235	-3.53566	0.000406763	0.00557698
UniGene_88214	13.4812	-2.7742	0.708711	-3.91443	9.06164e-05	0.00158181
UniGene_108947	7.76631	-2.77291	0.786144	-3.52722	0.000419941	0.00572665
UniGene_189614	7.12428	-2.7726	0.78511	-3.53148	0.000413248	0.00564973
UniGene_8478	7.12428	-2.7726	0.78511	-3.53148	0.000413248	0.00564973
UniGene_41271	9.7193	-2.77061	0.765595	-3.61889	0.000295867	0.00426981
UniGene_134655	1305.21	-2.77051	0.177916	-15.572	1.1278e-54	2.16693e-51
UniGene_29170	11.8154	-2.76821	0.740134	-3.74015	0.000183911	0.0028497
UniGene_97131	36.0455	-2.76607	0.527188	-5.24685	1.54724e-07	5.96212e-06
UniGene_97362	13.6353	-2.76073	0.711221	-3.88168	0.000103738	0.00176876
UniGene_93297	7.07855	-2.75861	0.785485	-3.51198	0.000444787	0.00601688
UniGene_95314	829.659	-2.75779	0.202754	-13.6016	3.91617e-42	3.69846e-39
UniGene_86321	24.3157	-2.75348	0.618268	-4.45354	8.44641e-06	0.000207602
UniGene_172992	11.718	-2.75312	0.742393	-3.70844	0.000208543	0.00317215
UniGene_195754	7.39862	-2.7518	0.786112	-3.50052	0.000464344	0.00624957
UniGene_20325	7.37671	-2.75158	0.786195	-3.49987	0.000465479	0.00626183
UniGene_113285	17.2669	-2.74651	0.662163	-4.14778	3.35712e-05	0.000686453
UniGene_156430	44.3724	-2.74323	0.501546	-5.46955	4.51177e-08	1.95183e-06
UniGene_15464	54.9661	-2.74194	0.521398	-5.25882	1.44985e-07	5.62967e-06
UniGene_104655	11.2539	-2.74177	0.738054	-3.71487	0.000203309	0.00310339
UniGene_77878	11.2539	-2.74177	0.738054	-3.71487	0.000203309	0.00310339
UniGene_150432	49.6181	-2.74124	0.468425	-5.85204	4.85592e-09	2.56466e-07
UniGene_3040	45.3692	-2.74084	0.480437	-5.70489	1.1642e-08	5.73559e-07
UniGene_194302	58.3772	-2.73888	0.460092	-5.95291	2.63421e-09	1.47239e-07
UniGene_135194	9.22039	-2.73743	0.764139	-3.58238	0.000340484	0.00479377
UniGene_34887	9.22039	-2.73743	0.764139	-3.58238	0.000340484	0.00479377
UniGene_116102	30.0284	-2.73669	0.580622	-4.71338	2.43638e-06	6.90162e-05
UniGene_42263	6.95234	-2.73657	0.785918	-3.48201	0.000497668	0.00661026
UniGene_41489	28.3945	-2.73603	0.601641	-4.54762	5.42572e-06	0.000140811
UniGene_26706	19.1454	-2.73463	0.641211	-4.26479	2.0009e-05	0.000442422
UniGene_119467	174.436	-2.73453	0.303449	-9.01148	2.03294e-19	3.70181e-17
UniGene_55985	33.4226	-2.73317	0.543708	-5.02691	4.9845e-07	1.72722e-05
UniGene_28951	6.90661	-2.72981	0.786057	-3.47279	0.000515083	0.00680266
UniGene_129627	10.9557	-2.72714	0.736665	-3.70201	0.000213896	0.00323778
UniGene_182840	10.9557	-2.72714	0.736665	-3.70201	0.000213896	0.00323778
UniGene_164420	7.08951	-2.72571	0.786415	-3.46599	0.000528277	0.0069522
UniGene_79010	7.08951	-2.72571	0.786415	-3.46599	0.000528277	0.0069522
UniGene_127091	35.4113	-2.72288	0.537595	-5.06492	4.08568e-07	1.44542e-05
UniGene_111466	19.54	-2.72275	0.652811	-4.17081	3.03515e-05	0.000631512
UniGene_10341	6.86089	-2.71775	0.786348	-3.45616	0.00054792	0.00717006
UniGene_122139	6.86089	-2.71775	0.786348	-3.45616	0.00054792	0.00717006
UniGene_145158	6.86089	-2.71775	0.786348	-3.45616	0.00054792	0.00717006
UniGene_195600	12.9087	-2.71379	0.712186	-3.81051	0.000138682	0.00225287
UniGene_17349	21.4015	-2.71347	0.635823	-4.26765	1.97543e-05	0.000438005
UniGene_138775	9.11204	-2.71277	0.766693	-3.53828	0.000402741	0.00552863
UniGene_147320	7.13523	-2.71219	0.786845	-3.44692	0.000567017	0.00738182
UniGene_150461	7.13523	-2.71219	0.786845	-3.44692	0.000567017	0.00738182
UniGene_146300	28.796	-2.71142	0.564437	-4.80376	1.55713e-06	4.63976e-05
UniGene_198323	9.35161	-2.71077	0.767788	-3.53063	0.000414575	0.00566457
UniGene_130926	17.0552	-2.70998	0.666871	-4.06372	4.82957e-05	0.000933416
UniGene_158117	8.95105	-2.70085	0.766414	-3.52401	0.000425067	0.00579089
UniGene_136624	21.5456	-2.70076	0.645048	-4.18691	2.82776e-05	0.00059525
UniGene_172903	6.81517	-2.70025	0.786781	-3.43202	0.00059911	0.00771313
UniGene_141608	10.7381	-2.69825	0.738203	-3.65516	0.000257018	0.00378964
UniGene_149023	17.3653	-2.6974	0.679048	-3.97233	7.11729e-05	0.00129582
UniGene_46729	23.0504	-2.69735	0.613405	-4.39734	1.09584e-05	0.000262398
UniGene_49897	17.4796	-2.69583	0.677889	-3.9768	6.98484e-05	0.00127647
UniGene_159227	7.18096	-2.69345	0.787387	-3.42074	0.000624505	0.00798289
UniGene_31630	16.6616	-2.68854	0.71705	-3.74944	0.000177228	0.00276073
UniGene_74666	6.7804	-2.68837	0.787004	-3.41596	0.000635586	0.0081078
UniGene_48941	929.836	-2.68732	0.239613	-11.2152	3.43239e-29	1.396e-26
UniGene_148316	6.68895	-2.68474	0.786988	-3.41141	0.000646271	0.00821776
UniGene_40153	6.68895	-2.68474	0.786988	-3.41141	0.000646271	0.00821776
UniGene_62197	6.68895	-2.68474	0.786988	-3.41141	0.000646271	0.00821776
UniGene_39701	8.89437	-2.6829	0.767753	-3.49448	0.000474982	0.00637888
UniGene_29942	45.724	-2.67981	0.478429	-5.60128	2.12772e-08	9.93769e-07
UniGene_161301	11.065	-2.6778	0.745737	-3.59082	0.000329645	0.00467018
UniGene_16440	6.76944	-2.67676	0.78735	-3.39971	0.000674578	0.00852324
UniGene_140759	6.64323	-2.67477	0.787198	-3.39784	0.0006792	0.00856804
UniGene_55432	8.78507	-2.67161	0.766775	-3.48422	0.000493573	0.00656997
UniGene_168649	16.4123	-2.67024	0.711654	-3.75215	0.000175321	0.00273706
UniGene_81927	60.9931	-2.66538	0.444979	-5.9899	2.09968e-09	1.19749e-07
UniGene_164982	44.8731	-2.66458	0.527603	-5.05035	4.41002e-07	1.55228e-05
UniGene_196698	11.0193	-2.66182	0.74732	-3.56182	0.000368289	0.00512311
UniGene_88211	8.84865	-2.66043	0.769239	-3.45853	0.00054314	0.00711921
UniGene_41311	6.5975	-2.65919	0.787546	-3.37655	0.000734017	0.00913138
UniGene_172843	451.478	-2.65886	0.231007	-11.5099	1.17641e-30	5.24394e-28
UniGene_15763	10.7947	-2.65737	0.743667	-3.57333	0.000352467	0.00493826
UniGene_131900	8.59622	-2.65648	0.767886	-3.45948	0.000541226	0.00709914
UniGene_44085	31.5958	-2.65557	0.54266	-4.89361	9.90026e-07	3.10435e-05
UniGene_200616	12.5082	-2.65548	0.717494	-3.70105	0.000214706	0.0032474
UniGene_23600	45.3999	-2.65408	0.530519	-5.00279	5.65063e-07	1.914e-05
UniGene_56328	16.3217	-2.6515	0.668702	-3.96514	7.33529e-05	0.00132831
UniGene_132738	39.8531	-2.6498	0.518759	-5.10797	3.25637e-07	1.18205e-05
UniGene_70290	52.2081	-2.64861	0.453559	-5.83961	5.23238e-09	2.74527e-07
UniGene_13290	23.8415	-2.64824	0.595962	-4.44365	8.84457e-06	0.000216529
UniGene_122673	6.72372	-2.64784	0.788009	-3.36016	0.000778972	0.00957096
UniGene_27862	6.72372	-2.64784	0.788009	-3.36016	0.000778972	0.00957096
UniGene_32000	450.182	-2.64706	0.23309	-11.3564	6.89267e-30	2.95431e-27
UniGene_142496	323.492	-2.64489	0.705194	-3.75058	0.000176425	0.00275054
UniGene_173601	30.3018	-2.6433	0.577817	-4.57462	4.77078e-06	0.000125865
UniGene_173650	13.1442	-2.642	0.729262	-3.62284	0.00029139	0.0042113
UniGene_123277	8.79602	-2.64179	0.768912	-3.43575	0.000590917	0.00762173
UniGene_72710	442.282	-2.63977	0.222349	-11.8722	1.65162e-32	8.76458e-30
UniGene_67614	6.47129	-2.6372	0.787891	-3.34717	0.000816423	0.00994341
UniGene_108286	7.0676	-2.63657	0.788659	-3.34311	0.00082846	0.0100636
UniGene_67523	8.50477	-2.63573	0.769026	-3.42736	0.000609471	0.00782122
UniGene_128083	6.56274	-2.63539	0.788035	-3.34425	0.000825045	0.0100331
UniGene_109751	7.8468	-2.63479	0.789362	-3.33787	0.000844219	0.0102238
UniGene_47612	12.3531	-2.63314	0.717492	-3.66992	0.000242624	0.00361471
UniGene_177743	6.42557	-2.6295	0.788024	-3.33683	0.0008474	0.0102474
UniGene_21411	6.42557	-2.6295	0.788024	-3.33683	0.0008474	0.0102474
UniGene_106670	72.1038	-2.62907	0.401987	-6.54018	6.14429e-11	4.44047e-09
UniGene_98434	618.584	-2.62545	0.228467	-11.4916	1.45427e-30	6.43112e-28
UniGene_84644	16.6368	-2.62441	0.679608	-3.86166	0.00011262	0.00189126
UniGene_72980	31.5273	-2.62438	0.560517	-4.68208	2.8398e-06	7.93151e-05
UniGene_50955	89.3459	-2.62399	0.379412	-6.91594	4.64785e-12	4.05922e-10
UniGene_123590	11.0253	-2.62393	0.750721	-3.49522	0.000473675	0.0063644
UniGene_44488	25.9705	-2.62212	0.636951	-4.11667	3.84388e-05	0.000770713
UniGene_112414	25.5192	-2.62153	0.584976	-4.48144	7.41416e-06	0.000185504
UniGene_42327	18.4248	-2.61741	0.663656	-3.94393	8.0158e-05	0.00142651
UniGene_54715	441.395	-2.61737	0.235878	-11.0963	1.30762e-28	5.16742e-26
UniGene_49580	6.37984	-2.61599	0.788289	-3.31857	0.00090479	0.0108233
UniGene_77059	6.37984	-2.61599	0.788289	-3.31857	0.00090479	0.0108233
UniGene_176405	15.474	-2.61489	0.711584	-3.67475	0.000238082	0.0035556
UniGene_151588	66.0957	-2.61109	0.422129	-6.18552	6.18994e-10	3.85798e-08
UniGene_160600	43.093	-2.60985	0.557644	-4.68014	2.86683e-06	7.98481e-05
UniGene_44143	22.4143	-2.60688	0.631007	-4.1313	3.60717e-05	0.00073141
UniGene_35515	25.3084	-2.60651	0.590084	-4.41718	9.99972e-06	0.000241729
UniGene_72548	16.5444	-2.6039	0.685388	-3.79916	0.000145186	0.00234078
UniGene_88230	14.1968	-2.603	0.697626	-3.73122	0.000190553	0.00293732
UniGene_165988	3268.27	-2.60149	0.293139	-8.87462	7.01736e-19	1.23346e-16
UniGene_89740	8.34974	-2.60021	0.769637	-3.37848	0.00072887	0.00908763
UniGene_26530	24.5274	-2.60003	0.626673	-4.14894	3.34023e-05	0.000683754
UniGene_174394	8.41332	-2.59924	0.77129	-3.36999	0.000751706	0.00930986
UniGene_50347	63.2561	-2.59658	0.417791	-6.21502	5.13165e-10	3.24558e-08
UniGene_13332	6.33412	-2.59624	0.788676	-3.2919	0.000995125	0.0117007
UniGene_157097	6.33412	-2.59624	0.788676	-3.2919	0.000995125	0.0117007
UniGene_183357	106.307	-2.59226	0.377454	-6.86775	6.52229e-12	5.58252e-10
UniGene_129234	18.0859	-2.59073	0.705546	-3.67196	0.000240702	0.00358896
UniGene_15537	1491.22	-2.59065	0.19464	-13.31	2.02574e-40	1.68469e-37
UniGene_129996	131.589	-2.58958	0.342276	-7.56576	3.85599e-14	4.32306e-12
UniGene_63778	19.8719	-2.58885	0.641799	-4.03373	5.48972e-05	0.00103937
UniGene_75391	87.3629	-2.58802	0.385807	-6.70808	1.97207e-11	1.55422e-09
UniGene_186132	6.25363	-2.58697	0.788747	-3.27984	0.00103866	0.0120999
UniGene_97500	173.767	-2.58642	0.31582	-8.18952	2.62262e-16	3.79564e-14
UniGene_121412	6.29935	-2.58631	0.788805	-3.27877	0.0010426	0.0121383
UniGene_2938	6.29935	-2.58631	0.788805	-3.27877	0.0010426	0.0121383
UniGene_79547	6.29935	-2.58631	0.788805	-3.27877	0.0010426	0.0121383
UniGene_173851	8.62409	-2.58499	0.772047	-3.34822	0.000813312	0.00991852
UniGene_122844	7.02187	-2.58478	0.789584	-3.27359	0.0010619	0.0122987
UniGene_94919	10.3773	-2.58446	0.750256	-3.44477	0.00057155	0.00743389
UniGene_41583	15.3587	-2.58292	0.715606	-3.60941	0.000306894	0.00439932
UniGene_113226	16.1667	-2.58279	0.681528	-3.78971	0.000150825	0.00241364
UniGene_132714	9.9479	-2.58174	0.745107	-3.46492	0.00053039	0.00697506
UniGene_198353	6.2079	-2.58173	0.788812	-3.27294	0.00106435	0.012322
UniGene_47003	14.0249	-2.57913	0.699859	-3.68521	0.000228514	0.00342924
UniGene_169384	6.46033	-2.57637	0.789227	-3.26442	0.00109688	0.0126095
UniGene_79522	6.46033	-2.57637	0.789227	-3.26442	0.00109688	0.0126095
UniGene_199622	10.6645	-2.57353	0.754575	-3.41056	0.000648294	0.00823972
UniGene_4709	6.63227	-2.57077	0.789494	-3.25622	0.00112905	0.0129354
UniGene_189214	6.16218	-2.57048	0.788997	-3.25791	0.00112235	0.0128651
UniGene_19423	6.16218	-2.57048	0.788997	-3.25791	0.00112235	0.0128651
UniGene_196595	6.28839	-2.57034	0.789157	-3.25707	0.0011257	0.0129009
UniGene_115072	9.95886	-2.57032	0.746255	-3.44429	0.000572552	0.00744395
UniGene_56191	8.71148	-2.56976	0.774928	-3.31613	0.00091273	0.0109089
UniGene_120473	1303.31	-2.56772	0.633356	-4.05414	5.03183e-05	0.000967138
UniGene_23405	6.3908	-2.56714	0.789266	-3.25256	0.00114371	0.0130643
UniGene_124926	6.74563	-2.56481	0.789617	-3.24818	0.00116148	0.0132401
UniGene_16278	26.2189	-2.56437	0.574722	-4.46192	8.12282e-06	0.00020009
UniGene_105510	8.06945	-2.56414	0.771751	-3.3225	0.000892159	0.0106998
UniGene_123174	32.5201	-2.56409	0.565139	-4.53709	5.70366e-06	0.000147133
UniGene_128823	64.0563	-2.5611	0.41799	-6.12719	8.94451e-10	5.4038e-08
UniGene_99710	37.3465	-2.55817	0.517851	-4.93997	7.81355e-07	2.53123e-05
UniGene_143085	9.34472	-2.55814	0.790869	-3.2346	0.00121815	0.0137622
UniGene_57853	13.7963	-2.55665	0.701526	-3.64442	0.000267997	0.00393176
UniGene_28764	52.4536	-2.55338	0.48755	-5.23717	1.6306e-07	6.26167e-06
UniGene_116476	10.1487	-2.55225	0.752214	-3.39299	0.000691348	0.0086957
UniGene_62764	257.15	-2.55197	0.720638	-3.54126	0.000398223	0.00547201
UniGene_109867	101.723	-2.55059	0.361259	-7.06027	1.66184e-12	1.54072e-10
UniGene_188283	22.5136	-2.55007	0.607198	-4.19974	2.67227e-05	0.00056745
UniGene_14437	11.1803	-2.54949	0.761061	-3.34992	0.000808345	0.00987091
UniGene_93286	15.7543	-2.54564	0.686609	-3.70756	0.000209269	0.00317984
UniGene_125921	139.782	-2.54523	0.316445	-8.04319	8.75313e-16	1.18093e-13
UniGene_163149	8.14994	-2.54346	0.773791	-3.28701	0.00101257	0.0118576
UniGene_129632	124.205	-2.54195	0.3416	-7.44129	9.97088e-14	1.06611e-11
UniGene_141732	18.9844	-2.54008	0.641379	-3.96033	7.48448e-05	0.00135007
UniGene_150833	15.2334	-2.53933	0.677541	-3.74786	0.000178348	0.00277508
UniGene_114883	202.144	-2.5393	0.291215	-8.71968	2.78988e-18	4.66823e-16
UniGene_146216	43.9856	-2.53889	0.493668	-5.14292	2.70508e-07	9.94944e-06
UniGene_2169	22.2155	-2.53884	0.604227	-4.20179	2.6481e-05	0.000562961
UniGene_108504	105.842	-2.53865	0.350864	-7.23542	4.64078e-13	4.57671e-11
UniGene_34134	12.4674	-2.53778	0.73705	-3.44316	0.000574954	0.00747118
UniGene_153953	270.442	-2.53571	0.290515	-8.72832	2.58494e-18	4.36463e-16
UniGene_169787	9.7412	-2.53268	0.748617	-3.38314	0.000716619	0.00895721
UniGene_14725	15.1768	-2.53233	0.679122	-3.72883	0.000192373	0.00296351
UniGene_166996	5.99024	-2.53124	0.78954	-3.20596	0.00134611	0.0148896
UniGene_33386	11.4198	-2.52948	0.724045	-3.49354	0.000476664	0.00639685
UniGene_59547	6.07073	-2.52882	0.789684	-3.20232	0.00136328	0.0150396
UniGene_138753	10.1477	-2.52667	0.752127	-3.35936	0.000781218	0.00959433
UniGene_156096	8.00587	-2.52462	0.773007	-3.26598	0.00109086	0.0125506
UniGene_111263	5.94452	-2.52245	0.789655	-3.19437	0.00140135	0.0153768
UniGene_122250	5.94452	-2.52245	0.789655	-3.19437	0.00140135	0.0153768
UniGene_147555	5.94452	-2.52245	0.789655	-3.19437	0.00140135	0.0153768
UniGene_153938	5.94452	-2.52245	0.789655	-3.19437	0.00140135	0.0153768
UniGene_29359	13.4524	-2.52163	0.70307	-3.5866	0.000335019	0.00472947
UniGene_117691	6.12741	-2.5201	0.789834	-3.19067	0.00141942	0.0155169
UniGene_77241	13.3381	-2.51508	0.705841	-3.56325	0.000366299	0.00509999
UniGene_78370	13.0806	-2.51475	0.700349	-3.5907	0.000329789	0.00467104
UniGene_198892	93.1056	-2.51435	0.357785	-7.02755	2.10196e-12	1.92002e-10
UniGene_158485	7.86869	-2.51404	0.773088	-3.25195	0.00114615	0.0130868
UniGene_68683	7.86869	-2.51404	0.773088	-3.25195	0.00114615	0.0130868
UniGene_175127	16.6139	-2.51346	0.657452	-3.82303	0.00013182	0.00215522
UniGene_34727	45.3115	-2.51151	0.485481	-5.17324	2.30069e-07	8.58061e-06
UniGene_181861	8.09731	-2.51121	0.774353	-3.24297	0.0011829	0.0134403
UniGene_94356	8076.06	-2.51075	0.181065	-13.8666	1.00986e-43	1.00481e-40
UniGene_135029	12.205	-2.50788	0.736656	-3.40441	0.000663064	0.00840635
UniGene_109259	5.89879	-2.50726	0.789869	-3.17427	0.00150213	0.0161893
UniGene_165750	5.89879	-2.50726	0.789869	-3.17427	0.00150213	0.0161893
UniGene_200594	5.89879	-2.50726	0.789869	-3.17427	0.00150213	0.0161893
UniGene_27310	5.89879	-2.50726	0.789869	-3.17427	0.00150213	0.0161893
UniGene_64335	5.89879	-2.50726	0.789869	-3.17427	0.00150213	0.0161893
UniGene_199698	224.379	-2.50697	0.303131	-8.27024	1.33686e-16	1.99171e-14
UniGene_167307	20.2803	-2.50417	0.631399	-3.96607	7.30664e-05	0.00132356
UniGene_194830	1651.36	-2.49899	0.195666	-12.7717	2.3603e-37	1.6861e-34
UniGene_40897	32.9146	-2.49818	0.552997	-4.51752	6.25673e-06	0.000159587
UniGene_64976	21.2086	-2.4968	0.656151	-3.80522	0.000141676	0.00229483
UniGene_127631	9.91722	-2.49505	0.791227	-3.15339	0.00161385	0.0171807
UniGene_141963	170.384	-2.49236	0.300048	-8.30654	9.85307e-17	1.49595e-14
UniGene_173856	45.9376	-2.49118	0.474072	-5.25485	1.48145e-07	5.73237e-06
UniGene_82934	7.77129	-2.49085	0.77501	-3.21395	0.00130921	0.0145549
UniGene_111757	1849.29	-2.4899	0.170471	-14.606	2.57133e-48	3.25624e-45
UniGene_89829	15.2961	-2.48805	0.689612	-3.60791	0.000308678	0.00442034
UniGene_27002	28.5236	-2.48615	0.649624	-3.82707	0.00012968	0.00212835
UniGene_29495	9.8386	-2.48571	0.754028	-3.29657	0.000978722	0.0115466
UniGene_58399	7.77725	-2.48559	0.774608	-3.20883	0.00133277	0.0147667
UniGene_99393	105.526	-2.48551	0.343349	-7.23902	4.5194e-13	4.46491e-11
UniGene_146347	7.81702	-2.48408	0.77567	-3.2025	0.0013624	0.0150396
UniGene_170709	7.81702	-2.48408	0.77567	-3.2025	0.0013624	0.0150396
UniGene_40392	9.71928	-2.48375	0.754968	-3.28988	0.00100231	0.0117695
UniGene_145290	18.3145	-2.48167	0.648164	-3.82877	0.000128787	0.00211619
UniGene_58360	233.347	-2.48062	0.34477	-7.19502	6.24523e-13	6.02048e-11
UniGene_160106	25.2339	-2.48056	0.593354	-4.18057	2.90781e-05	0.00060911
UniGene_89228	5.77258	-2.47776	0.790186	-3.13567	0.00171464	0.0180775
UniGene_104783	5.8183	-2.47708	0.790225	-3.13465	0.0017206	0.0181144
UniGene_112785	5.8183	-2.47708	0.790225	-3.13465	0.0017206	0.0181144
UniGene_95204	5.8183	-2.47708	0.790225	-3.13465	0.0017206	0.0181144
UniGene_28823	7.5884	-2.4756	0.775173	-3.19361	0.00140507	0.0154022
UniGene_155024	164.741	-2.47435	0.329596	-7.50723	6.03939e-14	6.63737e-12
UniGene_67946	9.58711	-2.4736	0.755732	-3.27312	0.00106368	0.0123167
UniGene_129869	5.72686	-2.47166	0.79024	-3.12774	0.00176156	0.018405
UniGene_165874	5.72686	-2.47166	0.79024	-3.12774	0.00176156	0.018405
UniGene_174311	5.72686	-2.47166	0.79024	-3.12774	0.00176156	0.018405
UniGene_189803	5.72686	-2.47166	0.79024	-3.12774	0.00176156	0.018405
UniGene_198984	5.72686	-2.47166	0.79024	-3.12774	0.00176156	0.018405
UniGene_30428	5.72686	-2.47166	0.79024	-3.12774	0.00176156	0.018405
UniGene_7938	5.86403	-2.47006	0.790347	-3.12528	0.00177635	0.0185191
UniGene_199295	18.3374	-2.46939	0.649384	-3.80266	0.000143153	0.00231538
UniGene_57185	24.724	-2.46812	0.584632	-4.22167	2.42501e-05	0.000522917
UniGene_104382	60.9404	-2.46621	0.431389	-5.71689	1.0849e-08	5.36862e-07
UniGene_49208	23.601	-2.465	0.606941	-4.06136	4.87877e-05	0.000941617
UniGene_112437	6.54082	-2.46261	0.790832	-3.11395	0.00184599	0.0191095
UniGene_88328	16.7451	-2.45946	0.676819	-3.63385	0.000279225	0.00406683
UniGene_131698	5.68113	-2.45892	0.790379	-3.11107	0.00186412	0.0192171
UniGene_25666	11.8999	-2.45755	0.738251	-3.32889	0.00087194	0.0104844
UniGene_96036	18.1166	-2.45557	0.703519	-3.49042	0.000482271	0.0064581
UniGene_36355	1014.54	-2.45497	0.256226	-9.58127	9.58599e-22	2.26327e-19
UniGene_102171	50.5682	-2.45271	0.469522	-5.22386	1.75234e-07	6.68737e-06
UniGene_168199	9.30587	-2.45261	0.753654	-3.25429	0.00113675	0.012999
UniGene_120782	28.936	-2.45073	0.633565	-3.86816	0.00010966	0.00184879
UniGene_59788	12.6105	-2.45013	0.705428	-3.47325	0.000514188	0.00679245
UniGene_5925	16.3744	-2.44829	0.67306	-3.63755	0.000275244	0.00402008
UniGene_153513	7.46218	-2.44801	0.776192	-3.15387	0.00161121	0.0171558
UniGene_68383	68.2663	-2.44668	0.407005	-6.01143	1.8389e-09	1.05741e-07
UniGene_94983	14.0437	-2.446	0.758657	-3.22412	0.0012636	0.0141637
UniGene_35536	38.7439	-2.44415	0.595877	-4.10177	4.09993e-05	0.000813561
UniGene_135800	7.41646	-2.44398	0.776241	-3.14848	0.00164121	0.0174324
UniGene_20529	212.197	-2.4431	0.283711	-8.61122	7.22882e-18	1.18468e-15
UniGene_177994	26.8471	-2.44236	0.586133	-4.1669	3.08775e-05	0.0006402
UniGene_81191	179.271	-2.44213	0.302	-8.08654	6.13839e-16	8.46611e-14
UniGene_51649	41.7375	-2.44106	0.497907	-4.90264	9.45585e-07	2.98347e-05
UniGene_187511	215.141	-2.44065	0.269377	-9.06035	1.30031e-19	2.4395e-17
UniGene_110347	163.357	-2.43591	0.774155	-3.14654	0.00165215	0.0175245
UniGene_111441	23.8782	-2.43556	0.727458	-3.34804	0.000813865	0.0099231
UniGene_177280	7.52482	-2.43541	0.776336	-3.13706	0.00170653	0.0180056
UniGene_66597	46.4477	-2.43522	0.589497	-4.13101	3.61179e-05	0.000732082
UniGene_73462	52.6215	-2.43383	0.449018	-5.42034	5.94856e-08	2.50343e-06
UniGene_67238	136.965	-2.43372	0.320747	-7.58766	3.25737e-14	3.6741e-12
UniGene_150592	827.182	-2.432	0.227306	-10.6992	1.02651e-26	3.57483e-24
UniGene_72082	7.43337	-2.43184	0.776144	-3.13324	0.00172891	0.0181901
UniGene_93441	22.5812	-2.42957	0.600192	-4.04799	5.16598e-05	0.000990191
UniGene_131661	6.32316	-2.4294	0.791003	-3.07129	0.00213136	0.0214716
UniGene_2256	23.119	-2.42791	0.613126	-3.95989	7.49858e-05	0.0013513
UniGene_172468	51.2529	-2.42586	0.476013	-5.0962	3.46546e-07	1.24578e-05
UniGene_57363	201.705	-2.42577	0.270093	-8.98124	2.67734e-19	4.85933e-17
UniGene_147662	83.0753	-2.42555	0.391128	-6.20143	5.59522e-10	3.5188e-08
UniGene_63989	11.0581	-2.42543	0.733991	-3.30444	0.000951663	0.0112895
UniGene_58552	36.5873	-2.42535	0.571867	-4.24111	2.22416e-05	0.000485811
UniGene_168433	7.38765	-2.42325	0.776487	-3.12079	0.00180367	0.0187805
UniGene_23651	5.55492	-2.421	0.790715	-3.06179	0.0022002	0.0220086
UniGene_167309	33.8798	-2.42051	0.559526	-4.32601	1.51836e-05	0.000346165
UniGene_90503	5.76162	-2.42022	0.790852	-3.06027	0.00221134	0.0220897
UniGene_195496	94.4942	-2.41971	0.376314	-6.43003	1.27582e-10	8.74403e-09
UniGene_36573	60.4055	-2.41899	0.431596	-5.60475	2.08557e-08	9.77359e-07
UniGene_78701	30.2639	-2.41827	0.586138	-4.12578	3.69483e-05	0.000745928
UniGene_152277	5.50919	-2.41786	0.790725	-3.05778	0.00222985	0.0221969
UniGene_86624	5.50919	-2.41786	0.790725	-3.05778	0.00222985	0.0221969
UniGene_106214	5.60064	-2.41697	0.790776	-3.05645	0.00223974	0.0222655
UniGene_126888	5.60064	-2.41697	0.790776	-3.05645	0.00223974	0.0222655
UniGene_160239	10.8185	-2.41685	0.733038	-3.29703	0.000977136	0.0115303
UniGene_46701	15.939	-2.41409	0.673904	-3.58224	0.000340658	0.00479435
UniGene_107473	30.6247	-2.41394	0.593827	-4.06506	4.80202e-05	0.00092938
UniGene_159561	37.8644	-2.41244	0.560352	-4.30522	1.6682e-05	0.000376934
UniGene_181698	5.58968	-2.4121	0.790836	-3.05006	0.00228795	0.0226157
UniGene_19901	5.58968	-2.4121	0.790836	-3.05006	0.00228795	0.0226157
UniGene_3422	310.823	-2.41023	0.242025	-9.95858	2.31354e-23	6.05213e-21
UniGene_114450	9.08821	-2.40992	0.756334	-3.18632	0.00144096	0.0156848
UniGene_114091	12.9613	-2.40918	0.722549	-3.33428	0.000855196	0.0103241
UniGene_119099	5.46347	-2.4078	0.7908	-3.04477	0.0023286	0.0228996
UniGene_128190	5.46347	-2.4078	0.7908	-3.04477	0.0023286	0.0228996
UniGene_143944	5.46347	-2.4078	0.7908	-3.04477	0.0023286	0.0228996
UniGene_100306	19.5519	-2.40673	0.643293	-3.74127	0.000183096	0.00283944
UniGene_173812	15.5435	-2.40625	0.668696	-3.59843	0.00032015	0.00456234
UniGene_125530	13.9344	-2.40553	0.689461	-3.489	0.000484838	0.00648312
UniGene_97866	7.46814	-2.40466	0.778199	-3.09003	0.00200135	0.020373
UniGene_83453	520.957	-2.40359	0.206769	-11.6245	3.09227e-31	1.48535e-28
UniGene_164592	62.1512	-2.40357	0.500893	-4.79858	1.59793e-06	4.7385e-05
UniGene_190206	12.3302	-2.40258	0.712558	-3.37176	0.000746884	0.00925425
UniGene_130958	10.749	-2.40203	0.733584	-3.27438	0.00105893	0.0122757
UniGene_6521	50.6585	-2.40112	0.483159	-4.96962	6.70847e-07	2.23328e-05
UniGene_76580	21.1322	-2.39973	0.634265	-3.78348	0.000154653	0.00246329
UniGene_54012	67.7684	-2.39752	0.404343	-5.92943	3.03985e-09	1.68058e-07
UniGene_85615	45.1872	-2.39705	0.485587	-4.9364	7.95763e-07	2.57043e-05
UniGene_35912	95.4948	-2.39704	0.361844	-6.62452	3.48386e-11	2.63036e-09
UniGene_115587	6.1055	-2.39517	0.791135	-3.02751	0.00246578	0.0239402
UniGene_132026	39.7695	-2.39466	0.489927	-4.88779	1.01974e-06	3.18139e-05
UniGene_68442	11.1048	-2.39433	0.74291	-3.22291	0.00126895	0.0142036
UniGene_96066	7.2962	-2.39194	0.778041	-3.07431	0.00210991	0.0213094
UniGene_145474	15.5087	-2.39179	0.671562	-3.56153	0.000368705	0.00512708
UniGene_49466	5.41775	-2.39064	0.790928	-3.02257	0.00250636	0.0242281
UniGene_46236	10.6009	-2.39056	0.734178	-3.25611	0.00112952	0.0129366
UniGene_110571	25.3273	-2.39018	0.667901	-3.57864	0.000345389	0.00485252
UniGene_200211	35.4094	-2.38991	0.521708	-4.58093	4.62907e-06	0.000122591
UniGene_188398	7.26143	-2.38967	0.777824	-3.07225	0.00212452	0.0214182
UniGene_42561	7.26143	-2.38967	0.777824	-3.07225	0.00212452	0.0214182
UniGene_7118	78.8274	-2.38946	0.38312	-6.23685	4.46458e-10	2.83656e-08
UniGene_51449	5.69209	-2.3889	0.791032	-3.01998	0.00252795	0.0243993
UniGene_2300	34.7404	-2.38535	0.513367	-4.64648	3.37651e-06	9.23155e-05
UniGene_27797	30.3525	-2.38496	0.548283	-4.34987	1.36217e-05	0.000316515
UniGene_158072	35.1529	-2.38382	0.528977	-4.50649	6.59103e-06	0.000167161
UniGene_99241	11.242	-2.38238	0.746042	-3.19335	0.00140631	0.0154069
UniGene_128087	7.23357	-2.38148	0.7793	-3.05593	0.00224365	0.0222885
UniGene_92482	7.16998	-2.38102	0.777946	-3.06066	0.00220852	0.0220772
UniGene_50768	23.9279	-2.38067	0.599771	-3.96929	7.20859e-05	0.0013092
UniGene_86320	8.60029	-2.37994	0.791152	-3.00819	0.00262805	0.025152
UniGene_106442	33.6741	-2.3767	0.534716	-4.44479	8.79793e-06	0.000215576
UniGene_75121	8.06255	-2.37493	0.782014	-3.03694	0.00238994	0.0233586
UniGene_53690	30.4211	-2.37479	0.558874	-4.24925	2.14486e-05	0.000470519
UniGene_72949	47.7218	-2.37457	0.534884	-4.43942	9.02008e-06	0.000220344
UniGene_190485	1820.66	-2.37292	0.553506	-4.28707	1.81046e-05	0.000405461
UniGene_200176	51.1238	-2.37099	0.507756	-4.66953	3.01885e-06	8.36036e-05
UniGene_64098	10.3484	-2.37098	0.733139	-3.23401	0.00122067	0.0137773
UniGene_163549	12.1583	-2.37053	0.716057	-3.31053	0.000931205	0.0110988
UniGene_88123	6.35603	-2.37051	0.791234	-2.99596	0.00273582	0.0259561
UniGene_164026	160.183	-2.36978	0.295521	-8.01901	1.066e-15	1.4244e-13
UniGene_70775	63.2094	-2.36786	0.413205	-5.73049	1.00144e-08	5.00001e-07
UniGene_63138	8.9689	-2.3678	0.761685	-3.10863	0.00187954	0.0193332
UniGene_42925	37.0909	-2.36611	0.545134	-4.34042	1.42213e-05	0.000328528
UniGene_133070	10.3027	-2.36604	0.733375	-3.22623	0.00125431	0.0140964
UniGene_179486	5.37202	-2.36568	0.791082	-2.99044	0.00278577	0.0262823
UniGene_22447	5.37202	-2.36568	0.791082	-2.99044	0.00278577	0.0262823
UniGene_50581	188.196	-2.36567	0.378238	-6.25446	3.98896e-10	2.55184e-08
UniGene_36536	39.1732	-2.36562	0.493531	-4.79326	1.64094e-06	4.86088e-05
UniGene_46139	8.55048	-2.36505	0.756248	-3.12735	0.00176388	0.0184155
UniGene_146972	30.6187	-2.3644	0.573444	-4.12316	3.73707e-05	0.000752547
UniGene_75346	2114.78	-2.36417	0.216668	-10.9115	1.01609e-27	3.85496e-25
UniGene_193836	24.9814	-2.36155	0.587235	-4.02148	5.78338e-05	0.00108758
UniGene_108566	5.29153	-2.36074	0.791074	-2.98422	0.00284306	0.0267283
UniGene_194391	5.29153	-2.36074	0.791074	-2.98422	0.00284306	0.0267283
UniGene_114903	5.33725	-2.36032	0.79109	-2.98363	0.00284854	0.0267432
UniGene_128474	5.33725	-2.36032	0.79109	-2.98363	0.00284854	0.0267432
UniGene_181104	5.33725	-2.36032	0.79109	-2.98363	0.00284854	0.0267432
UniGene_193544	5.33725	-2.36032	0.79109	-2.98363	0.00284854	0.0267432
UniGene_195442	5.33725	-2.36032	0.79109	-2.98363	0.00284854	0.0267432
UniGene_200605	5.33725	-2.36032	0.79109	-2.98363	0.00284854	0.0267432
UniGene_37080	5.33725	-2.36032	0.79109	-2.98363	0.00284854	0.0267432
UniGene_49099	5.33725	-2.36032	0.79109	-2.98363	0.00284854	0.0267432
UniGene_138165	186.529	-2.3585	0.656722	-3.59132	0.00032901	0.00466237
UniGene_35754	95.0914	-2.35673	0.361695	-6.5158	7.2305e-11	5.13882e-09
UniGene_112630	6.98114	-2.35377	0.779453	-3.01978	0.00252962	0.0244112
UniGene_133345	5.24581	-2.35363	0.791102	-2.97513	0.00292865	0.0272792
UniGene_172874	5.24581	-2.35363	0.791102	-2.97513	0.00292865	0.0272792
UniGene_21908	5.24581	-2.35363	0.791102	-2.97513	0.00292865	0.0272792
UniGene_64510	5.24581	-2.35363	0.791102	-2.97513	0.00292865	0.0272792
UniGene_74289	7.02686	-2.35358	0.779665	-3.0187	0.0025386	0.0244766
UniGene_145468	5.38298	-2.35283	0.791139	-2.97398	0.00293967	0.0273537
UniGene_172555	5.38298	-2.35283	0.791139	-2.97398	0.00293967	0.0273537
UniGene_18702	5.38298	-2.35283	0.791139	-2.97398	0.00293967	0.0273537
UniGene_33397	19.7924	-2.34766	0.618922	-3.79315	0.000148748	0.00238934
UniGene_42650	38.9107	-2.34633	0.505301	-4.64342	3.42692e-06	9.35561e-05
UniGene_147803	15.5375	-2.3452	0.687359	-3.4119	0.000645125	0.00821068
UniGene_143299	198.659	-2.34472	0.291788	-8.0357	9.30472e-16	1.2463e-13
UniGene_155183	76.6518	-2.34337	0.749402	-3.12698	0.0017661	0.018432
UniGene_199353	13.2923	-2.34083	0.691673	-3.3843	0.000713606	0.00892728
UniGene_134427	6.88969	-2.33961	0.779882	-2.99996	0.00270014	0.0256901
UniGene_113666	5.20008	-2.33913	0.791161	-2.95659	0.00311065	0.0285827
UniGene_118228	5.20008	-2.33913	0.791161	-2.95659	0.00311065	0.0285827
UniGene_1608	5.20008	-2.33913	0.791161	-2.95659	0.00311065	0.0285827
UniGene_56890	5.20008	-2.33913	0.791161	-2.95659	0.00311065	0.0285827
UniGene_59182	5.20008	-2.33913	0.791161	-2.95659	0.00311065	0.0285827
UniGene_74916	5.20008	-2.33913	0.791161	-2.95659	0.00311065	0.0285827
UniGene_151225	5.4287	-2.33826	0.791203	-2.95532	0.00312347	0.0286496
UniGene_80640	5.4287	-2.33826	0.791203	-2.95532	0.00312347	0.0286496
UniGene_132294	19.8619	-2.33777	0.62629	-3.73272	0.000189424	0.00292212
UniGene_35384	583.391	-2.33762	0.226808	-10.3066	6.57618e-25	1.91845e-22
UniGene_156952	5.49824	-2.33523	0.791229	-2.95139	0.00316345	0.028942
UniGene_98966	5.49824	-2.33523	0.791229	-2.95139	0.00316345	0.028942
UniGene_84599	11.9178	-2.33514	0.716158	-3.26065	0.00111157	0.0127599
UniGene_71657	94.9999	-2.3351	0.355804	-6.56288	5.2779e-11	3.85938e-09
UniGene_124546	45.7957	-2.33468	0.558053	-4.18362	2.86908e-05	0.00060213
UniGene_111686	5.3263	-2.33299	0.791211	-2.94864	0.00319179	0.0291074
UniGene_141838	5.3263	-2.33299	0.791211	-2.94864	0.00319179	0.0291074
UniGene_198364	5.3263	-2.33299	0.791211	-2.94864	0.00319179	0.0291074
UniGene_53607	5.3263	-2.33299	0.791211	-2.94864	0.00319179	0.0291074
UniGene_31652	60.4046	-2.33226	0.421912	-5.52784	3.24191e-08	1.43936e-06
UniGene_82768	181.132	-2.33208	0.343736	-6.78451	1.16479e-11	9.48864e-10
UniGene_181457	77.5919	-2.32964	0.418013	-5.57313	2.50208e-08	1.14557e-06
UniGene_20861	8.33282	-2.32952	0.757896	-3.07367	0.00211443	0.0213435
UniGene_34825	9.9767	-2.32808	0.736523	-3.1609	0.00157281	0.0168273
UniGene_55410	8.95699	-2.32739	0.763249	-3.04932	0.00229362	0.0226562
UniGene_201371	6.9066	-2.32712	0.7798	-2.98425	0.0028427	0.0267283
UniGene_20592	12.1305	-2.32549	0.758471	-3.06603	0.00216924	0.0217784
UniGene_33648	6.84397	-2.32504	0.780521	-2.97883	0.0028935	0.0270604
UniGene_10827	105.084	-2.32214	0.377469	-6.15188	7.65695e-10	4.69357e-08
UniGene_134628	22.5703	-2.32214	0.591896	-3.92321	8.73755e-05	0.00153486
UniGene_66965	55.1409	-2.32108	0.430299	-5.3941	6.88667e-08	2.86996e-06
UniGene_122281	45.7099	-2.31972	0.539909	-4.29651	1.73511e-05	0.000389368
UniGene_116346	8.71647	-2.31962	0.764047	-3.03596	0.0023977	0.0234245
UniGene_186112	10.1198	-2.31952	0.738659	-3.14018	0.00168843	0.0178553
UniGene_45862	9.99361	-2.31829	0.736698	-3.14687	0.0016503	0.0175085
UniGene_89388	212.951	-2.31791	0.272332	-8.51136	1.71907e-17	2.73677e-15
UniGene_144131	5.15436	-2.31665	0.791226	-2.92793	0.00341229	0.0306815
UniGene_155376	5.15436	-2.31665	0.791226	-2.92793	0.00341229	0.0306815
UniGene_17240	5.15436	-2.31665	0.791226	-2.92793	0.00341229	0.0306815
UniGene_76438	5.15436	-2.31665	0.791226	-2.92793	0.00341229	0.0306815
UniGene_166835	29.2054	-2.31659	0.648176	-3.57402	0.000351545	0.00492657
UniGene_35154	24.0441	-2.31653	0.634357	-3.65178	0.000260433	0.00383188
UniGene_32538	384.76	-2.31576	0.221686	-10.4461	1.52626e-25	4.69852e-23
UniGene_22342	14.3011	-2.31436	0.720141	-3.21375	0.00131013	0.0145622
UniGene_98189	15.1489	-2.31407	0.685873	-3.37391	0.000741089	0.00919267
UniGene_126612	32.4267	-2.31332	0.542246	-4.26618	1.98844e-05	0.000440161
UniGene_49220	6.86087	-2.31246	0.780444	-2.963	0.00304653	0.0281701
UniGene_61105	65.7834	-2.31176	0.412197	-5.60838	2.04229e-08	9.60309e-07
UniGene_76253	25.6523	-2.30877	0.579685	-3.98281	6.81046e-05	0.001252
UniGene_51763	30.6127	-2.30828	0.555823	-4.15291	3.28274e-05	0.000674215
UniGene_179927	26.1403	-2.30813	0.697435	-3.30945	0.000934786	0.0111319
UniGene_115960	22.6458	-2.30674	0.608216	-3.79263	0.000149057	0.00239282
UniGene_73004	42.0047	-2.30577	0.515762	-4.47061	7.79978e-06	0.000193336
UniGene_179949	434.656	-2.30556	0.240793	-9.5749	1.01956e-21	2.37699e-19
UniGene_161565	119.213	-2.30552	0.331419	-6.9565	3.48822e-12	3.09004e-10
UniGene_161316	6.71775	-2.30272	0.781039	-2.94827	0.00319556	0.0291371
UniGene_168070	190.923	-2.30204	0.372945	-6.1726	6.71756e-10	4.15892e-08
UniGene_41658	9.86739	-2.30067	0.737347	-3.12021	0.00180724	0.0188118
UniGene_200551	5.07387	-2.2997	0.791244	-2.90643	0.00365578	0.0323929
UniGene_65198	5.07387	-2.2997	0.791244	-2.90643	0.00365578	0.0323929
UniGene_99193	5.07387	-2.2997	0.791244	-2.90643	0.00365578	0.0323929
UniGene_63826	159.656	-2.29902	0.389573	-5.90137	3.60485e-09	1.95772e-07
UniGene_163026	10.0791	-2.29758	0.742171	-3.09576	0.0019631	0.0200557
UniGene_113846	5.02814	-2.2961	0.791246	-2.90188	0.00370928	0.0327597
UniGene_157760	5.02814	-2.2961	0.791246	-2.90188	0.00370928	0.0327597
UniGene_196407	5.02814	-2.2961	0.791246	-2.90188	0.00370928	0.0327597
UniGene_25406	5.02814	-2.2961	0.791246	-2.90188	0.00370928	0.0327597
UniGene_41885	209.311	-2.29603	0.287902	-7.97506	1.52303e-15	2.00622e-13
UniGene_175797	5.11959	-2.29579	0.791249	-2.90148	0.0037141	0.0327867
UniGene_67407	5.11959	-2.29579	0.791249	-2.90148	0.0037141	0.0327867
UniGene_28385	6.81515	-2.29255	0.781355	-2.93407	0.0033455	0.0302027
UniGene_57240	8.11516	-2.29248	0.759635	-3.01787	0.00254555	0.024531
UniGene_48942	5.28057	-2.29247	0.791247	-2.89729	0.00376406	0.0331333
UniGene_62757	5.28057	-2.29247	0.791247	-2.89729	0.00376406	0.0331333
UniGene_102006	5.84211	-2.29217	0.791182	-2.89714	0.0037658	0.0331381
UniGene_149122	15.9897	-2.29118	0.657449	-3.48495	0.000492224	0.00655514
UniGene_145830	13.0925	-2.28851	0.703246	-3.25422	0.00113706	0.012999
UniGene_117659	13.2704	-2.28791	0.705814	-3.24153	0.00118892	0.0134976
UniGene_68855	28.4073	-2.2872	0.557943	-4.09934	4.14333e-05	0.000820421
UniGene_131336	5.10864	-2.28617	0.79125	-2.88932	0.00386079	0.0337978
UniGene_133233	5.10864	-2.28617	0.79125	-2.88932	0.00386079	0.0337978
UniGene_33027	5.10864	-2.28617	0.79125	-2.88932	0.00386079	0.0337978
UniGene_190037	81.4502	-2.28486	0.371936	-6.14315	8.09022e-10	4.93743e-08
UniGene_133951	8.89936	-2.28477	0.768816	-2.9718	0.00296062	0.0275218
UniGene_53981	47.9084	-2.28475	0.459187	-4.97565	6.50304e-07	2.17106e-05
UniGene_179107	4.98242	-2.28455	0.791251	-2.88726	0.00388616	0.0339332
UniGene_49858	4.98242	-2.28455	0.791251	-2.88726	0.00388616	0.0339332
UniGene_56561	4.98242	-2.28455	0.791251	-2.88726	0.00388616	0.0339332
UniGene_90771	4.98242	-2.28455	0.791251	-2.88726	0.00388616	0.0339332
UniGene_103993	5.16532	-2.28437	0.791248	-2.88704	0.00388879	0.0339469
UniGene_156329	5.45251	-2.2829	0.791213	-2.88531	0.00391023	0.0340914
UniGene_157982	6.68894	-2.28259	0.781185	-2.92196	0.00347833	0.0311261
UniGene_86950	6.68894	-2.28259	0.781185	-2.92196	0.00347833	0.0311261
UniGene_96247	8.19565	-2.2816	0.762022	-2.99414	0.00275216	0.0260534
UniGene_138831	8.06943	-2.28156	0.760442	-3.00031	0.00269704	0.0256711
UniGene_57780	16.0136	-2.27833	0.664041	-3.43101	0.000601349	0.00773659
UniGene_106842	12.7825	-2.27498	0.695603	-3.27051	0.00107352	0.012387
UniGene_162074	31.386	-2.27291	0.547938	-4.14812	3.35223e-05	0.000685706
UniGene_184446	6.91755	-2.27034	0.782738	-2.90051	0.00372551	0.0328614
UniGene_39992	6.64321	-2.26983	0.781689	-2.90375	0.00368726	0.0326014
UniGene_6055	6.64321	-2.26983	0.781689	-2.90375	0.00368726	0.0326014
UniGene_56837	23.2521	-2.26644	0.582927	-3.88803	0.000101059	0.00173103
UniGene_133786	20.2108	-2.26505	0.609307	-3.71743	0.000201263	0.00307833
UniGene_137105	4.9367	-2.26476	0.791238	-2.8623	0.00420577	0.0360754
UniGene_63810	4.9367	-2.26476	0.791238	-2.8623	0.00420577	0.0360754
UniGene_82828	4.9367	-2.26476	0.791238	-2.8623	0.00420577	0.0360754
UniGene_120714	16.0255	-2.26415	0.712186	-3.17915	0.00147708	0.0159842
UniGene_108998	14.9869	-2.26401	0.690767	-3.27753	0.00104718	0.0121738
UniGene_69638	102.539	-2.26368	0.339981	-6.65826	2.77089e-11	2.13842e-09
UniGene_120434	1592.49	-2.26293	0.710247	-3.18611	0.001442	0.0156892
UniGene_44893	11.4477	-2.26089	0.722216	-3.13049	0.00174514	0.0183021
UniGene_94896	8.04753	-2.25952	0.787555	-2.86904	0.00411724	0.0355201
UniGene_2213	15.8347	-2.25925	0.661805	-3.41378	0.000640694	0.00816788
UniGene_69532	12.6463	-2.25914	0.768759	-2.93868	0.00329614	0.0298345
UniGene_137657	9.71738	-2.25849	0.775181	-2.9135	0.00357397	0.0318372
UniGene_5131	11.3105	-2.25759	0.72076	-3.13224	0.0017348	0.0182383
UniGene_201293	162.938	-2.2571	0.352272	-6.40727	1.48144e-10	1.00421e-08
UniGene_5368	5.62445	-2.25578	0.791058	-2.8516	0.00434992	0.0370155
UniGene_185538	91.6933	-2.25415	0.403829	-5.58195	2.37841e-08	1.09615e-06
UniGene_169899	11.2369	-2.25396	0.722815	-3.11831	0.00181892	0.0189016
UniGene_149800	33.8181	-2.25395	0.522786	-4.31142	1.62212e-05	0.000367565
UniGene_138759	7.89749	-2.25383	0.761469	-2.95985	0.00307787	0.0283751
UniGene_36044	8.63597	-2.24994	0.769916	-2.92232	0.00347437	0.0311041
UniGene_25905	41.2574	-2.24925	0.483224	-4.65468	3.2449e-06	8.90669e-05
UniGene_32117	20.497	-2.24783	0.628157	-3.57845	0.00034564	0.00485482
UniGene_129718	5.06291	-2.24745	0.791165	-2.84069	0.00450166	0.038039
UniGene_75006	9.51256	-2.2449	0.741122	-3.02905	0.00245322	0.0238474
UniGene_8596	28.9679	-2.24315	0.547423	-4.09765	4.17365e-05	0.000825251
UniGene_179948	229.37	-2.2429	0.269944	-8.30876	9.6707e-17	1.47227e-14
UniGene_190517	5.23485	-2.24183	0.791091	-2.83385	0.00459914	0.0386639
UniGene_188399	6.56272	-2.24108	0.782684	-2.86333	0.00419215	0.0360084
UniGene_73839	14.2196	-2.2405	0.683889	-3.27612	0.00105243	0.0122119
UniGene_292	13.5429	-2.23805	0.754712	-2.96544	0.00302251	0.0280105
UniGene_129313	4.89097	-2.23672	0.791163	-2.82712	0.00469683	0.039266
UniGene_162197	4.89097	-2.23672	0.791163	-2.82712	0.00469683	0.039266
UniGene_34613	4.89097	-2.23672	0.791163	-2.82712	0.00469683	0.039266
UniGene_116577	11.2877	-2.23515	0.727831	-3.07098	0.00213358	0.0214901
UniGene_129987	90.705	-2.23509	0.446741	-5.00309	5.64187e-07	1.9122e-05
UniGene_23652	10.904	-2.23488	0.719252	-3.10723	0.00188847	0.0194035
UniGene_104698	4.81048	-2.23486	0.791181	-2.82472	0.0047322	0.0394787
UniGene_136779	4.81048	-2.23486	0.791181	-2.82472	0.0047322	0.0394787
UniGene_13048	4.85621	-2.23474	0.791172	-2.8246	0.00473394	0.0394814
UniGene_23808	4.85621	-2.23474	0.791172	-2.8246	0.00473394	0.0394814
UniGene_127888	39.5299	-2.23474	0.508185	-4.39749	1.09508e-05	0.00026233
UniGene_90218	843.595	-2.23459	0.319346	-6.99742	2.60728e-12	2.3584e-10
UniGene_121274	10.6397	-2.22923	0.755641	-2.95012	0.00317655	0.0290159
UniGene_31984	36.0235	-2.22888	0.502831	-4.43266	9.30764e-06	0.00022667
UniGene_126577	4.90193	-2.22669	0.791125	-2.81459	0.00488395	0.0404231
UniGene_88210	4.90193	-2.22669	0.791125	-2.81459	0.00488395	0.0404231
UniGene_124719	4.76476	-2.22656	0.791156	-2.81431	0.0048882	0.0404231
UniGene_145135	4.76476	-2.22656	0.791156	-2.81431	0.0048882	0.0404231
UniGene_155977	4.76476	-2.22656	0.791156	-2.81431	0.0048882	0.0404231
UniGene_156292	4.76476	-2.22656	0.791156	-2.81431	0.0048882	0.0404231
UniGene_185795	4.76476	-2.22656	0.791156	-2.81431	0.0048882	0.0404231
UniGene_35397	6.65417	-2.22598	0.783779	-2.84005	0.00451059	0.0380977
UniGene_83432	14.4044	-2.22307	0.695209	-3.1977	0.0013853	0.0152427
UniGene_137009	82.9368	-2.22285	0.382784	-5.80706	6.35795e-09	3.29549e-07
UniGene_48466	9.27799	-2.22239	0.742632	-2.99258	0.00276627	0.0261381
UniGene_161432	61.7005	-2.21974	0.452829	-4.90193	9.48986e-07	2.99081e-05
UniGene_24708	27.0944	-2.21892	0.554155	-4.00416	6.22392e-05	0.00115638
UniGene_175263	5.40679	-2.21881	0.790866	-2.80554	0.00502317	0.0412515
UniGene_158030	229.61	-2.21686	0.633024	-3.50201	0.000461755	0.00621924
UniGene_80398	32.7884	-2.21654	0.51956	-4.26619	1.98841e-05	0.000440161
UniGene_187586	23.102	-2.21473	0.602119	-3.67823	0.000234855	0.00351305
UniGene_111011	8.72742	-2.2143	0.773609	-2.8623	0.00420583	0.0360754
UniGene_48028	110.904	-2.21409	0.444047	-4.98616	6.15911e-07	2.06738e-05
UniGene_116467	12.2557	-2.21274	0.69979	-3.162	0.00156689	0.0167899
UniGene_121892	9.2949	-2.21243	0.742808	-2.97847	0.00289691	0.0270772
UniGene_128896	269.962	-2.21227	0.270458	-8.17969	2.84582e-16	4.06588e-14
UniGene_175977	6.48913	-2.21213	0.784716	-2.81902	0.00481712	0.0399836
UniGene_29856	6.48913	-2.21213	0.784716	-2.81902	0.00481712	0.0399836
UniGene_142313	58.6601	-2.21129	0.458021	-4.82794	1.37955e-06	4.15954e-05
UniGene_108154	4.94765	-2.2106	0.791016	-2.79463	0.00519596	0.0423707
UniGene_119020	4.94765	-2.2106	0.791016	-2.79463	0.00519596	0.0423707
UniGene_82184	4.94765	-2.2106	0.791016	-2.79463	0.00519596	0.0423707
UniGene_151760	5.79639	-2.21024	0.790609	-2.79562	0.00518001	0.0423149
UniGene_105425	4.71903	-2.20998	0.791082	-2.79362	0.00521221	0.0424349
UniGene_135114	4.71903	-2.20998	0.791082	-2.79362	0.00521221	0.0424349
UniGene_158220	4.71903	-2.20998	0.791082	-2.79362	0.00521221	0.0424349
UniGene_178884	4.71903	-2.20998	0.791082	-2.79362	0.00521221	0.0424349
UniGene_20997	4.71903	-2.20998	0.791082	-2.79362	0.00521221	0.0424349
UniGene_65705	4.71903	-2.20998	0.791082	-2.79362	0.00521221	0.0424349
UniGene_163861	29.8664	-2.20895	0.537857	-4.10695	4.00918e-05	0.000799541
UniGene_86059	122.036	-2.20865	0.35021	-6.30663	2.85176e-10	1.8684e-08
UniGene_22835	218.415	-2.20856	0.768923	-2.87228	0.00407525	0.0352872
UniGene_95349	33.6283	-2.2082	0.538052	-4.10406	4.05964e-05	0.000807765
UniGene_156497	71.3583	-2.20807	0.404089	-5.46431	4.64709e-08	2.0026e-06
UniGene_110047	44.3463	-2.20775	0.469649	-4.70084	2.59088e-06	7.30957e-05
UniGene_107387	61.4781	-2.20728	0.438603	-5.03252	4.84079e-07	1.68265e-05
UniGene_178547	48.4949	-2.20676	0.485013	-4.54991	5.36697e-06	0.000139722
UniGene_109763	19.4494	-2.20417	0.616383	-3.57598	0.000348922	0.00489351
UniGene_159504	13.9851	-2.20321	0.691114	-3.18791	0.00143303	0.015629
UniGene_197174	6.28243	-2.20231	0.784096	-2.80873	0.0049738	0.0409546
UniGene_73913	8.62001	-2.20156	0.773616	-2.84581	0.00442989	0.0375241
UniGene_94443	12.5758	-2.20134	0.708603	-3.10659	0.00189261	0.0194354
UniGene_191065	8.13207	-2.20013	0.768205	-2.86399	0.00418345	0.0359578
UniGene_151894	4.84525	-2.19996	0.790958	-2.78139	0.00541273	0.0436339
UniGene_21949	4.84525	-2.19996	0.790958	-2.78139	0.00541273	0.0436339
UniGene_52070	4.84525	-2.19996	0.790958	-2.78139	0.00541273	0.0436339
UniGene_157091	5.30249	-2.19975	0.79078	-2.78174	0.00540681	0.0436091
UniGene_48413	5.30249	-2.19975	0.79078	-2.78174	0.00540681	0.0436091
UniGene_39463	5.6116	-2.19505	0.790582	-2.7765	0.00549478	0.0441675
UniGene_158124	353.376	-2.19447	0.70358	-3.119	0.00181463	0.0188711
UniGene_49182	97.4058	-2.19397	0.436787	-5.02296	5.08804e-07	1.75654e-05
UniGene_155086	7.58838	-2.19344	0.764702	-2.86836	0.00412605	0.035571
UniGene_151209	12.204	-2.19344	0.704836	-3.11198	0.00185835	0.0192003
UniGene_162504	6.19098	-2.19092	0.784289	-2.79352	0.00521383	0.0424418
UniGene_100583	69.6687	-2.19049	0.449478	-4.8734	1.09693e-06	3.38996e-05
UniGene_152646	20.8747	-2.18874	0.604604	-3.62013	0.00029446	0.0042517
UniGene_128936	15.2641	-2.18722	0.719477	-3.04001	0.00236568	0.0231825
UniGene_192563	26.8877	-2.18716	0.56539	-3.86842	0.000109544	0.00184783
UniGene_30892	6.34506	-2.18677	0.78433	-2.78808	0.00530222	0.0429918
UniGene_63675	6.3341	-2.18675	0.784459	-2.78758	0.00531027	0.0430347
UniGene_97982	4.99338	-2.18558	0.790794	-2.76378	0.00571356	0.0454345
UniGene_182492	28.0565	-2.18544	0.548034	-3.98777	6.66959e-05	0.00123097
UniGene_132443	16.2819	-2.18494	0.691858	-3.15808	0.00158809	0.0169475
UniGene_39521	4.67331	-2.18436	0.790917	-2.76181	0.0057482	0.0456188
UniGene_49031	4.67331	-2.18436	0.790917	-2.76181	0.0057482	0.0456188
UniGene_131271	13.1671	-2.18376	0.72929	-2.99436	0.00275021	0.0260438
UniGene_39129	49.2174	-2.18253	0.475458	-4.59037	4.42454e-06	0.000117678
UniGene_133377	24.2132	-2.18234	0.59249	-3.68333	0.000230205	0.00345184
UniGene_119213	105.018	-2.1813	0.333601	-6.53865	6.20751e-11	4.48034e-09
UniGene_31121	58.5013	-2.1801	0.429152	-5.08001	3.7741e-07	1.34372e-05
UniGene_180823	33.5159	-2.17942	0.516271	-4.22147	2.4271e-05	0.000523165
UniGene_120733	12.4445	-2.17937	0.710324	-3.06814	0.00215398	0.0216525
UniGene_37700	5.18913	-2.17932	0.79058	-2.75661	0.00584044	0.0461864
UniGene_98266	33.9493	-2.17929	0.51956	-4.19449	2.73489e-05	0.000578763
UniGene_68339	6.20789	-2.178	0.784228	-2.77725	0.0054821	0.0441037
UniGene_27204	10.4577	-2.17681	0.723086	-3.01045	0.00260865	0.0250007
UniGene_89891	6.14525	-2.17676	0.784776	-2.77374	0.00554161	0.0444733
UniGene_70223	7.83486	-2.17453	0.770363	-2.82274	0.00476158	0.0396491
UniGene_123947	10.9974	-2.1743	0.768356	-2.82981	0.00465761	0.0390435
UniGene_154054	234.082	-2.17363	0.296236	-7.33752	2.17591e-13	2.23693e-11
UniGene_12231	15.2732	-2.1726	0.675379	-3.21686	0.00129603	0.0144401
UniGene_98431	97.892	-2.16989	0.398131	-5.4502	5.03126e-08	2.14492e-06
UniGene_107044	4.59282	-2.16921	0.79084	-2.74293	0.00608944	0.0476952
UniGene_119578	4.59282	-2.16921	0.79084	-2.74293	0.00608944	0.0476952
UniGene_36997	4.59282	-2.16921	0.79084	-2.74293	0.00608944	0.0476952
UniGene_4111	4.59282	-2.16921	0.79084	-2.74293	0.00608944	0.0476952
UniGene_61230	4.59282	-2.16921	0.79084	-2.74293	0.00608944	0.0476952
UniGene_50766	219.689	-2.16711	0.341038	-6.35445	2.09174e-10	1.40424e-08
UniGene_181765	6.18599	-2.1671	0.789827	-2.74376	0.006074	0.0476614
UniGene_173646	17.3095	-2.16674	0.766178	-2.82798	0.00468425	0.0392019
UniGene_117850	8.05157	-2.16636	0.770444	-2.81184	0.00492591	0.0406505
UniGene_191284	785.963	-2.166	0.524111	-4.13271	3.58509e-05	0.00072742
UniGene_141068	4.63854	-2.16518	0.79078	-2.73804	0.0061807	0.0482472
UniGene_118583	4.5471	-2.16482	0.79082	-2.73743	0.00619207	0.0482616
UniGene_139510	4.5471	-2.16482	0.79082	-2.73743	0.00619207	0.0482616
UniGene_14187	4.5471	-2.16482	0.79082	-2.73743	0.00619207	0.0482616
UniGene_31905	4.5471	-2.16482	0.79082	-2.73743	0.00619207	0.0482616
UniGene_46356	4.5471	-2.16482	0.79082	-2.73743	0.00619207	0.0482616
UniGene_116859	7.41645	-2.16481	0.765671	-2.82733	0.00469379	0.0392582
UniGene_46584	45.4358	-2.16367	0.522146	-4.14381	3.4158e-05	0.000697174
UniGene_3347	99.1354	-2.1634	0.354057	-6.11031	9.94397e-10	5.93867e-08
UniGene_178053	26.2357	-2.16255	0.564561	-3.8305	0.000127883	0.00210382
UniGene_52111	1211.94	-2.16203	0.525143	-4.11704	3.83773e-05	0.000769756
UniGene_93476	12.0847	-2.16152	0.713147	-3.03096	0.00243775	0.0237426
UniGene_88425	12.3531	-2.16062	0.713112	-3.02984	0.00244681	0.0238017
UniGene_92112	7.9144	-2.16019	0.769968	-2.80555	0.00502302	0.0412515
UniGene_128757	8.88839	-2.16018	0.745947	-2.89589	0.00378089	0.0332446
UniGene_24946	17.5591	-2.16005	0.633044	-3.41216	0.000644497	0.00820456
UniGene_46715	9.26703	-2.15974	0.75248	-2.87017	0.00410251	0.0354241
UniGene_94924	26.7844	-2.15942	0.574254	-3.76039	0.000169652	0.00266282
UniGene_104750	41.4521	-2.15916	0.506922	-4.25936	2.05013e-05	0.000452051
UniGene_111061	86.9074	-2.15709	0.430556	-5.01001	5.44278e-07	1.85628e-05
UniGene_124782	89.0235	-2.15691	0.376133	-5.73444	9.78364e-09	4.89797e-07
UniGene_136808	24.2806	-2.15558	0.740043	-2.91278	0.00358232	0.0318912
UniGene_7762	45.8301	-2.15343	0.469092	-4.59064	4.4189e-06	0.000117584
UniGene_40732	4.79953	-2.15324	0.790516	-2.72385	0.00645266	0.0498609
UniGene_147259	53.0984	-2.15308	0.485485	-4.43491	9.21116e-06	0.000224517
UniGene_168458	4.68427	-2.15263	0.790623	-2.7227	0.00647502	0.0499845
UniGene_28192	4.68427	-2.15263	0.790623	-2.7227	0.00647502	0.0499845
UniGene_40665	4.68427	-2.15263	0.790623	-2.7227	0.00647502	0.0499845
UniGene_1666	55.0297	-2.14884	0.450558	-4.76928	1.84885e-06	5.41631e-05
UniGene_20228	12.0957	-2.14833	0.750192	-2.86371	0.00418712	0.0359722
UniGene_183113	6.06476	-2.14789	0.785597	-2.73408	0.00625543	0.0486398
UniGene_12387	29.1686	-2.14573	0.554936	-3.86663	0.00011035	0.00185817
UniGene_186494	42.8076	-2.14517	0.526533	-4.07415	4.61831e-05	0.000901024
UniGene_147620	173.719	-2.1449	0.381356	-5.62438	1.8617e-08	8.79102e-07
UniGene_157669	47.317	-2.14406	0.470082	-4.56103	5.09025e-06	0.000133159
UniGene_148274	8.79694	-2.14385	0.747255	-2.86897	0.00411808	0.0355201
UniGene_8810	316.398	-2.14378	0.271239	-7.90364	2.70884e-15	3.45393e-13
UniGene_98087	13.3092	-2.14377	0.688371	-3.11426	0.00184407	0.0190953
UniGene_69847	20.8825	-2.1437	0.634503	-3.37856	0.000728675	0.00908724
UniGene_172771	18.9117	-2.14245	0.628811	-3.40715	0.000656448	0.00833006
UniGene_67705	9.46185	-2.1418	0.781458	-2.74078	0.00612939	0.0479474
UniGene_25846	9.62092	-2.14138	0.75597	-2.83262	0.00461675	0.0387593
UniGene_80402	20.165	-2.141	0.606265	-3.53145	0.000413286	0.00564973
UniGene_30186	25.1941	-2.14019	0.60443	-3.54085	0.000398845	0.0054792
UniGene_16765	41.6498	-2.14006	0.498428	-4.29361	1.75788e-05	0.000394003
UniGene_53209	24.88	-2.13995	0.698472	-3.06376	0.00218577	0.0219049
UniGene_136184	34.1162	-2.13872	0.507271	-4.21613	2.48533e-05	0.000533035
UniGene_48214	13.1661	-2.13832	0.687997	-3.10804	0.00188331	0.0193613
UniGene_167410	8.94007	-2.13653	0.749281	-2.85144	0.00435214	0.0370288
UniGene_117953	214.365	-2.13635	0.35404	-6.03421	1.5974e-09	9.31034e-08
UniGene_6241	7.62315	-2.1362	0.771098	-2.77034	0.00559983	0.0447473
UniGene_180879	7.82296	-2.13584	0.771506	-2.7684	0.00563317	0.0449363
UniGene_128467	16.0821	-2.13533	0.662239	-3.22442	0.0012623	0.0141548
UniGene_195660	32.7934	-2.13432	0.523477	-4.07721	4.55793e-05	0.000891428
UniGene_125590	9.57519	-2.13389	0.756477	-2.82082	0.00479011	0.0398247
UniGene_38208	29.263	-2.13338	0.702557	-3.0366	0.00239261	0.0233806
UniGene_158711	31.1842	-2.13185	0.525757	-4.05483	5.01713e-05	0.000964978
UniGene_73779	37.2111	-2.13101	0.517957	-4.11427	3.88404e-05	0.000777365
UniGene_145245	8.75122	-2.13101	0.748621	-2.84658	0.00441912	0.0374749
UniGene_88718	92.993	-2.12963	0.382619	-5.56593	2.60764e-08	1.18901e-06
UniGene_85159	415.36	-2.1282	0.214865	-9.90485	3.96569e-23	1.02776e-20
UniGene_30171	19.2258	-2.12787	0.637078	-3.34004	0.000837654	0.0101544
UniGene_192258	53.6392	-2.12754	0.43511	-4.88966	1.01013e-06	3.1578e-05
UniGene_138404	7.24451	-2.12696	0.767546	-2.77112	0.00558645	0.0446916
UniGene_197229	34.1836	-2.12651	0.644009	-3.30198	0.000960044	0.0113671
UniGene_35880	46.5378	-2.12635	0.455541	-4.66775	3.04513e-06	8.42057e-05
UniGene_79257	20.9571	-2.12419	0.646284	-3.28678	0.00101341	0.0118628
UniGene_61194	33.037	-2.12373	0.573703	-3.70178	0.00021409	0.00323896
UniGene_95814	13.1263	-2.12341	0.690351	-3.07584	0.0020991	0.0212234
UniGene_196771	7.78819	-2.12297	0.772086	-2.74965	0.00596581	0.0469645
UniGene_20519	17.2152	-2.12265	0.637348	-3.33045	0.000867063	0.0104437
UniGene_139900	8.67073	-2.12219	0.748239	-2.83624	0.00456483	0.0384465
UniGene_67395	7.57147	-2.12194	0.772809	-2.74575	0.00603724	0.0474263
UniGene_95220	7.57147	-2.12194	0.772809	-2.74575	0.00603724	0.0474263
UniGene_44522	1280.88	-2.12087	0.17799	-11.9156	9.81433e-33	5.36132e-30
UniGene_111169	7.69769	-2.11902	0.774289	-2.73672	0.00620545	0.0483456
UniGene_42054	30.261	-2.11784	0.548714	-3.85964	0.000113555	0.00190352
UniGene_32544	179.323	-2.11766	0.308074	-6.87388	6.24778e-12	5.36404e-10
UniGene_174225	27.0089	-2.11747	0.562449	-3.76473	0.000166726	0.00262132
UniGene_137250	15.3308	-2.1163	0.691088	-3.06227	0.00219663	0.0219861
UniGene_179604	19.1979	-2.11598	0.644182	-3.28476	0.0010207	0.0119353
UniGene_169056	51.2499	-2.11588	0.461421	-4.58558	4.52724e-06	0.000120066
UniGene_12205	4482.52	-2.11586	0.455214	-4.64805	3.35084e-06	9.17037e-05
UniGene_195284	8.70549	-2.11494	0.750453	-2.81821	0.00482916	0.0400596
UniGene_166050	10.6187	-2.11409	0.738989	-2.86079	0.00422591	0.0362035
UniGene_33113	7.15306	-2.11347	0.768073	-2.75165	0.00592958	0.0467255
UniGene_46132	7.15306	-2.11347	0.768073	-2.75165	0.00592958	0.0467255
UniGene_172597	23.8841	-2.11289	0.628333	-3.36269	0.000771876	0.0095033
UniGene_104589	8.68764	-2.11211	0.748409	-2.82214	0.00477044	0.0397026
UniGene_191713	12.8113	-2.1101	0.687402	-3.06967	0.00214297	0.0215691
UniGene_31374	83.1059	-2.11009	0.36448	-5.7893	7.06812e-09	3.63317e-07
UniGene_10020	14.146	-2.10839	0.669821	-3.1477	0.00164561	0.0174687
UniGene_184363	34.2593	-2.10799	0.539444	-3.90771	9.31766e-05	0.00161945
UniGene_175832	14.2265	-2.10789	0.673039	-3.13189	0.00173683	0.0182527
UniGene_46214	114.604	-2.10736	0.462208	-4.55933	5.13176e-06	0.000134079
UniGene_17277	8.64191	-2.10725	0.74853	-2.81519	0.00487485	0.0403779
UniGene_91465	66.7097	-2.1062	0.402218	-5.23646	1.63683e-07	6.27815e-06
UniGene_56719	42.4192	-2.10567	0.490018	-4.29712	1.73034e-05	0.000388612
UniGene_137713	36.1666	-2.10352	0.494852	-4.25081	2.12995e-05	0.000467985
UniGene_122024	129.249	-2.10262	0.311075	-6.75922	1.38737e-11	1.1155e-09
UniGene_173358	8.89935	-2.10171	0.754298	-2.78632	0.00533104	0.0431502
UniGene_192267	3736.19	-2.10114	0.588985	-3.5674	0.000360539	0.0050286
UniGene_182516	78.5469	-2.09855	0.373495	-5.61868	1.92427e-08	9.07876e-07
UniGene_131375	17.3693	-2.09693	0.649469	-3.22869	0.00124358	0.0139956
UniGene_198248	22.3019	-2.09549	0.588457	-3.561	0.000369443	0.00513479
UniGene_185515	16.8604	-2.09517	0.638148	-3.2832	0.00102635	0.0119791
UniGene_153882	11.9983	-2.09406	0.721447	-2.90258	0.00370102	0.0327075
UniGene_73702	88.2802	-2.09358	0.393759	-5.3169	1.0555e-07	4.21294e-06
UniGene_11656	2116.1	-2.09197	0.544433	-3.84248	0.000121796	0.00201979
UniGene_84734	36.2402	-2.09121	0.503595	-4.15257	3.28767e-05	0.00067473
UniGene_114146	19.5697	-2.09082	0.615096	-3.39917	0.000675904	0.00853612
UniGene_42755	12.7546	-2.09073	0.692863	-3.01752	0.00254853	0.0245555
UniGene_32018	195.989	-2.09052	0.268498	-7.78598	6.91727e-15	8.41551e-13
UniGene_60225	10.2291	-2.09042	0.736426	-2.83861	0.0045311	0.0382245
UniGene_75365	384.167	-2.09011	0.237095	-8.81548	1.19169e-18	2.06215e-16
UniGene_113125	140.392	-2.08819	0.387919	-5.38306	7.32314e-08	3.02813e-06
UniGene_8473	12.0161	-2.08725	0.72559	-2.87663	0.00401949	0.0348748
UniGene_112342	16.7063	-2.08612	0.640058	-3.25927	0.001117	0.0128143
UniGene_28270	12.9653	-2.08518	0.696018	-2.99588	0.00273657	0.0259587
UniGene_177358	16.2829	-2.08518	0.679831	-3.0672	0.00216073	0.0217125
UniGene_111858	48.3815	-2.08466	0.454609	-4.58562	4.5265e-06	0.000120066
UniGene_27556	27.816	-2.08366	0.551787	-3.77621	0.000159235	0.00251991
UniGene_107255	203.355	-2.08024	0.288869	-7.20133	5.96291e-13	5.77832e-11
UniGene_20150	149.757	-2.07721	0.316189	-6.56952	5.04769e-11	3.71542e-09
UniGene_87401	13.2237	-2.07682	0.710292	-2.92389	0.00345683	0.0309869
UniGene_1180	171.796	-2.07666	0.364574	-5.69613	1.22554e-08	6.00592e-07
UniGene_78711	30.6337	-2.07519	0.545304	-3.80557	0.000141477	0.0022936
UniGene_181099	14.2654	-2.07465	0.680735	-3.04766	0.00230634	0.0227611
UniGene_143587	8.46997	-2.07277	0.750783	-2.76082	0.0057657	0.0457079
UniGene_84315	8.61405	-2.07261	0.755434	-2.7436	0.00607701	0.0476782
UniGene_159811	465.961	-2.07204	0.27846	-7.44107	9.9876e-14	1.06611e-11
UniGene_123927	39.2048	-2.07195	0.526155	-3.93791	8.21939e-05	0.00145484
UniGene_124559	19.3401	-2.07144	0.612025	-3.38457	0.000712903	0.00892249
UniGene_6582	90.7509	-2.07114	0.38087	-5.43793	5.39044e-08	2.2806e-06
UniGene_57960	125.977	-2.07011	0.352165	-5.87824	4.14656e-09	2.22588e-07
UniGene_5477	256.308	-2.06868	0.254973	-8.11331	4.92596e-16	6.87862e-14
UniGene_126790	30.4965	-2.06854	0.539096	-3.83706	0.000124519	0.00205576
UniGene_82448	14.7543	-2.06831	0.735005	-2.81401	0.00489282	0.0404372
UniGene_39783	18.0172	-2.06733	0.631504	-3.27366	0.00106165	0.0122987
UniGene_80004	71.419	-2.0666	0.445919	-4.63448	3.57829e-06	9.72597e-05
UniGene_45866	15.8516	-2.06625	0.670791	-3.08032	0.00206775	0.020952
UniGene_69515	263.369	-2.06601	0.318411	-6.48851	8.66887e-11	6.12205e-09
UniGene_174036	18.063	-2.06581	0.633463	-3.26113	0.00110967	0.0127408
UniGene_91263	10.0403	-2.06535	0.739253	-2.79383	0.00520872	0.0424349
UniGene_12634	255.673	-2.06466	0.255608	-8.07745	6.61354e-16	9.07651e-14
UniGene_178301	15.6418	-2.06405	0.674832	-3.05861	0.00222365	0.022161
UniGene_164015	15.0912	-2.0595	0.658985	-3.12526	0.00177646	0.0185191
UniGene_33813	37.8512	-2.0594	0.490085	-4.20213	2.6441e-05	0.00056254
UniGene_68826	25.8411	-2.05891	0.556817	-3.69764	0.000217611	0.00328688
UniGene_171632	42.288	-2.05891	0.47625	-4.32317	1.53803e-05	0.000349791
UniGene_166359	28.8357	-2.05875	0.5445	-3.781	0.000156199	0.00248102
UniGene_126143	9.76998	-2.05857	0.732155	-2.81166	0.00492864	0.0406669
UniGene_21212	33.0508	-2.05787	0.535122	-3.84561	0.000120255	0.0019978
UniGene_131927	29.8852	-2.0573	0.538052	-3.8236	0.000131515	0.0021515
UniGene_155824	41.299	-2.055	0.498863	-4.11937	3.79911e-05	0.000763383
UniGene_92156	12.3938	-2.05498	0.695298	-2.95554	0.00312123	0.0286496
UniGene_301	10.728	-2.0531	0.752334	-2.72897	0.00635325	0.0492218
UniGene_176496	69.6626	-2.05292	0.415526	-4.94053	7.79113e-07	2.52759e-05
UniGene_40800	141.565	-2.05276	0.304097	-6.75034	1.47501e-11	1.17747e-09
UniGene_200050	74.8495	-2.048	0.383206	-5.34439	9.07215e-08	3.69788e-06
UniGene_141713	9.66757	-2.04778	0.73333	-2.79245	0.0052311	0.0425576
UniGene_8364	17.6624	-2.04577	0.629945	-3.24755	0.00116405	0.013264
UniGene_127804	17.7717	-2.04531	0.63682	-3.21175	0.00131928	0.0146435
UniGene_6590	109.116	-2.04379	0.497999	-4.10401	4.06051e-05	0.000807765
UniGene_165136	28.2522	-2.04279	0.5434	-3.75928	0.000170403	0.00267235
UniGene_119875	9.54136	-2.04274	0.73126	-2.79346	0.00521481	0.0424436
UniGene_40635	23.7638	-2.04016	0.712355	-2.86397	0.00418368	0.0359578
UniGene_58564	15.3665	-2.03986	0.722308	-2.82409	0.00474156	0.039529
UniGene_111180	58.671	-2.03888	0.426546	-4.77997	1.75322e-06	5.16328e-05
UniGene_112078	337.466	-2.03801	0.227567	-8.95564	3.37758e-19	6.09057e-17
UniGene_124905	9.90715	-2.03769	0.738571	-2.75896	0.0057985	0.0459395
UniGene_71527	8718.64	-2.03644	0.191583	-10.6295	2.17199e-26	7.2469e-24
UniGene_188700	25.7675	-2.03631	0.572207	-3.5587	0.00037269	0.00517347
UniGene_98249	11.5391	-2.03577	0.723806	-2.81259	0.00491437	0.0405912
UniGene_128749	16.3734	-2.03495	0.648658	-3.13716	0.0017059	0.0180025
UniGene_197258	179.156	-2.03262	0.275828	-7.36917	1.71697e-13	1.78822e-11
UniGene_150597	195.446	-2.03075	0.296225	-6.85542	7.11034e-12	6.03945e-10
UniGene_153691	29.5442	-2.0304	0.666007	-3.04861	0.00229899	0.0226966
UniGene_68873	10.8761	-2.03011	0.715497	-2.83734	0.00454916	0.0383421
UniGene_149718	25.371	-2.02912	0.557506	-3.63964	0.000273017	0.00399173
UniGene_12242	24.3413	-2.02886	0.581838	-3.48698	0.000488506	0.00652278
UniGene_113168	44.6503	-2.02784	0.490514	-4.13412	3.56312e-05	0.000723605
UniGene_191690	135.973	-2.02436	0.313312	-6.46117	1.03898e-10	7.24556e-09
UniGene_200550	14.9074	-2.02375	0.661842	-3.05775	0.00223004	0.0221969
UniGene_113654	9.74116	-2.02181	0.737077	-2.74301	0.00608791	0.0476952
UniGene_8506	13.5566	-2.02158	0.684472	-2.9535	0.00314196	0.0287849
UniGene_36498	249.841	-2.02112	0.257694	-7.8431	4.39557e-15	5.43063e-13
UniGene_11021	25.3769	-2.02033	0.562301	-3.59297	0.000326929	0.00464114
UniGene_135496	12.0668	-2.01963	0.693746	-2.91119	0.00360051	0.032002
UniGene_125915	21.5048	-2.01896	0.598292	-3.37454	0.000739386	0.00917563
UniGene_82278	77.7805	-2.0179	0.379542	-5.31667	1.05685e-07	4.21531e-06
UniGene_121660	42.3863	-2.01569	0.51222	-3.9352	8.31269e-05	0.00146996
UniGene_197852	341.997	-2.01453	0.225096	-8.94964	3.56636e-19	6.38963e-17
UniGene_49037	695.265	-2.011	0.220136	-9.13527	6.52417e-20	1.28002e-17
UniGene_174198	18.865	-2.00991	0.624373	-3.21908	0.00128602	0.0143486
UniGene_117566	26.334	-2.00844	0.553736	-3.62707	0.000286651	0.00415618
UniGene_190249	154.713	-2.00824	0.289127	-6.94588	3.76107e-12	3.31069e-10
UniGene_109127	60.2037	-2.0082	0.409196	-4.90768	9.21609e-07	2.92105e-05
UniGene_147992	19.5925	-2.00579	0.657092	-3.05252	0.00226929	0.0224911
UniGene_190366	16.9509	-2.00421	0.670372	-2.9897	0.00279251	0.0263325
UniGene_141998	19.7197	-2.00404	0.693391	-2.8902	0.00384995	0.0337507
UniGene_35974	13.2297	-2.00361	0.6777	-2.95648	0.00311173	0.0285837
UniGene_177642	66.3489	-2.00358	0.392532	-5.10426	3.32089e-07	1.20156e-05
UniGene_180171	357.188	-2.0023	0.5583	-3.58642	0.000335246	0.00473149
UniGene_87020	12.354	-2.00216	0.708029	-2.82779	0.004687	0.0392132
UniGene_143528	1142.88	-2.00177	0.515012	-3.88684	0.000101557	0.00173746
UniGene_46779	16.6308	-2.00162	0.663737	-3.01568	0.00256404	0.0246878
UniGene_91840	31.7258	-1.99847	0.677282	-2.95073	0.00317026	0.0289752
UniGene_190608	73.9084	-1.99477	0.38348	-5.20175	1.97415e-07	7.45762e-06
UniGene_3212	32.1115	-1.9947	0.539296	-3.69872	0.000216688	0.0032756
UniGene_128650	116.99	-1.99246	0.361228	-5.51578	3.47227e-08	1.5343e-06
UniGene_111186	44.541	-1.99204	0.483119	-4.12329	3.73502e-05	0.000752453
UniGene_72059	11.8949	-1.99155	0.696832	-2.85801	0.00426311	0.0364158
UniGene_13997	12.0102	-1.99116	0.701796	-2.83723	0.00455067	0.0383489
UniGene_105348	68.1418	-1.99001	0.413989	-4.80692	1.53273e-06	4.57439e-05
UniGene_158501	413.008	-1.98974	0.68769	-2.89337	0.00381128	0.0334485
UniGene_151315	34.3786	-1.98922	0.518349	-3.8376	0.000124243	0.00205182
UniGene_199063	922.74	-1.98919	0.209084	-9.51381	1.83806e-21	4.12971e-19
UniGene_35117	19.7526	-1.98787	0.612221	-3.24699	0.00116634	0.0132792
UniGene_47431	35.2154	-1.98769	0.500825	-3.96882	7.22286e-05	0.00131051
UniGene_102279	23.5314	-1.98546	0.61822	-3.21157	0.00132011	0.0146498
UniGene_115516	69.1525	-1.98522	0.42087	-4.71695	2.39406e-06	6.79212e-05
UniGene_121845	88.5025	-1.98427	0.354386	-5.59919	2.15357e-08	1.00332e-06
UniGene_186629	28.1301	-1.98211	0.566566	-3.49845	0.000467963	0.00629069
UniGene_161371	146.351	-1.98142	0.308376	-6.42533	1.31585e-10	8.9852e-09
UniGene_116477	10.739	-1.97923	0.72483	-2.73061	0.00632182	0.0490601
UniGene_121288	52.1312	-1.97857	0.471593	-4.1955	2.72274e-05	0.00057641
UniGene_30962	23.2927	-1.97802	0.575137	-3.43922	0.000583402	0.00755436
UniGene_67478	50.6783	-1.97787	0.45352	-4.36116	1.29376e-05	0.000303403
UniGene_23458	24.8044	-1.97775	0.568886	-3.47653	0.000507941	0.00672747
UniGene_161466	15.7154	-1.97685	0.650632	-3.03836	0.0023787	0.0232896
UniGene_191689	146.02	-1.97625	0.379511	-5.20736	1.91551e-07	7.24589e-06
UniGene_40286	16.9239	-1.9762	0.634944	-3.11241	0.00185568	0.0191799
UniGene_22914	10.5034	-1.97605	0.71701	-2.75596	0.00585205	0.0462519
UniGene_189412	11.712	-1.97448	0.69743	-2.83108	0.00463905	0.0389113
UniGene_42631	14.4263	-1.97191	0.665901	-2.96126	0.00306382	0.0283017
UniGene_142902	39.9006	-1.97161	0.611954	-3.22183	0.00127374	0.014243
UniGene_137789	134.726	-1.97146	0.300885	-6.5522	5.66946e-11	4.12405e-09
UniGene_83209	12.6165	-1.97117	0.723348	-2.72507	0.00642879	0.049724
UniGene_27221	77.1842	-1.97099	0.395051	-4.98921	6.0627e-07	2.03748e-05
UniGene_55621	41.0525	-1.97044	0.470069	-4.19181	2.76733e-05	0.000584739
UniGene_29535	66.7394	-1.96999	0.414391	-4.75393	1.99501e-06	5.7927e-05
UniGene_171521	10.406	-1.96952	0.71754	-2.74482	0.00605447	0.0475349
UniGene_44675	443.876	-1.96776	0.648377	-3.03489	0.0024062	0.0234958
UniGene_137903	14.9262	-1.96729	0.690328	-2.84979	0.00437485	0.0371822
UniGene_85274	14.9124	-1.96664	0.682624	-2.881	0.00396416	0.0345111
UniGene_164719	20.8528	-1.96614	0.609483	-3.22591	0.00125574	0.0141011
UniGene_25149	24.1465	-1.96502	0.607196	-3.23621	0.00121128	0.0136985
UniGene_101268	31.0502	-1.96485	0.573056	-3.42872	0.000606432	0.00778939
UniGene_6917	15.4918	-1.96445	0.649069	-3.02657	0.00247346	0.0239939
UniGene_142755	201.868	-1.96248	0.263021	-7.46131	8.56677e-14	9.21507e-12
UniGene_107951	10.4229	-1.96124	0.717919	-2.73184	0.00629821	0.0489109
UniGene_149315	540.171	-1.96047	0.209504	-9.35768	8.15083e-21	1.72686e-18
UniGene_87756	11.6772	-1.96024	0.699654	-2.80173	0.00508296	0.0416442
UniGene_121112	28.1429	-1.95883	0.537755	-3.64261	0.000269891	0.00395434
UniGene_42660	5081.3	-1.95808	0.167293	-11.7045	1.20851e-31	6.12163e-29
UniGene_164994	252.972	-1.95778	0.327508	-5.97781	2.26152e-09	1.28322e-07
UniGene_160072	40.2364	-1.95669	0.553057	-3.53795	0.000403253	0.00553293
UniGene_121628	152.44	-1.9549	0.329701	-5.92931	3.04205e-09	1.68058e-07
UniGene_164812	89.2212	-1.95385	0.366038	-5.33784	9.40611e-08	3.80893e-06
UniGene_171446	16.3574	-1.95354	0.686306	-2.84646	0.00442078	0.0374754
UniGene_182768	15.4291	-1.95164	0.655023	-2.9795	0.00288717	0.0270057
UniGene_190717	25.2298	-1.95157	0.611955	-3.18907	0.00142731	0.0155879
UniGene_35163	31.7119	-1.95127	0.5172	-3.77276	0.000161454	0.00255212
UniGene_104085	19.1234	-1.94933	0.611278	-3.18894	0.00142795	0.0155919
UniGene_185518	65.3849	-1.94759	0.428473	-4.54542	5.48265e-06	0.000142222
UniGene_100846	15.452	-1.94734	0.653978	-2.97768	0.00290435	0.0271164
UniGene_138675	28.4351	-1.94622	0.55286	-3.52028	0.000431091	0.00586578
UniGene_59043	20.4055	-1.94604	0.598776	-3.25002	0.00115395	0.0131731
UniGene_102085	99.9949	-1.945	0.376848	-5.16122	2.45344e-07	9.10762e-06
UniGene_152324	62.7449	-1.94348	0.478424	-4.06225	4.86011e-05	0.000938666
UniGene_111359	16.5343	-1.94312	0.635469	-3.05777	0.0022299	0.0221969
UniGene_177348	119.548	-1.94152	0.347748	-5.5831	2.36263e-08	1.08978e-06
UniGene_16461	23.3146	-1.94141	0.588331	-3.29985	0.000967354	0.0114439
UniGene_98724	61.1429	-1.94129	0.425417	-4.56325	5.03667e-06	0.000131943
UniGene_173063	13.1373	-1.94122	0.69044	-2.81158	0.00492993	0.0406716
UniGene_121544	23.091	-1.94093	0.581432	-3.33819	0.000843262	0.0102145
UniGene_70810	44.3443	-1.93952	0.463304	-4.18627	2.83577e-05	0.000596487
UniGene_65778	9139.45	-1.93875	0.536865	-3.61124	0.000304733	0.00437509
UniGene_185893	202.83	-1.93745	0.297758	-6.5068	7.67699e-11	5.44226e-09
UniGene_90848	132.748	-1.93496	0.310561	-6.23051	4.64918e-10	2.94713e-08
UniGene_104861	97.0689	-1.9341	0.411664	-4.69825	2.62397e-06	7.39168e-05
UniGene_85123	2848.66	-1.93389	0.211538	-9.14204	6.12854e-20	1.20665e-17
UniGene_157248	322.455	-1.93333	0.227067	-8.51435	1.67531e-17	2.68242e-15
UniGene_172406	26.6033	-1.93101	0.557152	-3.46586	0.000528542	0.00695404
UniGene_84022	154.094	-1.93078	0.298371	-6.47106	9.73177e-11	6.80924e-09
UniGene_152901	304.934	-1.92939	0.280603	-6.87586	6.16156e-12	5.29818e-10
UniGene_152686	23.894	-1.92803	0.571724	-3.37231	0.000745394	0.0092399
UniGene_67617	14.1927	-1.92743	0.682616	-2.8236	0.00474877	0.0395636
UniGene_44095	68.428	-1.92655	0.384991	-5.00414	5.61125e-07	1.90529e-05
UniGene_122380	12.9265	-1.92605	0.693276	-2.77819	0.00546625	0.044008
UniGene_13225	16.0483	-1.92502	0.68835	-2.79658	0.00516473	0.042221
UniGene_504	296.376	-1.9246	0.2453	-7.8459	4.29864e-15	5.33254e-13
UniGene_137148	106.567	-1.92369	0.330834	-5.81466	6.07558e-09	3.15794e-07
UniGene_187041	252.348	-1.92274	0.298927	-6.43216	1.25806e-10	8.63287e-09
UniGene_35905	92.6785	-1.92257	0.445792	-4.31271	1.61269e-05	0.000365726
UniGene_133297	17.8224	-1.92248	0.628854	-3.05712	0.00223474	0.0222278
UniGene_193363	16.5165	-1.92222	0.640673	-3.00031	0.00269701	0.0256711
UniGene_129643	22.0604	-1.92217	0.608389	-3.15944	0.00158072	0.0168828
UniGene_78762	47.2036	-1.92171	0.442315	-4.34467	1.39483e-05	0.00032316
UniGene_191927	16.2998	-1.92109	0.639331	-3.00484	0.00265723	0.0253528
UniGene_26641	86.6331	-1.92005	0.391879	-4.89959	9.60368e-07	3.02155e-05
UniGene_193628	131.022	-1.91975	0.361891	-5.30478	1.12807e-07	4.46421e-06
UniGene_108639	15.0455	-1.91934	0.653349	-2.93769	0.00330666	0.0299103
UniGene_180100	22.5135	-1.91836	0.580807	-3.30292	0.000956848	0.0113389
UniGene_160481	73.5695	-1.91802	0.387166	-4.954	7.27031e-07	2.39422e-05
UniGene_130252	12.7546	-1.91801	0.690479	-2.7778	0.00547283	0.0440355
UniGene_118436	36.2718	-1.9167	0.509568	-3.76143	0.000168946	0.00265324
UniGene_90290	102.135	-1.9161	0.360524	-5.31475	1.06802e-07	4.2568e-06
UniGene_195649	19.9574	-1.91479	0.644091	-2.97286	0.00295043	0.0274408
UniGene_52937	20.2872	-1.91443	0.663497	-2.88537	0.00390957	0.0340914
UniGene_129990	595.149	-1.91438	0.29013	-6.59837	4.15712e-11	3.09672e-09
UniGene_31306	12.7308	-1.91388	0.688919	-2.77809	0.00546789	0.0440148
UniGene_108125	13.7852	-1.91343	0.670769	-2.85259	0.00433646	0.0369348
UniGene_43196	26.1561	-1.91244	0.554628	-3.44814	0.000564452	0.0073553
UniGene_39323	367.726	-1.91216	0.266704	-7.16962	7.52063e-13	7.22499e-11
UniGene_103736	394.592	-1.91113	0.229996	-8.30939	9.61991e-17	1.46855e-14
UniGene_84219	15.5494	-1.90909	0.670464	-2.84742	0.00440755	0.0373917
UniGene_157918	11888.8	-1.90705	0.580056	-3.2877	0.00101009	0.0118459
UniGene_54365	26.4324	-1.907	0.572446	-3.33131	0.000864385	0.0104182
UniGene_108823	61.3565	-1.90456	0.405128	-4.70112	2.58733e-06	7.30323e-05
UniGene_93713	12.6512	-1.90448	0.694437	-2.74248	0.0060977	0.0477397
UniGene_146573	191.992	-1.9031	0.267537	-7.11342	1.13201e-12	1.06908e-10
UniGene_22545	89.106	-1.90219	0.409304	-4.64736	3.36204e-06	9.19652e-05
UniGene_103023	18.5618	-1.90215	0.613558	-3.1002	0.00193391	0.0197902
UniGene_17350	146.602	-1.90016	0.362008	-5.24894	1.52979e-07	5.90305e-06
UniGene_33196	26.1671	-1.89565	0.558341	-3.39514	0.000685929	0.00863727
UniGene_185956	33.3241	-1.89488	0.548921	-3.45201	0.000556436	0.00726444
UniGene_115963	60.5214	-1.89397	0.594456	-3.18607	0.00144222	0.0156892
UniGene_36791	23.5163	-1.89115	0.577861	-3.27268	0.00106534	0.0123283
UniGene_45738	28.1699	-1.88946	0.615754	-3.06853	0.00215117	0.0216342
UniGene_165833	13.5388	-1.88767	0.669572	-2.81922	0.00481407	0.0399836
UniGene_112758	34.6389	-1.88731	0.516272	-3.65565	0.000256534	0.0037855
UniGene_177916	21.3805	-1.88715	0.612857	-3.07927	0.00207507	0.0210147
UniGene_52071	384.841	-1.88652	0.241144	-7.82321	5.1492e-15	6.33362e-13
UniGene_196971	12.4216	-1.88604	0.688627	-2.73884	0.0061656	0.0481631
UniGene_51280	20.9323	-1.88547	0.592881	-3.18018	0.00147184	0.0159391
UniGene_167889	26.2754	-1.88497	0.566727	-3.32607	0.000880803	0.0105795
UniGene_92394	44.7953	-1.88493	0.501686	-3.75718	0.000171839	0.00268957
UniGene_141329	77.8052	-1.88392	0.375058	-5.02302	5.08656e-07	1.75654e-05
UniGene_63354	21.5436	-1.88307	0.654017	-2.87923	0.00398644	0.034642
UniGene_158261	62.6205	-1.88227	0.505993	-3.71994	0.000199267	0.00305704
UniGene_29878	70.5758	-1.88119	0.385728	-4.87699	1.07718e-06	3.33261e-05
UniGene_56091	57.5698	-1.87932	0.442853	-4.24366	2.19907e-05	0.000481084
UniGene_26264	29.2232	-1.87758	0.685365	-2.73953	0.00615268	0.0481026
UniGene_66420	38.9156	-1.8761	0.478877	-3.91771	8.93957e-05	0.00156246
UniGene_164746	17.254	-1.87601	0.678433	-2.76521	0.00568857	0.0452875
UniGene_79714	210.2	-1.87533	0.267693	-7.00551	2.46095e-12	2.23329e-10
UniGene_127593	75.8165	-1.87075	0.37029	-5.05211	4.3696e-07	1.54e-05
UniGene_38104	17.6464	-1.87007	0.659293	-2.83647	0.00456151	0.0384286
UniGene_34568	245.448	-1.86954	0.252647	-7.39982	1.36365e-13	1.43907e-11
UniGene_87036	24.4486	-1.86871	0.569161	-3.28327	0.0010261	0.0119786
UniGene_135083	138.691	-1.86852	0.328102	-5.69494	1.23412e-08	6.03733e-07
UniGene_177110	11326.1	-1.86783	0.179585	-10.4008	2.45755e-25	7.32271e-23
UniGene_98557	22.0375	-1.86782	0.585577	-3.1897	0.00142419	0.0155627
UniGene_132767	190.494	-1.86586	0.384788	-4.84906	1.24047e-06	3.78114e-05
UniGene_53806	13.3559	-1.86447	0.672989	-2.77044	0.00559812	0.0447473
UniGene_198357	1134.85	-1.86403	0.174422	-10.6869	1.17222e-26	4.00711e-24
UniGene_138833	16.9815	-1.86399	0.633708	-2.9414	0.00326728	0.0296376
UniGene_85499	14.6211	-1.86366	0.659518	-2.82579	0.00471647	0.0393946
UniGene_80620	1478.05	-1.86158	0.174188	-10.6872	1.16857e-26	4.00711e-24
UniGene_168628	18.7278	-1.86141	0.634797	-2.93229	0.0033647	0.0303515
UniGene_26381	23.0741	-1.85989	0.574616	-3.23676	0.00120896	0.0136814
UniGene_134087	38.3788	-1.85839	0.482345	-3.85282	0.000116764	0.00195007
UniGene_10284	17.4895	-1.85832	0.645174	-2.88034	0.00397251	0.0345479
UniGene_119531	15.6468	-1.85545	0.644209	-2.88021	0.00397415	0.0345514
UniGene_129780	15.6468	-1.85545	0.644209	-2.88021	0.00397415	0.0345514
UniGene_107382	16.8265	-1.85516	0.628822	-2.95022	0.00317547	0.0290108
UniGene_179326	31.2994	-1.85333	0.520171	-3.56293	0.000366738	0.00510483
UniGene_166542	20.166	-1.85203	0.678318	-2.73033	0.00632711	0.0490717
UniGene_134120	19.4046	-1.85093	0.618102	-2.99455	0.00274854	0.0260438
UniGene_146021	31.0777	-1.8496	0.571408	-3.23692	0.00120828	0.0136787
UniGene_92138	76.0927	-1.84884	0.372275	-4.96634	6.82286e-07	2.26157e-05
UniGene_103367	414	-1.84844	0.21179	-8.72772	2.59853e-18	4.37432e-16
UniGene_83364	88.6258	-1.84377	0.372187	-4.95387	7.27527e-07	2.39444e-05
UniGene_424	22.7998	-1.8433	0.575761	-3.2015	0.00136712	0.015076
UniGene_68179	20.492	-1.8406	0.601699	-3.05901	0.00222069	0.0221393
UniGene_32706	38.8571	-1.83941	0.540538	-3.40293	0.000666666	0.00844242
UniGene_165782	1146.42	-1.83727	0.551158	-3.33347	0.000857696	0.0103443
UniGene_137378	109.199	-1.83685	0.376158	-4.8832	1.04381e-06	3.24558e-05
UniGene_165907	123.324	-1.8363	0.387229	-4.74215	2.11462e-06	6.10501e-05
UniGene_90476	48.5662	-1.83494	0.4371	-4.19799	2.69295e-05	0.000570753
UniGene_26220	189.068	-1.83379	0.26629	-6.88645	5.72011e-12	4.94914e-10
UniGene_56811	662.85	-1.83315	0.192017	-9.54679	1.33774e-21	3.06744e-19
UniGene_171198	32.0806	-1.82925	0.610878	-2.99446	0.00274935	0.0260438
UniGene_161833	68.4339	-1.82677	0.388986	-4.69623	2.65006e-06	7.45388e-05
UniGene_126854	22.4568	-1.82623	0.578196	-3.1585	0.00158585	0.0169312
UniGene_146239	109.211	-1.82572	0.404418	-4.51443	6.34875e-06	0.000161826
UniGene_134685	26.3092	-1.82567	0.60027	-3.04141	0.00235471	0.0230912
UniGene_75487	21.1052	-1.82429	0.631704	-2.88789	0.0038784	0.0338989
UniGene_12586	16.58	-1.82395	0.631913	-2.8864	0.00389678	0.034006
UniGene_114739	37.207	-1.82377	0.566851	-3.21736	0.00129376	0.0144177
UniGene_187084	54.106	-1.82371	0.433921	-4.20287	2.63556e-05	0.000560936
UniGene_66600	23.6197	-1.82299	0.571836	-3.18797	0.00143277	0.015629
UniGene_114436	50.4435	-1.82213	0.578684	-3.14875	0.00163969	0.0174225
UniGene_93258	55.4487	-1.82199	0.539441	-3.37756	0.000731333	0.00911019
UniGene_18320	84.5607	-1.82077	0.3592	-5.06895	4.00019e-07	1.41969e-05
UniGene_49558	86.7095	-1.82064	0.351889	-5.1739	2.29258e-07	8.56182e-06
UniGene_124046	287.62	-1.81978	0.239915	-7.58511	3.32205e-14	3.73949e-12
UniGene_58229	51.6354	-1.81905	0.46366	-3.92324	8.73668e-05	0.00153486
UniGene_135690	50.7328	-1.81871	0.447085	-4.06792	4.74341e-05	0.000919954
UniGene_70412	447.433	-1.81659	0.356589	-5.09436	3.49928e-07	1.25631e-05
UniGene_85035	48.5622	-1.81595	0.500067	-3.63141	0.000281876	0.00409867
UniGene_57713	33.1619	-1.81561	0.524914	-3.45887	0.000542448	0.00711349
UniGene_165139	122.234	-1.81521	0.377741	-4.80544	1.54414e-06	4.60596e-05
UniGene_63988	28.4003	-1.81404	0.542263	-3.34532	0.000821876	0.00999745
UniGene_5112	51.3231	-1.81045	0.439603	-4.11838	3.81552e-05	0.000766129
UniGene_129202	17.9038	-1.81031	0.635426	-2.84897	0.00438613	0.037244
UniGene_154428	74.9599	-1.81016	0.418351	-4.32689	1.51232e-05	0.000345071
UniGene_167416	49.1118	-1.80952	0.45264	-3.9977	6.39602e-05	0.00118598
UniGene_87905	87.1457	-1.80812	0.350956	-5.15199	2.57733e-07	9.54211e-06
UniGene_117142	1619.21	-1.80575	0.259452	-6.95986	3.40618e-12	3.02217e-10
UniGene_27728	21.0585	-1.80501	0.586293	-3.07869	0.00207915	0.0210445
UniGene_94501	76.4356	-1.80432	0.36705	-4.91572	8.84581e-07	2.81329e-05
UniGene_171725	17.7945	-1.80414	0.631167	-2.85843	0.00425746	0.0363942
UniGene_53643	61.3684	-1.80342	0.551505	-3.27001	0.00107544	0.0124014
UniGene_90592	965.224	-1.80311	0.246533	-7.31386	2.59569e-13	2.64894e-11
UniGene_92659	46.5844	-1.80044	0.451772	-3.98528	6.74013e-05	0.00124111
UniGene_171429	17.87	-1.80007	0.64418	-2.79436	0.0052003	0.0423999
UniGene_189889	94.0522	-1.80003	0.34849	-5.16523	2.40143e-07	8.93033e-06
UniGene_71609	207.778	-1.79972	0.329593	-5.46042	4.75014e-08	2.03912e-06
UniGene_16879	18.8531	-1.79887	0.615716	-2.92159	0.00348248	0.0311517
UniGene_186115	229.945	-1.79736	0.255375	-7.03813	1.94839e-12	1.79149e-10
UniGene_5534	45.3013	-1.79631	0.452314	-3.97138	7.14572e-05	0.00129948
UniGene_136162	367.747	-1.79616	0.219076	-8.19882	2.42756e-16	3.55023e-14
UniGene_182598	2207.86	-1.79574	0.563231	-3.18829	0.00143118	0.0156149
UniGene_82667	27.949	-1.79534	0.539423	-3.32826	0.000873915	0.0105036
UniGene_93383	16.3564	-1.79482	0.638164	-2.81248	0.00491608	0.0405994
UniGene_123289	21.5903	-1.79071	0.616369	-2.90525	0.00366957	0.0324811
UniGene_88669	16.2938	-1.789	0.641478	-2.78887	0.00528921	0.0429119
UniGene_96076	182.236	-1.78895	0.392155	-4.56183	5.07102e-06	0.000132766
UniGene_93449	39.4721	-1.78855	0.48156	-3.71407	0.000203952	0.00311092
UniGene_58699	26.6709	-1.78802	0.543495	-3.28987	0.00100235	0.0117695
UniGene_8769	17.6962	-1.78709	0.631268	-2.83096	0.0046409	0.038921
UniGene_91686	50.5837	-1.78639	0.433114	-4.12452	3.71502e-05	0.000749731
UniGene_57735	36.7002	-1.78277	0.482498	-3.69487	0.000220001	0.00331938
UniGene_3006	434.466	-1.78211	0.231874	-7.68568	1.52186e-14	1.76663e-12
UniGene_17844	24.5113	-1.78037	0.570494	-3.12075	0.0018039	0.0187805
UniGene_166099	24.4505	-1.78035	0.583852	-3.04931	0.00229368	0.0226562
UniGene_122274	20.1412	-1.78018	0.616322	-2.8884	0.00387212	0.0338704
UniGene_15264	98.5692	-1.78002	0.359145	-4.95628	7.18549e-07	2.37262e-05
UniGene_9143	1097.45	-1.77706	0.223362	-7.95599	1.77703e-15	2.31888e-13
UniGene_164495	18.3789	-1.77664	0.613703	-2.89495	0.00379223	0.0333233
UniGene_112851	104.985	-1.77458	0.326869	-5.42901	5.66685e-08	2.39391e-06
UniGene_165205	32.498	-1.77309	0.542403	-3.26894	0.0010795	0.0124457
UniGene_52797	25.5598	-1.77289	0.56179	-3.15579	0.00160062	0.0170626
UniGene_33786	183.683	-1.77277	0.274983	-6.44684	1.14207e-10	7.89528e-09
UniGene_22294	46.2663	-1.77253	0.512692	-3.45729	0.000545632	0.00714683
UniGene_180553	30.9615	-1.77208	0.604138	-2.93324	0.00335449	0.030279
UniGene_136212	76.1722	-1.77129	0.36607	-4.83867	1.30712e-06	3.96046e-05
UniGene_112504	86.3725	-1.77121	0.349593	-5.0665	4.05192e-07	1.43614e-05
UniGene_47614	18.5042	-1.77035	0.616622	-2.87105	0.00409114	0.035378
UniGene_144017	53.4619	-1.76818	0.512608	-3.44939	0.000561863	0.0073267
UniGene_178242	209.038	-1.76754	0.313382	-5.6402	1.69854e-08	8.0753e-07
UniGene_136701	17.2847	-1.76645	0.634987	-2.78187	0.00540459	0.0436091
UniGene_130772	17.239	-1.76633	0.633413	-2.7886	0.00529371	0.0429346
UniGene_72597	76.1622	-1.76563	0.386604	-4.56704	4.94662e-06	0.000129828
UniGene_138168	26.6074	-1.76541	0.554511	-3.18372	0.00145394	0.0157977
UniGene_162175	119.062	-1.76458	0.31468	-5.60754	2.0522e-08	9.64153e-07
UniGene_170861	56.711	-1.76449	0.411885	-4.28393	1.83624e-05	0.000410741
UniGene_28858	72.0367	-1.76302	0.391693	-4.50102	6.76291e-06	0.000171053
UniGene_86378	611.245	-1.75773	0.542891	-3.23773	0.00120486	0.0136453
UniGene_65414	24.723	-1.75629	0.589451	-2.97954	0.00288682	0.0270057
UniGene_122128	66.0347	-1.75605	0.402141	-4.36675	1.26112e-05	0.000296871
UniGene_130446	535.516	-1.75602	0.217881	-8.05955	7.65761e-16	1.04323e-13
UniGene_43135	22.1458	-1.75402	0.59886	-2.92894	0.00340125	0.0306167
UniGene_67155	30.56	-1.7538	0.51492	-3.40596	0.000659308	0.00836254
UniGene_117717	23.1605	-1.75372	0.588555	-2.9797	0.00288527	0.026997
UniGene_32542	76.3213	-1.75231	0.391686	-4.47378	7.68503e-06	0.000191251
UniGene_60006	19.2148	-1.75211	0.601204	-2.91433	0.0035645	0.0317681
UniGene_70823	12382.8	-1.752	0.569648	-3.07559	0.00210088	0.0212312
UniGene_79102	29.9637	-1.75134	0.539311	-3.24737	0.00116477	0.0132695
UniGene_17602	34.5117	-1.75126	0.516782	-3.38878	0.000702043	0.00880834
UniGene_55456	19.2953	-1.751	0.606666	-2.88626	0.00389847	0.0340155
UniGene_15246	128.38	-1.75054	0.307361	-5.69538	1.23099e-08	6.02731e-07
UniGene_49707	23.6594	-1.74701	0.566572	-3.08347	0.002046	0.0207694
UniGene_68524	15.773	-1.74694	0.639694	-2.73089	0.0063163	0.0490241
UniGene_69214	187.946	-1.74495	0.28328	-6.15981	7.28304e-10	4.48906e-08
UniGene_152724	151.058	-1.74476	0.297127	-5.8721	4.30299e-09	2.29878e-07
UniGene_64663	49.3065	-1.74386	0.434351	-4.01487	5.9479e-05	0.00111326
UniGene_161995	72.6371	-1.74293	0.42809	-4.07142	4.67274e-05	0.000909096
UniGene_156066	36.087	-1.74232	0.489416	-3.56	0.000370861	0.00514936
UniGene_21285	177.542	-1.73821	0.42675	-4.07312	4.63869e-05	0.000904366
UniGene_16165	114.539	-1.7378	0.399437	-4.35062	1.35752e-05	0.000315565
UniGene_25611	116.075	-1.73723	0.315554	-5.50532	3.68497e-08	1.62057e-06
UniGene_144706	6541.75	-1.73593	0.25041	-6.93235	4.13892e-12	3.63755e-10
UniGene_186299	25.3998	-1.73412	0.594396	-2.91744	0.00352914	0.0314881
UniGene_9323	48.1249	-1.73203	0.438836	-3.94687	7.91784e-05	0.00141314
UniGene_77426	138.131	-1.73072	0.30361	-5.70048	1.19472e-08	5.87035e-07
UniGene_180841	69.9297	-1.73036	0.439816	-3.93427	8.34496e-05	0.00147286
UniGene_96529	29.9916	-1.72802	0.555049	-3.11328	0.00185021	0.0191446
UniGene_36342	51.0299	-1.72418	0.426047	-4.04693	5.18927e-05	0.000993972
UniGene_164238	29.7013	-1.7208	0.5984	-2.87566	0.00403183	0.0349601
UniGene_170252	225.973	-1.71953	0.406268	-4.23251	2.31097e-05	0.000502605
UniGene_156219	23.2589	-1.71776	0.570391	-3.01155	0.0025992	0.024923
UniGene_30339	53.4968	-1.71705	0.428451	-4.00757	6.13456e-05	0.00114129
UniGene_131610	27.6737	-1.7166	0.533304	-3.2188	0.0012873	0.0143571
UniGene_110740	1204.08	-1.71599	0.189209	-9.06928	1.19801e-19	2.27051e-17
UniGene_3564	20.2583	-1.71495	0.61617	-2.78325	0.0053818	0.0434663
UniGene_105654	196.546	-1.71402	0.283562	-6.0446	1.49783e-09	8.77592e-08
UniGene_79053	26.6609	-1.71387	0.549923	-3.11656	0.00182973	0.0189785
UniGene_41519	135.659	-1.71224	0.34361	-4.98309	6.25774e-07	2.09544e-05
UniGene_149036	84.8429	-1.71207	0.356	-4.80919	1.51546e-06	4.53013e-05
UniGene_17634	23.2012	-1.70985	0.568496	-3.00766	0.00263264	0.0251786
UniGene_8946	22.0791	-1.70864	0.583749	-2.92701	0.00342238	0.0307275
UniGene_115271	23.2053	-1.70861	0.611968	-2.79199	0.00523857	0.0425872
UniGene_98596	46.974	-1.70648	0.481081	-3.54719	0.00038937	0.0053672
UniGene_191359	159.085	-1.70641	0.300068	-5.68673	1.29495e-08	6.30867e-07
UniGene_87797	34.5464	-1.70422	0.523091	-3.25798	0.00112208	0.0128651
UniGene_139441	23.1555	-1.70396	0.570969	-2.98433	0.00284198	0.0267283
UniGene_72693	101.902	-1.70342	0.349222	-4.87777	1.07293e-06	3.32501e-05
UniGene_112832	21.9579	-1.70032	0.57473	-2.95847	0.00309172	0.0284792
UniGene_76119	20.9213	-1.69953	0.587054	-2.89502	0.00379135	0.0333208
UniGene_166701	332.468	-1.69823	0.261643	-6.49064	8.54753e-11	6.04401e-09
UniGene_166963	24.2826	-1.69765	0.561481	-3.02352	0.00249852	0.0241844
UniGene_195594	63.5897	-1.69763	0.466947	-3.6356	0.000277333	0.00404211
UniGene_30555	124.665	-1.69635	0.309856	-5.47466	4.38355e-08	1.90079e-06
UniGene_120321	73.5077	-1.69597	0.376675	-4.50247	6.71695e-06	0.000169967
UniGene_21332	1514.97	-1.69343	0.181365	-9.33714	9.89731e-21	2.08893e-18
UniGene_150374	21.8615	-1.69222	0.584794	-2.89371	0.00380722	0.0334287
UniGene_96635	34.2016	-1.69079	0.505978	-3.34164	0.000832862	0.0101127
UniGene_155430	40.2741	-1.68827	0.470403	-3.589	0.000331952	0.00469572
UniGene_169481	91.3783	-1.68583	0.409337	-4.11844	3.81444e-05	0.000766129
UniGene_107178	25.5191	-1.68553	0.56617	-2.97707	0.00291013	0.0271521
UniGene_137256	58.0667	-1.68509	0.423098	-3.98273	6.81275e-05	0.001252
UniGene_69923	119.509	-1.6847	0.311997	-5.39975	6.67343e-08	2.78743e-06
UniGene_125657	47.0385	-1.68466	0.454888	-3.70346	0.000212677	0.00322392
UniGene_28423	81.4668	-1.6832	0.395157	-4.25958	2.04812e-05	0.000451785
UniGene_54742	110.582	-1.68256	0.333902	-5.03908	4.67773e-07	1.63515e-05
UniGene_184924	51.0954	-1.68197	0.484966	-3.46822	0.000523926	0.00690146
UniGene_150907	25.4812	-1.68072	0.587786	-2.8594	0.00424437	0.0363226
UniGene_170350	45.3946	-1.67993	0.445015	-3.775	0.000160009	0.00253071
UniGene_27350	21.925	-1.6796	0.600183	-2.79848	0.00513442	0.0420288
UniGene_47475	23.0133	-1.67951	0.590673	-2.84338	0.00446379	0.0377596
UniGene_195156	64.0597	-1.67942	0.398875	-4.21041	2.54912e-05	0.000544203
UniGene_124760	26.0756	-1.67936	0.545674	-3.07759	0.00208682	0.0211069
UniGene_199025	45.3777	-1.67834	0.448814	-3.73949	0.000184395	0.0028556
UniGene_10700	150.133	-1.6762	0.34508	-4.85742	1.18924e-06	3.64205e-05
UniGene_126088	22.7033	-1.67529	0.572732	-2.92509	0.00344353	0.0308925
UniGene_119037	21.8793	-1.67328	0.602612	-2.7767	0.0054913	0.0441459
UniGene_124819	21.6667	-1.67273	0.585109	-2.85883	0.00425211	0.0363777
UniGene_170173	20.6419	-1.67117	0.602847	-2.77213	0.005569	0.0446225
UniGene_89669	291.082	-1.67004	0.266905	-6.25704	3.92353e-10	2.51286e-08
UniGene_95812	78.5674	-1.66951	0.365783	-4.5642	5.01412e-06	0.000131414
UniGene_154058	77.3269	-1.66909	0.437998	-3.81073	0.000138557	0.0022515
UniGene_192717	21.5683	-1.66847	0.57759	-2.88867	0.00386872	0.0338619
UniGene_89342	109.57	-1.66779	0.409813	-4.06964	4.70849e-05	0.000914773
UniGene_87975	20.6131	-1.66762	0.601362	-2.77307	0.00555302	0.0445264
UniGene_111634	26.0706	-1.66721	0.563711	-2.95755	0.00310091	0.0285308
UniGene_186927	122.041	-1.6655	0.483342	-3.44581	0.000569353	0.00740877
UniGene_114950	264.117	-1.6632	0.248843	-6.68373	2.32934e-11	1.8178e-09
UniGene_159473	32.3579	-1.66053	0.507568	-3.27155	0.00106959	0.0123492
UniGene_135809	82.2964	-1.66027	0.358928	-4.62562	3.73475e-06	0.000101118
UniGene_178298	24.7468	-1.66024	0.553565	-2.99918	0.00270707	0.0257359
UniGene_153120	20.6917	-1.65981	0.604752	-2.74461	0.0060583	0.0475582
UniGene_26824	25.831	-1.65924	0.561927	-2.95277	0.00314941	0.0288343
UniGene_43427	27.9152	-1.65807	0.537759	-3.08329	0.00204725	0.0207783
UniGene_163461	44.8957	-1.65756	0.445784	-3.71829	0.000200574	0.00307286
UniGene_24631	38.0828	-1.65723	0.587841	-2.81919	0.00481452	0.0399836
UniGene_161866	242.233	-1.65608	0.269615	-6.14238	8.12957e-10	4.95602e-08
UniGene_166837	35.2292	-1.65488	0.492585	-3.35957	0.000780633	0.00958925
UniGene_111191	21.3168	-1.65322	0.581571	-2.84268	0.00447354	0.0378363
UniGene_110125	63.1474	-1.65255	0.395628	-4.17703	2.95346e-05	0.000616586
UniGene_167224	22.4628	-1.65131	0.582362	-2.83555	0.00457476	0.0385054
UniGene_51701	25.5986	-1.65056	0.589606	-2.79943	0.00511936	0.0419178
UniGene_178133	19.1174	-1.64919	0.598491	-2.75557	0.00585894	0.0462736
UniGene_114534	21.3049	-1.64824	0.579027	-2.84656	0.00441937	0.0374749
UniGene_182294	30.9565	-1.64821	0.525376	-3.1372	0.0017057	0.0180025
UniGene_54059	886.882	-1.64673	0.547683	-3.00672	0.00264079	0.0252219
UniGene_177220	47.0823	-1.64664	0.445597	-3.69535	0.000219583	0.00331397
UniGene_26047	28.7789	-1.64645	0.524137	-3.14127	0.00168219	0.017796
UniGene_184623	29.7072	-1.64566	0.515632	-3.19154	0.00141517	0.0154735
UniGene_106008	38.4802	-1.64534	0.477185	-3.44801	0.000564732	0.00735723
UniGene_1276	595.964	-1.64484	0.337819	-4.869	1.12167e-06	3.46257e-05
UniGene_109761	36.9654	-1.64304	0.527947	-3.11213	0.00185745	0.0191946
UniGene_103117	54.0136	-1.64189	0.413673	-3.96905	7.21609e-05	0.00130971
UniGene_32135	52.309	-1.64004	0.448164	-3.65948	0.000252732	0.0037413
UniGene_170063	212.988	-1.63969	0.290278	-5.6487	1.61665e-08	7.71893e-07
UniGene_60504	22.3127	-1.63862	0.572363	-2.8629	0.00419781	0.0360348
UniGene_127994	33.3886	-1.63674	0.517804	-3.16093	0.00157266	0.0168273
UniGene_2843	57.1801	-1.63568	0.40764	-4.01256	6.0063e-05	0.0011223
UniGene_4640	28.9499	-1.63356	0.537693	-3.03809	0.0023808	0.0232979
UniGene_91018	21.133	-1.63223	0.581231	-2.80822	0.00498155	0.0409942
UniGene_7951	28.6298	-1.63105	0.533706	-3.05609	0.00224246	0.0222807
UniGene_189829	1065.92	-1.62889	0.186258	-8.74534	2.2234e-18	3.76559e-16
UniGene_25052	211.204	-1.62835	0.304499	-5.34763	8.91113e-08	3.63757e-06
UniGene_80001	26.5059	-1.62825	0.549197	-2.96479	0.0030289	0.0280582
UniGene_181719	221.846	-1.62822	0.299348	-5.43921	5.3516e-08	2.26589e-06
UniGene_21894	156.088	-1.62756	0.287499	-5.66112	1.50391e-08	7.22395e-07
UniGene_73023	326.712	-1.62714	0.307527	-5.29106	1.21607e-07	4.78866e-06
UniGene_71206	59.8684	-1.6262	0.411251	-3.95428	7.6766e-05	0.00137906
UniGene_62557	24.7179	-1.62439	0.585324	-2.7752	0.00551674	0.0443057
UniGene_103620	59.0466	-1.6241	0.408506	-3.97572	7.01666e-05	0.00128118
UniGene_30514	45.1033	-1.62391	0.451362	-3.5978	0.000320917	0.00456767
UniGene_14322	36.6206	-1.62211	0.480429	-3.37638	0.000734471	0.00913499
UniGene_26284	526.55	-1.62131	0.240914	-6.72982	1.69873e-11	1.34834e-09
UniGene_190061	41.1776	-1.6213	0.467009	-3.47166	0.000517254	0.00682486
UniGene_117141	24019.5	-1.62059	0.175201	-9.24992	2.24668e-20	4.56879e-18
UniGene_162193	103.77	-1.62038	0.345957	-4.68375	2.81671e-06	7.87887e-05
UniGene_66360	30.5769	-1.61887	0.51764	-3.1274	0.00176359	0.0184155
UniGene_26543	52.2485	-1.61824	0.451904	-3.58095	0.000342349	0.00481344
UniGene_154202	55.0242	-1.61808	0.450344	-3.59298	0.000326917	0.00464114
UniGene_131431	29.3097	-1.61707	0.567002	-2.85197	0.00434495	0.0369958
UniGene_831	57.678	-1.61253	0.410878	-3.92459	8.68767e-05	0.00152754
UniGene_152400	29.7401	-1.61005	0.537695	-2.99436	0.00275019	0.0260438
UniGene_46054	95.4733	-1.60299	0.334561	-4.79134	1.65674e-06	4.89986e-05
UniGene_200233	49.9128	-1.60227	0.430091	-3.72543	0.000194982	0.00299998
UniGene_150812	58.1788	-1.60204	0.414232	-3.8675	0.000109956	0.00185267
UniGene_131370	237.411	-1.60072	0.253414	-6.31663	2.67322e-10	1.76275e-08
UniGene_168484	219.985	-1.60062	0.281863	-5.67872	1.35709e-08	6.57542e-07
UniGene_98982	38.8122	-1.59734	0.486349	-3.28434	0.0010222	0.0119432
UniGene_15279	39.2265	-1.59712	0.467718	-3.41471	0.000638508	0.00814321
UniGene_138125	64.4424	-1.59561	0.396888	-4.0203	5.8125e-05	0.00109195
UniGene_83636	20.5893	-1.59495	0.583049	-2.73553	0.00622797	0.0484735
UniGene_59700	33.471	-1.59464	0.520825	-3.06175	0.00220046	0.0220086
UniGene_180558	191.139	-1.58913	0.276631	-5.74458	9.2147e-09	4.63396e-07
UniGene_81090	31.0548	-1.58849	0.533434	-2.97786	0.00290272	0.0271083
UniGene_86288	1082.63	-1.58848	0.175338	-9.05954	1.31001e-19	2.4443e-17
UniGene_18453	45.4165	-1.58773	0.449953	-3.52865	0.000417693	0.00570158
UniGene_188713	92.0036	-1.58294	0.361667	-4.37678	1.20443e-05	0.000285093
UniGene_77349	116.901	-1.58125	0.330007	-4.79156	1.65492e-06	4.89709e-05
UniGene_14084	23.4875	-1.58053	0.558508	-2.82992	0.00465597	0.0390356
UniGene_48747	79.2065	-1.5793	0.364064	-4.33797	1.43805e-05	0.000331215
UniGene_6817	28.3734	-1.57918	0.564517	-2.7974	0.0051515	0.04215
UniGene_12217	28.6189	-1.57869	0.521373	-3.02794	0.00246228	0.0239185
UniGene_57441	26.805	-1.57859	0.561774	-2.81001	0.00495398	0.0408155
UniGene_60668	86.9	-1.57784	0.348245	-4.53084	5.87508e-06	0.000150996
UniGene_177056	360.386	-1.57731	0.23796	-6.62849	3.39146e-11	2.57105e-09
UniGene_165674	36.1436	-1.57717	0.491325	-3.21004	0.00132715	0.0147132
UniGene_12987	74.5321	-1.57541	0.444717	-3.54251	0.000396342	0.0054511
UniGene_173217	109.11	-1.57229	0.316838	-4.96246	6.96067e-07	2.30314e-05
UniGene_304	187.031	-1.57206	0.271523	-5.78978	7.04804e-09	3.62619e-07
UniGene_100746	47.9448	-1.57073	0.48727	-3.22352	0.00126624	0.0141847
UniGene_29164	52.1361	-1.57041	0.537296	-2.9228	0.00346897	0.0310808
UniGene_39522	556.681	-1.56982	0.235502	-6.66587	2.63105e-11	2.03897e-09
UniGene_49048	1361.87	-1.56862	0.220809	-7.10399	1.21206e-12	1.13828e-10
UniGene_183281	76.2824	-1.56647	0.366787	-4.27079	1.94778e-05	0.000433082
UniGene_189650	22.3873	-1.56602	0.56929	-2.75084	0.00594435	0.0468154
UniGene_111881	589.541	-1.56535	0.194067	-8.06605	7.26117e-16	9.91648e-14
UniGene_63381	60.9548	-1.56399	0.394732	-3.96217	7.42727e-05	0.00134279
UniGene_99253	161.377	-1.56357	0.28195	-5.54554	2.9304e-08	1.31679e-06
UniGene_136861	185.922	-1.56294	0.408496	-3.82608	0.000130202	0.00213504
UniGene_13153	82.2318	-1.56268	0.3566	-4.38217	1.17501e-05	0.000279129
UniGene_149810	616.311	-1.56244	0.514107	-3.03914	0.00237257	0.023246
UniGene_108665	39.484	-1.56223	0.465056	-3.35923	0.000781599	0.00959689
UniGene_164348	35.7311	-1.55958	0.492733	-3.16516	0.00154996	0.0166404
UniGene_98160	207.098	-1.55951	0.278428	-5.60112	2.12969e-08	9.93857e-07
UniGene_51324	168.602	-1.55757	0.368474	-4.22708	2.36748e-05	0.000512693
UniGene_15549	31.859	-1.55438	0.524212	-2.96517	0.00302514	0.0280281
UniGene_100919	91.2511	-1.55435	0.398828	-3.8973	9.72712e-05	0.00167863
UniGene_193614	105.084	-1.5542	0.4454	-3.48944	0.000484026	0.00647382
UniGene_184563	39.4968	-1.55303	0.489243	-3.17435	0.00150171	0.0161893
UniGene_35838	418.853	-1.55302	0.233477	-6.6517	2.89729e-11	2.22672e-09
UniGene_40004	37.2566	-1.55235	0.477903	-3.24826	0.00116114	0.013239
UniGene_97662	48.9833	-1.55213	0.514926	-3.01428	0.00257593	0.024745
UniGene_12641	59.4271	-1.55067	0.401727	-3.86001	0.000113384	0.00190237
UniGene_121822	377.007	-1.54992	0.218181	-7.10383	1.21345e-12	1.13828e-10
UniGene_108921	75.6165	-1.54932	0.364948	-4.2453	2.18299e-05	0.000478131
UniGene_52074	423.871	-1.5492	0.207208	-7.47657	7.62881e-14	8.25392e-12
UniGene_53661	33.4293	-1.54817	0.548203	-2.82407	0.00474178	0.039529
UniGene_187482	73.3028	-1.54757	0.393648	-3.93136	8.44675e-05	0.00148847
UniGene_157488	323.245	-1.54753	0.284079	-5.44752	5.10774e-08	2.17421e-06
UniGene_18079	304.949	-1.54669	0.237322	-6.51724	7.16148e-11	5.09626e-09
UniGene_11854	194.171	-1.54309	0.337972	-4.56574	4.97734e-06	0.000130512
UniGene_99607	42.1676	-1.54025	0.503508	-3.05904	0.00222049	0.0221393
UniGene_80740	55.5797	-1.54	0.453966	-3.39233	0.000693	0.00871254
UniGene_68889	179.319	-1.53886	0.288061	-5.34212	9.18642e-08	3.73626e-06
UniGene_129575	413.214	-1.53771	0.222856	-6.89999	5.20047e-12	4.52766e-10
UniGene_28462	38.6152	-1.53603	0.551828	-2.78352	0.0053772	0.0434413
UniGene_119067	108.859	-1.53424	0.316547	-4.84681	1.2546e-06	3.81792e-05
UniGene_29794	38.0847	-1.5316	0.55833	-2.74318	0.00608477	0.0476952
UniGene_155763	126.187	-1.52912	0.349692	-4.37276	1.22686e-05	0.000290156
UniGene_142017	651.082	-1.5282	0.220719	-6.92376	4.39802e-12	3.85311e-10
UniGene_40178	27.933	-1.52679	0.546993	-2.79124	0.00525069	0.042636
UniGene_197873	26.793	-1.525	0.541922	-2.81406	0.00489203	0.0404372
UniGene_79302	159.656	-1.52265	0.290293	-5.24523	1.56087e-07	6.00634e-06
UniGene_112404	1272.72	-1.52254	0.221909	-6.8611	6.83316e-12	5.83068e-10
UniGene_99372	176.748	-1.52214	0.281825	-5.40099	6.62748e-08	2.77866e-06
UniGene_195409	38.7386	-1.52064	0.469448	-3.2392	0.00119864	0.0135844
UniGene_190467	133.83	-1.52042	0.293805	-5.17493	2.27998e-07	8.52047e-06
UniGene_26241	30.9148	-1.51951	0.513962	-2.95647	0.00311179	0.0285837
UniGene_60133	40.5663	-1.51888	0.46064	-3.29734	0.00097606	0.0115225
UniGene_89558	43.4535	-1.51768	0.448759	-3.38196	0.000719712	0.00899156
UniGene_120760	66.4348	-1.51699	0.446506	-3.39748	0.000680106	0.00857345
UniGene_94140	67.0652	-1.51545	0.403343	-3.75722	0.000171814	0.00268957
UniGene_109537	48.594	-1.51514	0.486355	-3.1153	0.00183756	0.019042
UniGene_83547	68.1275	-1.51462	0.386358	-3.92026	8.84542e-05	0.00155185
UniGene_123993	36.5798	-1.51365	0.483064	-3.13343	0.00172779	0.0181818
UniGene_52252	97.7889	-1.51349	0.340381	-4.44646	8.72971e-06	0.000214093
UniGene_60727	183.703	-1.5129	0.264897	-5.71128	1.12133e-08	5.53904e-07
UniGene_33112	44.6282	-1.51223	0.461527	-3.27659	0.0010507	0.0121969
UniGene_33566	26.643	-1.50827	0.54435	-2.77077	0.00559235	0.0447161
UniGene_99363	743.539	-1.50751	0.192871	-7.81618	5.44524e-15	6.66833e-13
UniGene_61843	38.2932	-1.50738	0.470622	-3.20295	0.00136028	0.0150274
UniGene_2690	75.7227	-1.50535	0.378814	-3.97385	7.07211e-05	0.00128988
UniGene_127106	336.423	-1.5051	0.237237	-6.34429	2.2346e-10	1.49474e-08
UniGene_52020	73.6943	-1.50492	0.40461	-3.71942	0.000199679	0.00306083
UniGene_119515	31.346	-1.50488	0.507476	-2.96542	0.00302274	0.0280105
UniGene_88967	107.206	-1.50479	0.33707	-4.46431	8.03255e-06	0.000198041
UniGene_159322	1492.97	-1.50218	0.17899	-8.39254	4.75739e-17	7.40453e-15
UniGene_118018	116.74	-1.5018	0.309803	-4.84761	1.24955e-06	3.80673e-05
UniGene_127510	31.4534	-1.50071	0.506498	-2.96292	0.00304733	0.0281728
UniGene_127033	68.861	-1.5003	0.404306	-3.71081	0.000206599	0.00314699
UniGene_25477	145.13	-1.50018	0.307644	-4.87635	1.08068e-06	3.34158e-05
UniGene_35679	169.413	-1.4998	0.281743	-5.32328	1.01912e-07	4.08529e-06
UniGene_156903	142.13	-1.49823	0.290743	-5.1531	2.56221e-07	9.49877e-06
UniGene_5456	41.1049	-1.49683	0.464527	-3.22227	0.00127181	0.0142245
UniGene_9712	96.4748	-1.49668	0.395933	-3.78015	0.000156736	0.00248671
UniGene_167127	50.1692	-1.49632	0.468625	-3.19301	0.00140799	0.0154163
UniGene_111132	119.515	-1.4932	0.331873	-4.4993	6.81779e-06	0.000172363
UniGene_90050	48.8304	-1.49233	0.427375	-3.49186	0.000479671	0.00642637
UniGene_107111	191.561	-1.49231	0.260823	-5.72155	1.05558e-08	5.24832e-07
UniGene_199150	26.2603	-1.49154	0.544423	-2.73966	0.0061502	0.0480967
UniGene_39456	133.309	-1.49034	0.308655	-4.8285	1.37562e-06	4.14996e-05
UniGene_162568	142.033	-1.48985	0.363023	-4.10401	4.06057e-05	0.000807765
UniGene_150882	130.178	-1.48832	0.318438	-4.6738	2.95671e-06	8.2005e-05
UniGene_66370	38.4971	-1.48786	0.48589	-3.06213	0.00219769	0.0219927
UniGene_187091	94.5042	-1.48727	0.35588	-4.17914	2.92616e-05	0.000612218
UniGene_150594	136.7	-1.48576	0.302926	-4.9047	9.35716e-07	2.95903e-05
UniGene_24504	65.4501	-1.48513	0.387266	-3.83492	0.000125604	0.00207122
UniGene_79879	328.753	-1.48398	0.259369	-5.7215	1.05588e-08	5.24832e-07
UniGene_168958	154.831	-1.48331	0.317493	-4.67197	2.98332e-06	8.27017e-05
UniGene_54808	89.4514	-1.48298	0.362283	-4.09341	4.25069e-05	0.000838698
UniGene_200581	35.8414	-1.4825	0.478178	-3.10031	0.00193316	0.0197861
UniGene_67008	43.5906	-1.48168	0.445819	-3.32351	0.000888913	0.0106631
UniGene_112622	56.1572	-1.48124	0.44631	-3.31886	0.000903873	0.0108211
UniGene_47600	55.3821	-1.47861	0.41275	-3.58235	0.00034052	0.00479377
UniGene_174910	72.5107	-1.476	0.389605	-3.78844	0.000151595	0.00242239
UniGene_29426	27.0614	-1.47458	0.539494	-2.73327	0.00627092	0.0487398
UniGene_11633	341.624	-1.47326	0.32218	-4.57277	4.81314e-06	0.000126803
UniGene_192874	193.856	-1.47314	0.277661	-5.30554	1.12338e-07	4.44881e-06
UniGene_70102	161.945	-1.47182	0.321858	-4.57288	4.81068e-06	0.000126798
UniGene_55181	35.0781	-1.47098	0.498189	-2.95265	0.00315058	0.02884
UniGene_104742	51.9064	-1.47078	0.450327	-3.26603	0.00109066	0.0125506
UniGene_127266	51.1958	-1.47015	0.424601	-3.46244	0.000535309	0.00702483
UniGene_12208	284.619	-1.46891	0.293504	-5.00475	5.59341e-07	1.90156e-05
UniGene_30597	130.248	-1.46748	0.361593	-4.05839	4.94126e-05	0.000952689
UniGene_55544	248.491	-1.46626	0.257296	-5.69872	1.2071e-08	5.92074e-07
UniGene_19878	442.864	-1.46584	0.335282	-4.37197	1.23132e-05	0.000290963
UniGene_59034	688.301	-1.46428	0.217926	-6.71917	1.8276e-11	1.44856e-09
UniGene_78300	70.1838	-1.46258	0.380697	-3.84184	0.000122116	0.00202389
UniGene_93743	741.378	-1.46251	0.210017	-6.96374	3.31348e-12	2.95403e-10
UniGene_120831	58.4998	-1.46138	0.405635	-3.6027	0.000314923	0.00450058
UniGene_115288	368.455	-1.46137	0.22168	-6.59226	4.33186e-11	3.21828e-09
UniGene_27044	121.064	-1.46054	0.303661	-4.80977	1.51104e-06	4.52175e-05
UniGene_30763	750.797	-1.46048	0.189205	-7.71904	1.17206e-14	1.38656e-12
UniGene_11014	44.5527	-1.46026	0.46278	-3.15541	0.00160273	0.0170786
UniGene_29370	56.3999	-1.45813	0.428431	-3.40341	0.000665492	0.0084296
UniGene_164399	363.869	-1.45761	0.269901	-5.40055	6.64375e-08	2.78049e-06
UniGene_140082	95.6161	-1.45739	0.452585	-3.22015	0.00128123	0.0143138
UniGene_56336	44.2684	-1.45651	0.511837	-2.84566	0.00443202	0.0375364
UniGene_194973	49.7756	-1.45561	0.423051	-3.44075	0.000580109	0.00752939
UniGene_34281	5987.62	-1.45553	0.152145	-9.5667	1.10371e-21	2.55182e-19
UniGene_150140	1331.21	-1.4552	0.173634	-8.38084	5.25525e-17	8.13396e-15
UniGene_166132	179.408	-1.45496	0.309152	-4.70628	2.52282e-06	7.132e-05
UniGene_119544	33.7014	-1.45481	0.526498	-2.76318	0.0057241	0.0455054
UniGene_32560	576.457	-1.45469	0.219356	-6.63164	3.3197e-11	2.52696e-09
UniGene_109049	33.7324	-1.45464	0.500199	-2.90812	0.00363611	0.0322618
UniGene_79258	69.984	-1.45454	0.389356	-3.73575	0.000187156	0.00289274
UniGene_145802	348.531	-1.45337	0.256892	-5.6575	1.53594e-08	7.37145e-07
UniGene_151227	34.0296	-1.45242	0.5134	-2.82901	0.00466918	0.0391111
UniGene_175654	137.381	-1.45136	0.328269	-4.42125	9.8133e-06	0.000237531
UniGene_178227	418.734	-1.45076	0.218519	-6.63908	3.1564e-11	2.41255e-09
UniGene_176892	57.3758	-1.44911	0.412539	-3.51267	0.00044362	0.00600547
UniGene_34168	46.7174	-1.44889	0.436151	-3.322	0.000893757	0.0107166
UniGene_132753	79.5691	-1.44823	0.365119	-3.96645	7.29502e-05	0.00132188
UniGene_108825	654.624	-1.4473	0.194499	-7.44115	9.98119e-14	1.06611e-11
UniGene_106466	58.138	-1.44718	0.405742	-3.56675	0.000361434	0.00503981
UniGene_170025	122.436	-1.44546	0.310059	-4.66187	3.13342e-06	8.63741e-05
UniGene_40540	276.427	-1.44528	0.253961	-5.69095	1.26337e-08	6.1642e-07
UniGene_190798	1654.89	-1.44516	0.258385	-5.59305	2.23111e-08	1.03512e-06
UniGene_2389	371.157	-1.44458	0.219515	-6.58078	4.67974e-11	3.45371e-09
UniGene_93361	102.99	-1.44377	0.331295	-4.35796	1.31281e-05	0.000307303
UniGene_99753	48.573	-1.44301	0.436873	-3.30305	0.000956396	0.011336
UniGene_31122	57.4772	-1.44148	0.414619	-3.47664	0.000507746	0.00672648
UniGene_153095	204.927	-1.44079	0.265844	-5.41968	5.97048e-08	2.51076e-06
UniGene_104855	121.542	-1.43969	0.410091	-3.51066	0.000446989	0.00603987
UniGene_68456	66.602	-1.43936	0.384773	-3.74081	0.00018343	0.00284303
UniGene_18488	55.8988	-1.4387	0.404711	-3.55488	0.000378146	0.00523875
UniGene_101928	32.2683	-1.4372	0.509381	-2.82147	0.00478048	0.0397565
UniGene_141669	328.782	-1.43596	0.235426	-6.0994	1.0647e-09	6.3314e-08
UniGene_144251	715.583	-1.43587	0.190836	-7.52407	5.30985e-14	5.88201e-12
UniGene_163762	142.25	-1.43408	0.289869	-4.94732	7.52421e-07	2.46041e-05
UniGene_196383	30.6225	-1.43405	0.522859	-2.74271	0.00609345	0.0477199
UniGene_165382	106.843	-1.43154	0.369863	-3.87046	0.000108631	0.00183534
UniGene_168144	366.243	-1.4311	0.23188	-6.17174	6.75415e-10	4.17693e-08
UniGene_183353	61.9566	-1.43002	0.405472	-3.52679	0.000420626	0.00573319
UniGene_52371	1266.7	-1.42994	0.183819	-7.77906	7.30657e-15	8.85048e-13
UniGene_30180	54.9624	-1.42966	0.478424	-2.98827	0.00280559	0.0264379
UniGene_108908	32.0397	-1.42937	0.514288	-2.77932	0.00544734	0.0438811
UniGene_110494	145.026	-1.42918	0.28928	-4.94047	7.79326e-07	2.52759e-05
UniGene_7188	103.61	-1.4288	0.374894	-3.81121	0.000138285	0.00224774
UniGene_140066	64.629	-1.42653	0.452121	-3.1552	0.00160385	0.0170873
UniGene_162387	96.0395	-1.42527	0.429662	-3.31719	0.000909273	0.0108746
UniGene_2490	895.436	-1.42348	0.495957	-2.87018	0.00410242	0.0354241
UniGene_57870	71.9163	-1.42288	0.375226	-3.79205	0.000149406	0.00239642
UniGene_75575	52.9659	-1.4226	0.424985	-3.34741	0.000815698	0.00994033
UniGene_142869	673.349	-1.42235	0.201925	-7.04394	1.86877e-12	1.72397e-10
UniGene_170764	111.008	-1.4223	0.321177	-4.42842	9.49275e-06	0.000230646
UniGene_52813	118.061	-1.42158	0.310472	-4.57878	4.67706e-06	0.000123745
UniGene_141359	44.0726	-1.42141	0.447909	-3.17343	0.00150647	0.0162173
UniGene_132213	119.017	-1.42118	0.336332	-4.22553	2.38381e-05	0.000515628
UniGene_189710	73.3105	-1.42093	0.375131	-3.78781	0.000151983	0.0024265
UniGene_156637	136.416	-1.42079	0.299867	-4.73805	2.15781e-06	6.21039e-05
UniGene_66835	37.5826	-1.41926	0.482513	-2.94139	0.00326747	0.0296376
UniGene_169991	427.909	-1.41893	0.217484	-6.52431	6.8317e-11	4.88029e-09
UniGene_109520	38.5566	-1.41679	0.487583	-2.90575	0.00366375	0.032445
UniGene_132696	68.7726	-1.41655	0.380242	-3.7254	0.000195009	0.00299998
UniGene_108922	51.6609	-1.41639	0.425475	-3.32897	0.00087168	0.0104835
UniGene_111966	134.962	-1.41581	0.410977	-3.44498	0.000571103	0.00742981
UniGene_191448	1525.9	-1.41545	0.166276	-8.51267	1.6998e-17	2.71384e-15
UniGene_53341	10754.5	-1.41521	0.237258	-5.96487	2.44833e-09	1.37938e-07
UniGene_169095	106.434	-1.41496	0.349803	-4.04503	5.23156e-05	0.0010007
UniGene_142874	211.004	-1.41387	0.263052	-5.37489	7.66287e-08	3.15111e-06
UniGene_168811	68.4325	-1.41369	0.399484	-3.53879	0.000401967	0.00551937
UniGene_12134	38.6292	-1.41357	0.475319	-2.97393	0.00294009	0.0273537
UniGene_24179	45.8834	-1.41347	0.457449	-3.08991	0.0020022	0.020373
UniGene_190828	89.8676	-1.41042	0.340237	-4.1454	3.39223e-05	0.000692871
UniGene_39983	40.0683	-1.40977	0.459387	-3.06882	0.00214906	0.0216264
UniGene_197631	62.7853	-1.40969	0.420633	-3.35136	0.000804168	0.00983499
UniGene_137434	155.73	-1.40958	0.301536	-4.67466	2.94435e-06	8.17436e-05
UniGene_108234	39.4748	-1.40946	0.497224	-2.83466	0.0045875	0.0385835
UniGene_153969	74.0162	-1.4088	0.449752	-3.13239	0.00173388	0.0182344
UniGene_4693	96.4293	-1.40627	0.333143	-4.22122	2.42989e-05	0.000523563
UniGene_131065	39.0614	-1.40601	0.474365	-2.96399	0.00303681	0.0280988
UniGene_132850	30.7378	-1.40568	0.50761	-2.7692	0.00561933	0.0448452
UniGene_27060	45.2793	-1.40554	0.461368	-3.04645	0.00231559	0.0228281
UniGene_122917	384.664	-1.40406	0.224577	-6.25201	4.05192e-10	2.58617e-08
UniGene_22829	91.1247	-1.40392	0.376	-3.73384	0.000188583	0.00291214
UniGene_133496	137.276	-1.40338	0.454705	-3.08635	0.00202632	0.0205921
UniGene_79251	103.365	-1.40197	0.340485	-4.11755	3.82913e-05	0.000768585
UniGene_123227	165.756	-1.39991	0.283771	-4.93325	8.08726e-07	2.60478e-05
UniGene_139772	222.331	-1.39968	0.262247	-5.33727	9.43542e-08	3.81802e-06
UniGene_181131	419.63	-1.39946	0.336647	-4.15705	3.22387e-05	0.000664082
UniGene_30184	249.362	-1.39823	0.239822	-5.83028	5.53339e-09	2.89503e-07
UniGene_67172	151.549	-1.39754	0.301812	-4.63051	3.64766e-06	9.90485e-05
UniGene_44490	60.9619	-1.39695	0.48876	-2.85815	0.00426123	0.036411
UniGene_56717	100.72	-1.39675	0.363581	-3.84165	0.000122209	0.00202464
UniGene_101618	38.0686	-1.39657	0.470472	-2.96844	0.0029932	0.0277737
UniGene_197492	119.726	-1.39651	0.308746	-4.52316	6.09237e-06	0.000156005
UniGene_37125	30.4465	-1.39629	0.505751	-2.76083	0.00576543	0.0457079
UniGene_60300	51.8409	-1.39504	0.445895	-3.12862	0.00175629	0.0183842
UniGene_135474	93.6602	-1.39482	0.342687	-4.07025	4.69627e-05	0.000913036
UniGene_41573	48.0819	-1.39457	0.43541	-3.2029	0.00136053	0.0150274
UniGene_172631	151.146	-1.3942	0.296	-4.71012	2.47572e-06	7.00238e-05
UniGene_57099	113.691	-1.39344	0.31735	-4.39087	1.12897e-05	0.00026929
UniGene_200469	87.2776	-1.39263	0.345972	-4.02528	5.69084e-05	0.00107344
UniGene_2062	72.2084	-1.3923	0.394071	-3.53313	0.000410678	0.00562235
UniGene_197882	72.2044	-1.39196	0.366122	-3.8019	0.00014359	0.00231961
UniGene_32160	387.653	-1.39178	0.304663	-4.56826	4.91784e-06	0.000129256
UniGene_98955	35.7192	-1.39065	0.504541	-2.75627	0.00584646	0.04622
UniGene_17869	48.0462	-1.38834	0.433804	-3.20038	0.00137245	0.0151252
UniGene_135333	840.302	-1.38767	0.212356	-6.53464	6.37648e-11	4.5904e-09
UniGene_118803	1317.18	-1.38762	0.2331	-5.95289	2.63456e-09	1.47239e-07
[truncated: 3,518 more rows]
[truncated: 1 more columns]
