# Supplementary material for: Coordinated microRNA/mRNA Expression Profiles Reveal Unique Skin Color Regulatory Mechanisms in Chinese Giant Salamander (Andrias davidianus)
Source: Animals (Basel). 2023 Mar 28;13(7):1181. doi: 10.3390/ani13071181 (PMC10093658; doi:10.3390/ani13071181)
Supplement: Supplementary file 1 [file animals-13-01181-s001.zip › Supplementary file S3-GO and KEGG annotation of DEGs.xlsx]

## Sheet: topgo.bp
GO_ID	Term	Annotated	Significant	Expected	classicFisher	sigGenes
GO:0019882	antigen processing and presentation	128	24	7.64	5e-07	UniGene_110740,UniGene_11656,UniGene_118302,UniGene_123204,UniGene_127546,UniGene_137143,UniGene_137722,UniGene_141998,UniGene_144017,UniGene_147620,UniGene_178640,UniGene_179927,UniGene_180171,UniGene_181876,UniGene_192267,UniGene_29170,UniGene_471,UniGene_54059,UniGene_65778,UniGene_67238,UniGene_67524,UniGene_70823,UniGene_77124,UniGene_89122
GO:0002474	antigen processing and presentation of peptide antigen via MHC class I	51	14	3.04	1.1e-06	UniGene_118302,UniGene_127546,UniGene_137722,UniGene_147620,UniGene_178640,UniGene_179927,UniGene_180171,UniGene_181876,UniGene_471,UniGene_67238,UniGene_67524,UniGene_70823,UniGene_77124,UniGene_89122
GO:0042493	response to drug	211	31	12.59	3.1e-06	UniGene_106049,UniGene_117333,UniGene_121183,UniGene_128190,UniGene_129623,UniGene_131642,UniGene_137722,UniGene_140330,UniGene_148510,UniGene_150812,UniGene_156952,UniGene_166701,UniGene_167457,UniGene_171119,UniGene_17350,UniGene_17566,UniGene_17634,UniGene_179927,UniGene_186123,UniGene_186306,UniGene_193590,UniGene_199911,UniGene_27588,UniGene_33221,UniGene_35402,UniGene_471,UniGene_49031,UniG…
GO:0002376	immune system process	1795	151	107.12	7.6e-06	UniGene_100480,UniGene_1021,UniGene_103119,UniGene_10423,UniGene_104801,UniGene_105120,UniGene_105348,UniGene_108852,UniGene_110571,UniGene_110740,UniGene_111068,UniGene_114436,UniGene_114437,UniGene_115963,UniGene_11656,UniGene_117077,UniGene_117142,UniGene_117333,UniGene_118302,UniGene_120434,UniGene_12089,UniGene_121183,UniGene_123174,UniGene_123204,UniGene_126143,UniGene_126230,UniGene_126373…
GO:0033120	positive regulation of RNA splicing	32	10	1.91	1.1e-05	UniGene_1021,UniGene_158248,UniGene_25011,UniGene_26510,UniGene_45735,UniGene_49150,UniGene_50251,UniGene_85960,UniGene_91794,UniGene_92922
GO:0034097	response to cytokine	455	51	27.15	1.1e-05	UniGene_104801,UniGene_107111,UniGene_108825,UniGene_110571,UniGene_110733,UniGene_112807,UniGene_113002,UniGene_117077,UniGene_117333,UniGene_137722,UniGene_138525,UniGene_145018,UniGene_15054,UniGene_155183,UniGene_156329,UniGene_162871,UniGene_167457,UniGene_169899,UniGene_171119,UniGene_171632,UniGene_176311,UniGene_17634,UniGene_179927,UniGene_181131,UniGene_181876,UniGene_182465,UniGene_186…
GO:0071345	cellular response to cytokine stimulus	384	45	22.92	1.2e-05	UniGene_104801,UniGene_107111,UniGene_110571,UniGene_110733,UniGene_112807,UniGene_117077,UniGene_117333,UniGene_137722,UniGene_138525,UniGene_145018,UniGene_15054,UniGene_155183,UniGene_156329,UniGene_162871,UniGene_167457,UniGene_169899,UniGene_171632,UniGene_176311,UniGene_179927,UniGene_181131,UniGene_181876,UniGene_182465,UniGene_186306,UniGene_193149,UniGene_198594,UniGene_20885,UniGene_210…
GO:0006641	triglyceride metabolic process	55	13	3.28	1.6e-05	UniGene_104075,UniGene_140857,UniGene_146617,UniGene_153864,UniGene_157467,UniGene_17566,UniGene_200045,UniGene_32372,UniGene_37787,UniGene_67270,UniGene_67828,UniGene_81381,UniGene_89662
GO:0043484	regulation of RNA splicing	139	22	8.29	2.5e-05	UniGene_1021,UniGene_104497,UniGene_116700,UniGene_151743,UniGene_158248,UniGene_163762,UniGene_164348,UniGene_167216,UniGene_25011,UniGene_26510,UniGene_33648,UniGene_38156,UniGene_45735,UniGene_49150,UniGene_50251,UniGene_73779,UniGene_85960,UniGene_87426,UniGene_89388,UniGene_91794,UniGene_92922,UniGene_97771
GO:0006638	neutral lipid metabolic process	67	14	4	3.3e-05	UniGene_104075,UniGene_140857,UniGene_146617,UniGene_153864,UniGene_157467,UniGene_17566,UniGene_17634,UniGene_200045,UniGene_32372,UniGene_37787,UniGene_67270,UniGene_67828,UniGene_81381,UniGene_89662
GO:0042221	response to chemical	2775	213	165.6	4.2e-05	UniGene_100471,UniGene_100632,UniGene_100820,UniGene_103736,UniGene_104801,UniGene_105120,UniGene_105348,UniGene_105884,UniGene_106049,UniGene_1064,UniGene_106722,UniGene_106909,UniGene_107111,UniGene_108581,UniGene_108825,UniGene_10988,UniGene_110571,UniGene_110733,UniGene_111068,UniGene_112758,UniGene_112807,UniGene_113002,UniGene_114884,UniGene_117077,UniGene_117141,UniGene_117142,UniGene_1173…
GO:0048002	antigen processing and presentation of peptide antigen	96	17	5.73	4.8e-05	UniGene_110740,UniGene_118302,UniGene_123204,UniGene_127546,UniGene_137722,UniGene_144017,UniGene_147620,UniGene_178640,UniGene_179927,UniGene_180171,UniGene_181876,UniGene_471,UniGene_67238,UniGene_67524,UniGene_70823,UniGene_77124,UniGene_89122
GO:0006639	acylglycerol metabolic process	66	13	3.94	0.00012	UniGene_104075,UniGene_140857,UniGene_146617,UniGene_153864,UniGene_157467,UniGene_17566,UniGene_200045,UniGene_32372,UniGene_37787,UniGene_67270,UniGene_67828,UniGene_81381,UniGene_89662
GO:0042026	protein refolding	34	9	2.03	0.00013	UniGene_1021,UniGene_156952,UniGene_191011,UniGene_199868,UniGene_25011,UniGene_37196,UniGene_49031,UniGene_49150,UniGene_90541
GO:0015672	monovalent inorganic cation transport	487	50	29.06	0.00013	UniGene_102658,UniGene_105884,UniGene_112285,UniGene_113002,UniGene_119099,UniGene_121183,UniGene_125494,UniGene_128190,UniGene_129768,UniGene_141068,UniGene_142636,UniGene_147278,UniGene_147305,UniGene_150812,UniGene_152124,UniGene_15254,UniGene_159591,UniGene_168013,UniGene_171170,UniGene_174255,UniGene_17566,UniGene_176311,UniGene_17634,UniGene_177071,UniGene_187672,UniGene_190608,UniGene_1907…
GO:0015992	proton transport	190	25	11.34	0.00017	UniGene_102658,UniGene_113002,UniGene_129768,UniGene_142636,UniGene_147278,UniGene_150812,UniGene_15254,UniGene_159591,UniGene_168013,UniGene_177071,UniGene_190608,UniGene_192214,UniGene_193034,UniGene_196414,UniGene_24453,UniGene_26381,UniGene_55312,UniGene_56845,UniGene_57832,UniGene_60433,UniGene_62127,UniGene_6624,UniGene_66420,UniGene_81223,UniGene_87287
GO:0006955	immune response	853	77	50.9	0.00018	UniGene_104801,UniGene_105348,UniGene_108852,UniGene_110571,UniGene_114436,UniGene_115963,UniGene_11656,UniGene_117077,UniGene_117142,UniGene_117333,UniGene_118302,UniGene_120434,UniGene_121183,UniGene_126230,UniGene_12987,UniGene_133929,UniGene_137722,UniGene_140932,UniGene_141998,UniGene_145018,UniGene_147620,UniGene_150597,UniGene_153691,UniGene_156329,UniGene_157027,UniGene_160793,UniGene_162…
GO:0006818	hydrogen transport	194	25	11.58	0.00023	UniGene_102658,UniGene_113002,UniGene_129768,UniGene_142636,UniGene_147278,UniGene_150812,UniGene_15254,UniGene_159591,UniGene_168013,UniGene_177071,UniGene_190608,UniGene_192214,UniGene_193034,UniGene_196414,UniGene_24453,UniGene_26381,UniGene_55312,UniGene_56845,UniGene_57832,UniGene_60433,UniGene_62127,UniGene_6624,UniGene_66420,UniGene_81223,UniGene_87287
GO:0050931	pigment cell differentiation	45	10	2.69	0.00026	UniGene_123593,UniGene_149054,UniGene_149186,UniGene_149561,UniGene_153487,UniGene_195407,UniGene_21480,UniGene_29096,UniGene_35838,UniGene_89986
GO:0009888	tissue development	1972	154	117.68	0.00026	UniGene_100820,UniGene_103119,UniGene_104007,UniGene_104075,UniGene_104801,UniGene_104861,UniGene_106722,UniGene_108049,UniGene_10988,UniGene_112088,UniGene_112285,UniGene_113002,UniGene_114467,UniGene_116700,UniGene_117141,UniGene_119123,UniGene_119144,UniGene_122917,UniGene_123593,UniGene_1236,UniGene_124491,UniGene_126143,UniGene_128896,UniGene_129623,UniGene_130688,UniGene_130703,UniGene_1308…
GO:0006457	protein folding	254	30	15.16	0.00028	UniGene_100632,UniGene_1021,UniGene_104383,UniGene_1064,UniGene_112206,UniGene_118641,UniGene_123204,UniGene_125560,UniGene_137018,UniGene_139135,UniGene_144017,UniGene_156952,UniGene_169216,UniGene_178640,UniGene_179486,UniGene_180423,UniGene_191011,UniGene_195658,UniGene_195754,UniGene_199868,UniGene_24930,UniGene_25011,UniGene_37196,UniGene_42888,UniGene_48975,UniGene_49031,UniGene_49150,UniGe…
GO:0046189	phenol-containing compound biosynthetic process	30	8	1.79	0.00028	UniGene_10423,UniGene_123593,UniGene_149186,UniGene_153487,UniGene_17634,UniGene_21480,UniGene_29096,UniGene_41327
GO:0052547	regulation of peptidase activity	243	29	14.5	0.0003	UniGene_106049,UniGene_106298,UniGene_111068,UniGene_112807,UniGene_119013,UniGene_125560,UniGene_129623,UniGene_137722,UniGene_152163,UniGene_157654,UniGene_16086,UniGene_164808,UniGene_165136,UniGene_173706,UniGene_17634,UniGene_179927,UniGene_181876,UniGene_187298,UniGene_189829,UniGene_190798,UniGene_31952,UniGene_471,UniGene_58268,UniGene_63989,UniGene_67238,UniGene_76926,UniGene_89820,UniGe…
GO:0042438	melanin biosynthetic process	18	6	1.07	0.00044	UniGene_10423,UniGene_123593,UniGene_149186,UniGene_153487,UniGene_21480,UniGene_29096
GO:0071356	cellular response to tumor necrosis factor	127	18	7.58	0.00054	UniGene_110733,UniGene_117333,UniGene_137722,UniGene_155183,UniGene_167457,UniGene_179927,UniGene_181876,UniGene_186306,UniGene_193149,UniGene_198594,UniGene_20885,UniGene_35047,UniGene_37396,UniGene_471,UniGene_67238,UniGene_91751,UniGene_95695,UniGene_96167
GO:0048066	developmental pigmentation	67	12	4	0.00055	UniGene_123593,UniGene_144710,UniGene_149054,UniGene_149186,UniGene_149561,UniGene_153487,UniGene_189650,UniGene_195407,UniGene_21480,UniGene_29096,UniGene_35838,UniGene_89986
GO:0006582	melanin metabolic process	19	6	1.13	0.00062	UniGene_10423,UniGene_123593,UniGene_149186,UniGene_153487,UniGene_21480,UniGene_29096
GO:0006313	transposition, DNA-mediated	13	5	0.78	0.00064	UniGene_100992,UniGene_170943,UniGene_23651,UniGene_4051,UniGene_9724
GO:0051180	vitamin transport	13	5	0.78	0.00064	UniGene_125975,UniGene_170063,UniGene_186123,UniGene_54067,UniGene_89662
GO:0060346	bone trabecula formation	13	5	0.78	0.00064	UniGene_135274,UniGene_186306,UniGene_46490,UniGene_53209,UniGene_8568
GO:0030318	melanocyte differentiation	34	8	2.03	0.00071	UniGene_123593,UniGene_149186,UniGene_149561,UniGene_153487,UniGene_195407,UniGene_29096,UniGene_35838,UniGene_89986
GO:0052548	regulation of endopeptidase activity	221	26	13.19	0.00074	UniGene_106049,UniGene_106298,UniGene_111068,UniGene_112807,UniGene_119013,UniGene_125560,UniGene_129623,UniGene_137722,UniGene_152163,UniGene_157654,UniGene_16086,UniGene_164808,UniGene_165136,UniGene_173706,UniGene_17634,UniGene_179927,UniGene_181876,UniGene_189829,UniGene_190798,UniGene_471,UniGene_58268,UniGene_63989,UniGene_67238,UniGene_89820,UniGene_90541,UniGene_91751
GO:0009409	response to cold	51	10	3.04	0.00075	UniGene_147305,UniGene_156952,UniGene_194973,UniGene_199064,UniGene_28405,UniGene_40135,UniGene_49031,UniGene_90541,UniGene_93326,UniGene_99678
GO:0060351	cartilage development involved in endochondral bone morphogenesis	27	7	1.61	0.00082	UniGene_155183,UniGene_186306,UniGene_194711,UniGene_22835,UniGene_80586,UniGene_8568,UniGene_92365
GO:0035914	skeletal muscle cell differentiation	82	13	4.89	0.00109	UniGene_116700,UniGene_1236,UniGene_139675,UniGene_16086,UniGene_167457,UniGene_185274,UniGene_192874,UniGene_194643,UniGene_33873,UniGene_35402,UniGene_4598,UniGene_87426,UniGene_95314
GO:0048026	positive regulation of mRNA splicing, via spliceosome	21	6	1.25	0.00111	UniGene_1021,UniGene_158248,UniGene_25011,UniGene_49150,UniGene_91794,UniGene_92922
GO:0015850	organic hydroxy compound transport	124	17	7.4	0.00111	UniGene_105884,UniGene_108581,UniGene_10988,UniGene_119099,UniGene_121183,UniGene_146193,UniGene_17566,UniGene_17634,UniGene_185290,UniGene_200045,UniGene_292,UniGene_47990,UniGene_52020,UniGene_6624,UniGene_67270,UniGene_67828,UniGene_89662
GO:1902600	hydrogen ion transmembrane transport	147	19	8.77	0.00121	UniGene_102658,UniGene_113002,UniGene_129768,UniGene_142636,UniGene_147278,UniGene_150812,UniGene_159591,UniGene_168013,UniGene_190608,UniGene_192214,UniGene_196414,UniGene_55312,UniGene_56845,UniGene_57832,UniGene_60433,UniGene_6624,UniGene_66420,UniGene_81223,UniGene_87287
GO:0048024	regulation of mRNA splicing, via spliceosome	104	15	6.21	0.00127	UniGene_1021,UniGene_104497,UniGene_116700,UniGene_158248,UniGene_163762,UniGene_164348,UniGene_167216,UniGene_25011,UniGene_33648,UniGene_49150,UniGene_73779,UniGene_87426,UniGene_89388,UniGene_91794,UniGene_92922
GO:0030199	collagen fibril organization	37	8	2.21	0.00128	UniGene_129623,UniGene_135274,UniGene_186306,UniGene_194711,UniGene_22835,UniGene_5828,UniGene_69204,UniGene_92365
GO:0008380	RNA splicing	445	43	26.56	0.00128	UniGene_1021,UniGene_104497,UniGene_114437,UniGene_116700,UniGene_121881,UniGene_122261,UniGene_125897,UniGene_130357,UniGene_140759,UniGene_151743,UniGene_158248,UniGene_15913,UniGene_159202,UniGene_159561,UniGene_159823,UniGene_163762,UniGene_164348,UniGene_167216,UniGene_171521,UniGene_17688,UniGene_25011,UniGene_26510,UniGene_28788,UniGene_29929,UniGene_31524,UniGene_33648,UniGene_38156,UniGe…
GO:0055081	anion homeostasis	29	7	1.73	0.00129	UniGene_292,UniGene_42660,UniGene_42893,UniGene_67828,UniGene_72213,UniGene_81381,UniGene_93286
GO:0045454	cell redox homeostasis	64	11	3.82	0.00131	UniGene_100632,UniGene_1064,UniGene_112206,UniGene_136157,UniGene_139135,UniGene_169216,UniGene_176266,UniGene_24453,UniGene_24930,UniGene_48975,UniGene_58330
GO:0050685	positive regulation of mRNA processing	46	9	2.75	0.00138	UniGene_1021,UniGene_113665,UniGene_1236,UniGene_158248,UniGene_25011,UniGene_49150,UniGene_65513,UniGene_91794,UniGene_92922
GO:0010951	negative regulation of endopeptidase activity	105	15	6.27	0.0014	UniGene_106049,UniGene_111068,UniGene_112807,UniGene_119013,UniGene_125560,UniGene_129623,UniGene_157654,UniGene_16086,UniGene_165136,UniGene_17634,UniGene_189829,UniGene_190798,UniGene_58268,UniGene_63989,UniGene_89820
GO:0034612	response to tumor necrosis factor	138	18	8.24	0.00145	UniGene_110733,UniGene_117333,UniGene_137722,UniGene_155183,UniGene_167457,UniGene_179927,UniGene_181876,UniGene_186306,UniGene_193149,UniGene_198594,UniGene_20885,UniGene_35047,UniGene_37396,UniGene_471,UniGene_67238,UniGene_91751,UniGene_95695,UniGene_96167
GO:0019432	triglyceride biosynthetic process	22	6	1.31	0.00145	UniGene_104075,UniGene_146617,UniGene_37787,UniGene_67270,UniGene_81381,UniGene_89662
GO:0046460	neutral lipid biosynthetic process	22	6	1.31	0.00145	UniGene_104075,UniGene_146617,UniGene_37787,UniGene_67270,UniGene_81381,UniGene_89662
GO:0046463	acylglycerol biosynthetic process	22	6	1.31	0.00145	UniGene_104075,UniGene_146617,UniGene_37787,UniGene_67270,UniGene_81381,UniGene_89662
GO:0010466	negative regulation of peptidase activity	117	16	6.98	0.00158	UniGene_106049,UniGene_111068,UniGene_112807,UniGene_119013,UniGene_125560,UniGene_129623,UniGene_157654,UniGene_16086,UniGene_165136,UniGene_17634,UniGene_189829,UniGene_190798,UniGene_31952,UniGene_58268,UniGene_63989,UniGene_89820
GO:0050684	regulation of mRNA processing	151	19	9.01	0.00166	UniGene_1021,UniGene_104497,UniGene_113665,UniGene_116700,UniGene_1236,UniGene_158248,UniGene_163762,UniGene_164348,UniGene_167216,UniGene_25011,UniGene_33648,UniGene_49150,UniGene_65513,UniGene_73779,UniGene_87426,UniGene_89388,UniGene_91794,UniGene_92922,UniGene_99678
GO:1901700	response to oxygen-containing compound	1067	87	63.67	0.00181	UniGene_105348,UniGene_108581,UniGene_10988,UniGene_111068,UniGene_113002,UniGene_117333,UniGene_121183,UniGene_122917,UniGene_125975,UniGene_1276,UniGene_128190,UniGene_12987,UniGene_130663,UniGene_131103,UniGene_13197,UniGene_132265,UniGene_138525,UniGene_140330,UniGene_146608,UniGene_150185,UniGene_15054,UniGene_150812,UniGene_15254,UniGene_15372,UniGene_155183,UniGene_156952,UniGene_16086,Uni…
GO:0009628	response to abiotic stimulus	895	75	53.41	0.00181	UniGene_100632,UniGene_100691,UniGene_104075,UniGene_105884,UniGene_106049,UniGene_113002,UniGene_117141,UniGene_121183,UniGene_122917,UniGene_129623,UniGene_130663,UniGene_133441,UniGene_137182,UniGene_137722,UniGene_138145,UniGene_138525,UniGene_140330,UniGene_14251,UniGene_146239,UniGene_147305,UniGene_149561,UniGene_150597,UniGene_155183,UniGene_156219,UniGene_156632,UniGene_156952,UniGene_16…
GO:0055114	oxidation-reduction process	1082	88	64.57	0.00183	UniGene_102810,UniGene_103367,UniGene_10423,UniGene_1064,UniGene_107819,UniGene_10815,UniGene_108234,UniGene_110345,UniGene_113002,UniGene_117551,UniGene_119809,UniGene_12055,UniGene_121822,UniGene_122917,UniGene_123283,UniGene_123593,UniGene_125915,UniGene_128680,UniGene_1294,UniGene_129600,UniGene_13197,UniGene_133426,UniGene_136157,UniGene_139510,UniGene_142869,UniGene_146573,UniGene_147278,Un…
GO:0051085	chaperone mediated protein folding requiring cofactor	23	6	1.37	0.00187	UniGene_123204,UniGene_144017,UniGene_191011,UniGene_25011,UniGene_49150,UniGene_79258
GO:0090131	mesenchyme migration	16	5	0.95	0.00188	UniGene_130885,UniGene_156329,UniGene_54623,UniGene_77127,UniGene_77877
GO:0031331	positive regulation of cellular catabolic process	337	34	20.11	0.00196	UniGene_100480,UniGene_106722,UniGene_113665,UniGene_114437,UniGene_1236,UniGene_125897,UniGene_130663,UniGene_133441,UniGene_137722,UniGene_145531,UniGene_147305,UniGene_152703,UniGene_15372,UniGene_17566,UniGene_176311,UniGene_17634,UniGene_179927,UniGene_181876,UniGene_184084,UniGene_186450,UniGene_186670,UniGene_188589,UniGene_194452,UniGene_198594,UniGene_32372,UniGene_471,UniGene_47137,UniG…
GO:0060343	trabecula formation	31	7	1.85	0.00196	UniGene_122917,UniGene_135274,UniGene_186306,UniGene_22540,UniGene_46490,UniGene_53209,UniGene_8568
GO:0006915	apoptotic process	1512	117	90.23	0.00204	UniGene_100632,UniGene_104075,UniGene_104801,UniGene_105120,UniGene_105884,UniGene_106049,UniGene_106298,UniGene_107819,UniGene_108825,UniGene_111068,UniGene_112757,UniGene_112807,UniGene_113002,UniGene_116700,UniGene_117077,UniGene_117551,UniGene_120247,UniGene_121183,UniGene_125560,UniGene_126143,UniGene_129623,UniGene_130688,UniGene_13171,UniGene_133441,UniGene_135274,UniGene_138145,UniGene_13…
GO:0097006	regulation of plasma lipoprotein particle levels	40	8	2.39	0.00218	UniGene_185290,UniGene_200045,UniGene_292,UniGene_32372,UniGene_48115,UniGene_67270,UniGene_67828,UniGene_89662
GO:0044550	secondary metabolite biosynthetic process	24	6	1.43	0.00237	UniGene_10423,UniGene_123593,UniGene_149186,UniGene_153487,UniGene_21480,UniGene_29096
GO:0016049	cell growth	433	41	25.84	0.00239	UniGene_106049,UniGene_106722,UniGene_112088,UniGene_112758,UniGene_114467,UniGene_116700,UniGene_117551,UniGene_119123,UniGene_125560,UniGene_129623,UniGene_138145,UniGene_152703,UniGene_161862,UniGene_169899,UniGene_172275,UniGene_184084,UniGene_187298,UniGene_187889,UniGene_190700,UniGene_190798,UniGene_192214,UniGene_193655,UniGene_199847,UniGene_200045,UniGene_26047,UniGene_33648,UniGene_370…
GO:0021871	forebrain regionalization	17	5	1.01	0.00254	UniGene_158248,UniGene_166701,UniGene_193656,UniGene_91794,UniGene_92922
GO:0061430	bone trabecula morphogenesis	17	5	1.01	0.00254	UniGene_135274,UniGene_186306,UniGene_46490,UniGene_53209,UniGene_8568
GO:0032196	transposition	241	26	14.38	0.00256	UniGene_100992,UniGene_108921,UniGene_126030,UniGene_133217,UniGene_140639,UniGene_142908,UniGene_146012,UniGene_1671,UniGene_170943,UniGene_171862,UniGene_172451,UniGene_180333,UniGene_192901,UniGene_194091,UniGene_195257,UniGene_22545,UniGene_23651,UniGene_4051,UniGene_50955,UniGene_5991,UniGene_63095,UniGene_7188,UniGene_91686,UniGene_92521,UniGene_94162,UniGene_9724
GO:0010033	response to organic substance	2067	153	123.35	0.00266	UniGene_100820,UniGene_104801,UniGene_105120,UniGene_105348,UniGene_106722,UniGene_106909,UniGene_107111,UniGene_108581,UniGene_108825,UniGene_10988,UniGene_110571,UniGene_110733,UniGene_111068,UniGene_112807,UniGene_113002,UniGene_117077,UniGene_117333,UniGene_119013,UniGene_121183,UniGene_125975,UniGene_1276,UniGene_128190,UniGene_12987,UniGene_130663,UniGene_131103,UniGene_13197,UniGene_132265…
GO:0055067	monovalent inorganic cation homeostasis	123	16	7.34	0.00266	UniGene_102658,UniGene_108581,UniGene_110258,UniGene_149054,UniGene_150812,UniGene_189496,UniGene_190700,UniGene_192214,UniGene_193034,UniGene_194452,UniGene_42660,UniGene_44092,UniGene_60433,UniGene_73714,UniGene_79814,UniGene_88211
GO:0070555	response to interleukin-1	60	10	3.58	0.00271	UniGene_108825,UniGene_137722,UniGene_138525,UniGene_167457,UniGene_17634,UniGene_179927,UniGene_35047,UniGene_39174,UniGene_4598,UniGene_471
GO:0001558	regulation of cell growth	318	32	18.98	0.00272	UniGene_106049,UniGene_106722,UniGene_112088,UniGene_112758,UniGene_114467,UniGene_117551,UniGene_119123,UniGene_125560,UniGene_129623,UniGene_138145,UniGene_161862,UniGene_169899,UniGene_172275,UniGene_187298,UniGene_187889,UniGene_190700,UniGene_190798,UniGene_193655,UniGene_199847,UniGene_200045,UniGene_26047,UniGene_3706,UniGene_43813,UniGene_48395,UniGene_52371,UniGene_57363,UniGene_76900,Un…
GO:0009605	response to external stimulus	1735	131	103.54	0.00272	UniGene_100471,UniGene_100480,UniGene_100691,UniGene_103736,UniGene_104075,UniGene_104801,UniGene_105120,UniGene_108825,UniGene_110571,UniGene_111068,UniGene_112758,UniGene_112807,UniGene_113002,UniGene_114437,UniGene_115650,UniGene_117333,UniGene_119123,UniGene_120247,UniGene_121183,UniGene_125975,UniGene_126373,UniGene_127888,UniGene_129623,UniGene_12987,UniGene_130885,UniGene_131103,UniGene_13…
GO:0010628	positive regulation of gene expression	1557	119	92.91	0.00285	UniGene_1021,UniGene_103119,UniGene_104861,UniGene_106722,UniGene_10988,UniGene_110733,UniGene_113665,UniGene_116700,UniGene_119099,UniGene_119995,UniGene_12089,UniGene_122261,UniGene_1236,UniGene_126143,UniGene_12617,UniGene_127547,UniGene_129623,UniGene_12987,UniGene_130688,UniGene_130885,UniGene_132265,UniGene_132696,UniGene_135274,UniGene_138525,UniGene_139675,UniGene_140330,UniGene_145802,Un…
GO:0000377	RNA splicing, via transesterification reactions with bulged adenosine as nucleop...	345	34	20.59	0.00287	UniGene_1021,UniGene_104497,UniGene_114437,UniGene_116700,UniGene_121881,UniGene_122261,UniGene_125897,UniGene_130357,UniGene_158248,UniGene_15913,UniGene_159202,UniGene_159561,UniGene_159823,UniGene_163762,UniGene_164348,UniGene_167216,UniGene_171521,UniGene_17688,UniGene_25011,UniGene_28788,UniGene_29929,UniGene_31524,UniGene_33648,UniGene_48395,UniGene_49150,UniGene_657,UniGene_73779,UniGene_7…
GO:0000398	mRNA splicing, via spliceosome	345	34	20.59	0.00287	UniGene_1021,UniGene_104497,UniGene_114437,UniGene_116700,UniGene_121881,UniGene_122261,UniGene_125897,UniGene_130357,UniGene_158248,UniGene_15913,UniGene_159202,UniGene_159561,UniGene_159823,UniGene_163762,UniGene_164348,UniGene_167216,UniGene_171521,UniGene_17688,UniGene_25011,UniGene_28788,UniGene_29929,UniGene_31524,UniGene_33648,UniGene_48395,UniGene_49150,UniGene_657,UniGene_73779,UniGene_7…
GO:1903313	positive regulation of mRNA metabolic process	51	9	3.04	0.00292	UniGene_1021,UniGene_113665,UniGene_1236,UniGene_158248,UniGene_25011,UniGene_49150,UniGene_65513,UniGene_91794,UniGene_92922
GO:0014046	dopamine secretion	11	4	0.66	0.00297	UniGene_105884,UniGene_119099,UniGene_121183,UniGene_17634
GO:0014059	regulation of dopamine secretion	11	4	0.66	0.00297	UniGene_105884,UniGene_119099,UniGene_121183,UniGene_17634
GO:0060644	mammary gland epithelial cell differentiation	11	4	0.66	0.00297	UniGene_104861,UniGene_10988,UniGene_126143,UniGene_156329
GO:0061140	lung secretory cell differentiation	11	4	0.66	0.00297	UniGene_126143,UniGene_35627,UniGene_66732,UniGene_8509
GO:0010941	regulation of cell death	1292	101	77.1	0.00301	UniGene_100632,UniGene_104801,UniGene_105120,UniGene_105884,UniGene_106049,UniGene_106298,UniGene_107819,UniGene_108825,UniGene_111068,UniGene_112757,UniGene_112807,UniGene_113002,UniGene_117077,UniGene_117551,UniGene_125560,UniGene_126143,UniGene_126373,UniGene_129623,UniGene_13171,UniGene_133441,UniGene_135274,UniGene_138145,UniGene_139772,UniGene_140759,UniGene_14251,UniGene_149373,UniGene_150…
GO:0071347	cellular response to interleukin-1	42	8	2.51	0.00301	UniGene_137722,UniGene_138525,UniGene_167457,UniGene_179927,UniGene_35047,UniGene_39174,UniGene_4598,UniGene_471
GO:1903311	regulation of mRNA metabolic process	159	19	9.49	0.00302	UniGene_1021,UniGene_104497,UniGene_113665,UniGene_116700,UniGene_1236,UniGene_158248,UniGene_163762,UniGene_164348,UniGene_167216,UniGene_25011,UniGene_33648,UniGene_49150,UniGene_65513,UniGene_73779,UniGene_87426,UniGene_89388,UniGene_91794,UniGene_92922,UniGene_99678
GO:1901652	response to peptide	347	34	20.71	0.00315	UniGene_105348,UniGene_117333,UniGene_121183,UniGene_125975,UniGene_13197,UniGene_132265,UniGene_138525,UniGene_146608,UniGene_15054,UniGene_155183,UniGene_16086,UniGene_169899,UniGene_171632,UniGene_184363,UniGene_186306,UniGene_187084,UniGene_191448,UniGene_192214,UniGene_192874,UniGene_193149,UniGene_195754,UniGene_21088,UniGene_32372,UniGene_41327,UniGene_42893,UniGene_4598,UniGene_47990,UniG…
GO:0008219	cell death	1637	124	97.69	0.00316	UniGene_100632,UniGene_104075,UniGene_104801,UniGene_105120,UniGene_105884,UniGene_106049,UniGene_106298,UniGene_107819,UniGene_108825,UniGene_111068,UniGene_112757,UniGene_112807,UniGene_113002,UniGene_116700,UniGene_117077,UniGene_117551,UniGene_120247,UniGene_121183,UniGene_125560,UniGene_126143,UniGene_126373,UniGene_129623,UniGene_130688,UniGene_13171,UniGene_133441,UniGene_135274,UniGene_13…
GO:0016265	death	1637	124	97.69	0.00316	UniGene_100632,UniGene_104075,UniGene_104801,UniGene_105120,UniGene_105884,UniGene_106049,UniGene_106298,UniGene_107819,UniGene_108825,UniGene_111068,UniGene_112757,UniGene_112807,UniGene_113002,UniGene_116700,UniGene_117077,UniGene_117551,UniGene_120247,UniGene_121183,UniGene_125560,UniGene_126143,UniGene_126373,UniGene_129623,UniGene_130688,UniGene_13171,UniGene_133441,UniGene_135274,UniGene_13…
GO:1901698	response to nitrogen compound	674	58	40.22	0.00324	UniGene_105348,UniGene_108581,UniGene_117333,UniGene_121183,UniGene_122917,UniGene_125975,UniGene_128190,UniGene_13197,UniGene_132265,UniGene_137722,UniGene_138525,UniGene_140330,UniGene_146608,UniGene_15054,UniGene_155183,UniGene_156952,UniGene_16086,UniGene_162871,UniGene_169899,UniGene_170770,UniGene_17106,UniGene_171119,UniGene_171632,UniGene_17350,UniGene_179927,UniGene_180423,UniGene_184363…
GO:0071827	plasma lipoprotein particle organization	18	5	1.07	0.00334	UniGene_185290,UniGene_200045,UniGene_292,UniGene_67828,UniGene_89662
GO:0040008	regulation of growth	496	45	29.6	0.00343	UniGene_106049,UniGene_106722,UniGene_108825,UniGene_10988,UniGene_112088,UniGene_112758,UniGene_114467,UniGene_117551,UniGene_119123,UniGene_121183,UniGene_125560,UniGene_129623,UniGene_12987,UniGene_13197,UniGene_133491,UniGene_138145,UniGene_147305,UniGene_15054,UniGene_161862,UniGene_169899,UniGene_171978,UniGene_172275,UniGene_187298,UniGene_187889,UniGene_190700,UniGene_190798,UniGene_19287…
GO:0010243	response to organonitrogen compound	594	52	35.45	0.00365	UniGene_105348,UniGene_108581,UniGene_117333,UniGene_121183,UniGene_125975,UniGene_128190,UniGene_13197,UniGene_132265,UniGene_137722,UniGene_138525,UniGene_140330,UniGene_146608,UniGene_15054,UniGene_155183,UniGene_156952,UniGene_16086,UniGene_169899,UniGene_170770,UniGene_17106,UniGene_171119,UniGene_171632,UniGene_17350,UniGene_179927,UniGene_180423,UniGene_184363,UniGene_186306,UniGene_187084…
GO:0030198	extracellular matrix organization	248	26	14.8	0.00378	UniGene_112088,UniGene_114884,UniGene_129623,UniGene_135274,UniGene_156329,UniGene_157654,UniGene_178566,UniGene_182685,UniGene_186306,UniGene_186670,UniGene_187457,UniGene_192874,UniGene_194711,UniGene_19878,UniGene_21531,UniGene_22835,UniGene_25011,UniGene_44675,UniGene_49150,UniGene_5828,UniGene_61373,UniGene_69204,UniGene_755,UniGene_85559,UniGene_90290,UniGene_92365
GO:0012501	programmed cell death	1543	117	92.08	0.00398	UniGene_100632,UniGene_104075,UniGene_104801,UniGene_105120,UniGene_105884,UniGene_106049,UniGene_106298,UniGene_107819,UniGene_108825,UniGene_111068,UniGene_112757,UniGene_112807,UniGene_113002,UniGene_116700,UniGene_117077,UniGene_117551,UniGene_120247,UniGene_121183,UniGene_125560,UniGene_126143,UniGene_129623,UniGene_130688,UniGene_13171,UniGene_133441,UniGene_135274,UniGene_138145,UniGene_13…
GO:0007623	circadian rhythm	128	16	7.64	0.00398	UniGene_104075,UniGene_105120,UniGene_1276,UniGene_132265,UniGene_148246,UniGene_17106,UniGene_17566,UniGene_179948,UniGene_182465,UniGene_1902,UniGene_191448,UniGene_193590,UniGene_48423,UniGene_87426,UniGene_96076,UniGene_99363
GO:0030004	cellular monovalent inorganic cation homeostasis	95	13	5.67	0.00416	UniGene_102658,UniGene_108581,UniGene_110258,UniGene_149054,UniGene_150812,UniGene_189496,UniGene_190700,UniGene_192214,UniGene_193034,UniGene_194452,UniGene_44092,UniGene_60433,UniGene_79814
GO:0043062	extracellular structure organization	250	26	14.92	0.00421	UniGene_112088,UniGene_114884,UniGene_129623,UniGene_135274,UniGene_156329,UniGene_157654,UniGene_178566,UniGene_182685,UniGene_186306,UniGene_186670,UniGene_187457,UniGene_192874,UniGene_194711,UniGene_19878,UniGene_21531,UniGene_22835,UniGene_25011,UniGene_44675,UniGene_49150,UniGene_5828,UniGene_61373,UniGene_69204,UniGene_755,UniGene_85559,UniGene_90290,UniGene_92365
GO:0043691	reverse cholesterol transport	12	4	0.72	0.00424	UniGene_200045,UniGene_292,UniGene_67828,UniGene_89662
GO:0050433	regulation of catecholamine secretion	19	5	1.13	0.00432	UniGene_105884,UniGene_119099,UniGene_121183,UniGene_17634,UniGene_6624
GO:0000375	RNA splicing, via transesterification reactions	355	34	21.18	0.00449	UniGene_1021,UniGene_104497,UniGene_114437,UniGene_116700,UniGene_121881,UniGene_122261,UniGene_125897,UniGene_130357,UniGene_158248,UniGene_15913,UniGene_159202,UniGene_159561,UniGene_159823,UniGene_163762,UniGene_164348,UniGene_167216,UniGene_171521,UniGene_17688,UniGene_25011,UniGene_28788,UniGene_29929,UniGene_31524,UniGene_33648,UniGene_48395,UniGene_49150,UniGene_657,UniGene_73779,UniGene_7…
GO:0043488	regulation of mRNA stability	107	14	6.39	0.00453	UniGene_107819,UniGene_137722,UniGene_17106,UniGene_179927,UniGene_181876,UniGene_194973,UniGene_198594,UniGene_25011,UniGene_28405,UniGene_471,UniGene_49150,UniGene_67238,UniGene_71815,UniGene_99678
GO:0048513	organ development	3075	216	183.5	0.00459	UniGene_100820,UniGene_1021,UniGene_103119,UniGene_103736,UniGene_104075,UniGene_10423,UniGene_104861,UniGene_105120,UniGene_105348,UniGene_106722,UniGene_108825,UniGene_10988,UniGene_111092,UniGene_112088,UniGene_112285,UniGene_112807,UniGene_113002,UniGene_114884,UniGene_116700,UniGene_116743,UniGene_117141,UniGene_117333,UniGene_119123,UniGene_119144,UniGene_12089,UniGene_121183,UniGene_121532…
GO:0033238	regulation of cellular amine metabolic process	45	8	2.69	0.0047	UniGene_137722,UniGene_179927,UniGene_181876,UniGene_41327,UniGene_471,UniGene_67238,UniGene_67270,UniGene_89662
GO:0043487	regulation of RNA stability	108	14	6.44	0.00493	UniGene_107819,UniGene_137722,UniGene_17106,UniGene_179927,UniGene_181876,UniGene_194973,UniGene_198594,UniGene_25011,UniGene_28405,UniGene_471,UniGene_49150,UniGene_67238,UniGene_71815,UniGene_99678
GO:0006986	response to unfolded protein	131	16	7.82	0.005	UniGene_112807,UniGene_156952,UniGene_191011,UniGene_194643,UniGene_197000,UniGene_25011,UniGene_35627,UniGene_49031,UniGene_49150,UniGene_54009,UniGene_79258,UniGene_8509,UniGene_90541,UniGene_91751,UniGene_93274,UniGene_93326
GO:0051248	negative regulation of protein metabolic process	831	68	49.59	0.00504	UniGene_1021,UniGene_105884,UniGene_106049,UniGene_111068,UniGene_112807,UniGene_117077,UniGene_119013,UniGene_1236,UniGene_125560,UniGene_129623,UniGene_130688,UniGene_133421,UniGene_133491,UniGene_135274,UniGene_137722,UniGene_138145,UniGene_138525,UniGene_144251,UniGene_145018,UniGene_15054,UniGene_150597,UniGene_15245,UniGene_157445,UniGene_157654,UniGene_16086,UniGene_162871,UniGene_163946,U…
GO:0009896	positive regulation of catabolic process	386	36	23.03	0.0054	UniGene_100480,UniGene_106722,UniGene_111693,UniGene_113665,UniGene_114437,UniGene_1236,UniGene_125560,UniGene_125897,UniGene_130663,UniGene_133441,UniGene_137722,UniGene_145531,UniGene_147305,UniGene_152703,UniGene_15372,UniGene_17566,UniGene_176311,UniGene_17634,UniGene_179927,UniGene_181876,UniGene_184084,UniGene_186450,UniGene_186670,UniGene_188589,UniGene_194452,UniGene_198594,UniGene_32372,…
GO:0051084	'de novo' posttranslational protein folding	28	6	1.67	0.0054	UniGene_123204,UniGene_144017,UniGene_191011,UniGene_25011,UniGene_49150,UniGene_79258
GO:0042981	regulation of apoptotic process	1185	92	70.71	0.00548	UniGene_100632,UniGene_104801,UniGene_105120,UniGene_105884,UniGene_106049,UniGene_106298,UniGene_107819,UniGene_108825,UniGene_111068,UniGene_112757,UniGene_112807,UniGene_113002,UniGene_117077,UniGene_117551,UniGene_125560,UniGene_126143,UniGene_129623,UniGene_13171,UniGene_133441,UniGene_135274,UniGene_139772,UniGene_140759,UniGene_14251,UniGene_149373,UniGene_15054,UniGene_150597,UniGene_1517…
GO:0010874	regulation of cholesterol efflux	20	5	1.19	0.00548	UniGene_10988,UniGene_185290,UniGene_292,UniGene_47990,UniGene_67828
GO:0006979	response to oxidative stress	307	30	18.32	0.00552	UniGene_100632,UniGene_1064,UniGene_113002,UniGene_119809,UniGene_122917,UniGene_128680,UniGene_131642,UniGene_15254,UniGene_161676,UniGene_169202,UniGene_17106,UniGene_17634,UniGene_177071,UniGene_17847,UniGene_186306,UniGene_187457,UniGene_197418,UniGene_21505,UniGene_24930,UniGene_41327,UniGene_44853,UniGene_46666,UniGene_48975,UniGene_51017,UniGene_64936,UniGene_6624,UniGene_7930,UniGene_8821…
GO:0015669	gas transport	13	4	0.78	0.00584	UniGene_144706,UniGene_146193,UniGene_165139,UniGene_97931
GO:0015872	dopamine transport	13	4	0.78	0.00584	UniGene_105884,UniGene_119099,UniGene_121183,UniGene_17634
GO:0019511	peptidyl-proline hydroxylation	13	4	0.78	0.00584	UniGene_100632,UniGene_122917,UniGene_24930,UniGene_69204
GO:0035966	response to topologically incorrect protein	145	17	8.65	0.00588	UniGene_112807,UniGene_156952,UniGene_191011,UniGene_194643,UniGene_197000,UniGene_25011,UniGene_35627,UniGene_49031,UniGene_49150,UniGene_54009,UniGene_5921,UniGene_79258,UniGene_8509,UniGene_90541,UniGene_91751,UniGene_93274,UniGene_93326
GO:0030278	regulation of ossification	157	18	9.37	0.00591	UniGene_10947,UniGene_10988,UniGene_116700,UniGene_129623,UniGene_132696,UniGene_135274,UniGene_147305,UniGene_187391,UniGene_192874,UniGene_3384,UniGene_36630,UniGene_41881,UniGene_46490,UniGene_57363,UniGene_63624,UniGene_80586,UniGene_87426,UniGene_94443
GO:0010942	positive regulation of cell death	512	45	30.55	0.0061	UniGene_106298,UniGene_107819,UniGene_108825,UniGene_112757,UniGene_113002,UniGene_117077,UniGene_117551,UniGene_126143,UniGene_129623,UniGene_133441,UniGene_138145,UniGene_151749,UniGene_152163,UniGene_15245,UniGene_154853,UniGene_158711,UniGene_16086,UniGene_161676,UniGene_167457,UniGene_173706,UniGene_17634,UniGene_187391,UniGene_187457,UniGene_192874,UniGene_193149,UniGene_194643,UniGene_1984…
GO:0002682	regulation of immune system process	956	76	57.05	0.00637	UniGene_100480,UniGene_103119,UniGene_104801,UniGene_105120,UniGene_108852,UniGene_111068,UniGene_114436,UniGene_114437,UniGene_120434,UniGene_12089,UniGene_121183,UniGene_126143,UniGene_126373,UniGene_127008,UniGene_130688,UniGene_132696,UniGene_133929,UniGene_137722,UniGene_138145,UniGene_138759,UniGene_141998,UniGene_142017,UniGene_145531,UniGene_15372,UniGene_156329,UniGene_156952,UniGene_172…
GO:0043067	regulation of programmed cell death	1207	93	72.03	0.00643	UniGene_100632,UniGene_104801,UniGene_105120,UniGene_105884,UniGene_106049,UniGene_106298,UniGene_107819,UniGene_108825,UniGene_111068,UniGene_112757,UniGene_112807,UniGene_113002,UniGene_117077,UniGene_117551,UniGene_125560,UniGene_126143,UniGene_129623,UniGene_13171,UniGene_133441,UniGene_135274,UniGene_138145,UniGene_139772,UniGene_140759,UniGene_14251,UniGene_149373,UniGene_15054,UniGene_1505…
GO:0015701	bicarbonate transport	29	6	1.73	0.00647	UniGene_108581,UniGene_110258,UniGene_189496,UniGene_193034,UniGene_44092,UniGene_79814
GO:0072676	lymphocyte migration	38	7	2.27	0.00655	UniGene_104801,UniGene_142017,UniGene_15372,UniGene_189650,UniGene_35047,UniGene_61194,UniGene_90290
GO:0050432	catecholamine secretion	21	5	1.25	0.00684	UniGene_105884,UniGene_119099,UniGene_121183,UniGene_17634,UniGene_6624
GO:0002065	columnar/cuboidal epithelial cell differentiation	124	15	7.4	0.00704	UniGene_123593,UniGene_126143,UniGene_132696,UniGene_139675,UniGene_149186,UniGene_149561,UniGene_153487,UniGene_192874,UniGene_195407,UniGene_29096,UniGene_35627,UniGene_35838,UniGene_51271,UniGene_8509,UniGene_89986
GO:0055085	transmembrane transport	1167	90	69.64	0.00711	UniGene_102658,UniGene_108581,UniGene_110258,UniGene_110734,UniGene_112285,UniGene_113002,UniGene_115606,UniGene_125164,UniGene_125494,UniGene_128190,UniGene_129768,UniGene_131370,UniGene_131642,UniGene_134120,UniGene_13903,UniGene_14101,UniGene_141068,UniGene_142636,UniGene_146113,UniGene_146193,UniGene_147278,UniGene_148510,UniGene_149186,UniGene_149561,UniGene_150812,UniGene_152124,UniGene_153…
GO:0070887	cellular response to chemical stimulus	2015	146	120.25	0.00712	UniGene_100632,UniGene_100820,UniGene_104801,UniGene_105120,UniGene_105884,UniGene_1064,UniGene_106909,UniGene_107111,UniGene_108581,UniGene_10988,UniGene_110571,UniGene_110733,UniGene_111068,UniGene_112807,UniGene_113002,UniGene_117077,UniGene_117333,UniGene_119013,UniGene_119218,UniGene_121183,UniGene_1276,UniGene_128680,UniGene_12987,UniGene_130663,UniGene_131642,UniGene_132265,UniGene_133441,…
GO:0043068	positive regulation of programmed cell death	489	43	29.18	0.00716	UniGene_106298,UniGene_107819,UniGene_108825,UniGene_112757,UniGene_113002,UniGene_117077,UniGene_117551,UniGene_126143,UniGene_129623,UniGene_133441,UniGene_138145,UniGene_151749,UniGene_152163,UniGene_15245,UniGene_154853,UniGene_158711,UniGene_16086,UniGene_161676,UniGene_167457,UniGene_173706,UniGene_17634,UniGene_187391,UniGene_192874,UniGene_193149,UniGene_194643,UniGene_198457,UniGene_1985…
GO:0006950	response to stress	2950	206	176.04	0.00731	UniGene_100480,UniGene_100632,UniGene_103119,UniGene_104801,UniGene_1051,UniGene_105348,UniGene_105884,UniGene_106049,UniGene_1064,UniGene_107819,UniGene_110571,UniGene_111068,UniGene_112088,UniGene_112206,UniGene_112807,UniGene_113002,UniGene_114437,UniGene_114467,UniGene_115650,UniGene_116700,UniGene_117077,UniGene_117333,UniGene_119099,UniGene_119809,UniGene_120247,UniGene_120434,UniGene_12118…
GO:0033344	cholesterol efflux	39	7	2.33	0.00759	UniGene_10988,UniGene_185290,UniGene_200045,UniGene_292,UniGene_47990,UniGene_67828,UniGene_89662
GO:0046626	regulation of insulin receptor signaling pathway	39	7	2.33	0.00759	UniGene_121183,UniGene_15054,UniGene_169899,UniGene_171632,UniGene_187084,UniGene_191448,UniGene_21088
GO:0019532	oxalate transport	14	4	0.84	0.0078	UniGene_108581,UniGene_110258,UniGene_189496,UniGene_44092
GO:0043434	response to peptide hormone	329	31	19.63	0.00811	UniGene_105348,UniGene_117333,UniGene_121183,UniGene_125975,UniGene_13197,UniGene_132265,UniGene_138525,UniGene_146608,UniGene_15054,UniGene_155183,UniGene_16086,UniGene_169899,UniGene_171632,UniGene_184363,UniGene_186306,UniGene_187084,UniGene_191448,UniGene_192214,UniGene_193149,UniGene_195754,UniGene_21088,UniGene_32372,UniGene_41327,UniGene_42893,UniGene_4598,UniGene_53250,UniGene_54009,UniGe…
GO:1903146	regulation of mitochondrion degradation	150	17	8.95	0.00821	UniGene_100480,UniGene_106722,UniGene_114437,UniGene_125897,UniGene_130663,UniGene_133441,UniGene_140932,UniGene_145531,UniGene_147305,UniGene_152703,UniGene_169041,UniGene_184084,UniGene_186670,UniGene_188589,UniGene_194452,UniGene_54029,UniGene_755
GO:0002479	antigen processing and presentation of exogenous peptide antigen via MHC class I...	22	5	1.31	0.00843	UniGene_137722,UniGene_179927,UniGene_181876,UniGene_471,UniGene_67238
GO:0042590	antigen processing and presentation of exogenous peptide antigen via MHC class I	22	5	1.31	0.00843	UniGene_137722,UniGene_179927,UniGene_181876,UniGene_471,UniGene_67238
GO:0046683	response to organophosphorus	92	12	5.49	0.00845	UniGene_108581,UniGene_117333,UniGene_128190,UniGene_140330,UniGene_171119,UniGene_180423,UniGene_186306,UniGene_193149,UniGene_199911,UniGene_21480,UniGene_57363,UniGene_64936
GO:0009607	response to biotic stimulus	635	53	37.89	0.00856	UniGene_100480,UniGene_111068,UniGene_112807,UniGene_113002,UniGene_114437,UniGene_117333,UniGene_126373,UniGene_12987,UniGene_130885,UniGene_131103,UniGene_132696,UniGene_133441,UniGene_133929,UniGene_137722,UniGene_138525,UniGene_138759,UniGene_140759,UniGene_141998,UniGene_144780,UniGene_145531,UniGene_150597,UniGene_158618,UniGene_16504,UniGene_167457,UniGene_171119,UniGene_17350,UniGene_1763…
GO:0002063	chondrocyte development	40	7	2.39	0.00873	UniGene_129623,UniGene_152703,UniGene_178566,UniGene_184084,UniGene_194711,UniGene_80586,UniGene_92365
GO:0014866	skeletal myofibril assembly	40	7	2.39	0.00873	UniGene_186670,UniGene_25374,UniGene_54623,UniGene_57835,UniGene_755,UniGene_77127,UniGene_77877
GO:0048705	skeletal system morphogenesis	240	24	14.32	0.00929	UniGene_121532,UniGene_126143,UniGene_129623,UniGene_135274,UniGene_150185,UniGene_153864,UniGene_155183,UniGene_155430,UniGene_186306,UniGene_192784,UniGene_194711,UniGene_22835,UniGene_33415,UniGene_36791,UniGene_4598,UniGene_46490,UniGene_53209,UniGene_56091,UniGene_76815,UniGene_80586,UniGene_8568,UniGene_90240,UniGene_92365,UniGene_97662
GO:0010035	response to inorganic substance	293	28	17.48	0.00957	UniGene_10988,UniGene_117141,UniGene_117142,UniGene_117333,UniGene_122917,UniGene_127546,UniGene_140330,UniGene_14101,UniGene_15254,UniGene_161676,UniGene_17106,UniGene_171119,UniGene_17634,UniGene_177071,UniGene_186306,UniGene_187457,UniGene_196353,UniGene_22829,UniGene_32962,UniGene_35402,UniGene_37196,UniGene_41327,UniGene_46666,UniGene_62866,UniGene_64936,UniGene_65198,UniGene_71527,UniGene_9…

## Sheet: topgo.cc
GO_ID	Term	Annotated	Significant	Expected	classicFisher	sigGenes
GO:0005615	extracellular space	769	96	47.6	2.7e-11	UniGene_104801,UniGene_107819,UniGene_10947,UniGene_111068,UniGene_111693,UniGene_112088,UniGene_115963,UniGene_117605,UniGene_119013,UniGene_120434,UniGene_121660,UniGene_121822,UniGene_125975,UniGene_129623,UniGene_130885,UniGene_132265,UniGene_135274,UniGene_137182,UniGene_138856,UniGene_140759,UniGene_141306,UniGene_141998,UniGene_144780,UniGene_152724,UniGene_15372,UniGene_157027,UniGene_157…
GO:0045095	keratin filament	51	19	3.16	6.9e-11	UniGene_106722,UniGene_113599,UniGene_117141,UniGene_124389,UniGene_130663,UniGene_141084,UniGene_150129,UniGene_165908,UniGene_189342,UniGene_189634,UniGene_190414,UniGene_30878,UniGene_31672,UniGene_37396,UniGene_52483,UniGene_58564,UniGene_60492,UniGene_92339,UniGene_96167
GO:0005882	intermediate filament	118	28	7.3	5e-10	UniGene_105884,UniGene_106722,UniGene_113599,UniGene_117141,UniGene_124389,UniGene_127926,UniGene_130663,UniGene_141084,UniGene_143528,UniGene_14600,UniGene_150129,UniGene_152726,UniGene_165908,UniGene_167849,UniGene_175654,UniGene_185518,UniGene_189342,UniGene_189634,UniGene_190414,UniGene_26224,UniGene_30878,UniGene_31672,UniGene_37396,UniGene_52483,UniGene_58564,UniGene_60492,UniGene_92339,Uni…
GO:0045111	intermediate filament cytoskeleton	161	31	9.97	1.4e-08	UniGene_105884,UniGene_106722,UniGene_113599,UniGene_117141,UniGene_119152,UniGene_124389,UniGene_127926,UniGene_130663,UniGene_141084,UniGene_143528,UniGene_14600,UniGene_150129,UniGene_152726,UniGene_161554,UniGene_165908,UniGene_167849,UniGene_175654,UniGene_185518,UniGene_189342,UniGene_189634,UniGene_190414,UniGene_197000,UniGene_26224,UniGene_30878,UniGene_31672,UniGene_37396,UniGene_52483,…
GO:0034663	endoplasmic reticulum chaperone complex	9	7	0.56	1.1e-07	UniGene_100632,UniGene_112807,UniGene_180423,UniGene_24930,UniGene_51686,UniGene_58330,UniGene_93274
GO:0005576	extracellular region	3478	279	215.29	7.7e-07	UniGene_100632,UniGene_101618,UniGene_102858,UniGene_104383,UniGene_104497,UniGene_104801,UniGene_105348,UniGene_106722,UniGene_106853,UniGene_107111,UniGene_107819,UniGene_108852,UniGene_10947,UniGene_110258,UniGene_111068,UniGene_111693,UniGene_112088,UniGene_112206,UniGene_11222,UniGene_112285,UniGene_112807,UniGene_113002,UniGene_113599,UniGene_114884,UniGene_115963,UniGene_116700,UniGene_117…
GO:0044421	extracellular region part	3214	257	198.95	3.2e-06	UniGene_100632,UniGene_101618,UniGene_102858,UniGene_104383,UniGene_104497,UniGene_104801,UniGene_105348,UniGene_106722,UniGene_107111,UniGene_107819,UniGene_10947,UniGene_110258,UniGene_111068,UniGene_111693,UniGene_112088,UniGene_112206,UniGene_11222,UniGene_112285,UniGene_112807,UniGene_113002,UniGene_113599,UniGene_115963,UniGene_116700,UniGene_117141,UniGene_117333,UniGene_117605,UniGene_118…
GO:0042470	melanosome	87	18	5.39	5.1e-06	UniGene_100632,UniGene_10423,UniGene_107819,UniGene_111011,UniGene_112807,UniGene_123593,UniGene_144710,UniGene_149054,UniGene_149186,UniGene_153487,UniGene_156952,UniGene_21480,UniGene_24930,UniGene_25011,UniGene_49031,UniGene_49150,UniGene_71815,UniGene_755
GO:0048770	pigment granule	87	18	5.39	5.1e-06	UniGene_100632,UniGene_10423,UniGene_107819,UniGene_111011,UniGene_112807,UniGene_123593,UniGene_144710,UniGene_149054,UniGene_149186,UniGene_153487,UniGene_156952,UniGene_21480,UniGene_24930,UniGene_25011,UniGene_49031,UniGene_49150,UniGene_71815,UniGene_755
GO:0072562	blood microparticle	82	17	5.08	9e-06	UniGene_107819,UniGene_120434,UniGene_125975,UniGene_137182,UniGene_141998,UniGene_15372,UniGene_184743,UniGene_187298,UniGene_200045,UniGene_25011,UniGene_37196,UniGene_38156,UniGene_49150,UniGene_54623,UniGene_57835,UniGene_69933,UniGene_77127
GO:0033162	melanosome membrane	8	5	0.5	4.3e-05	UniGene_10423,UniGene_123593,UniGene_149186,UniGene_153487,UniGene_21480
GO:0045009	chitosome	8	5	0.5	4.3e-05	UniGene_10423,UniGene_123593,UniGene_149186,UniGene_153487,UniGene_21480
GO:0031012	extracellular matrix	394	45	24.39	5.3e-05	UniGene_102858,UniGene_111068,UniGene_119013,UniGene_121660,UniGene_124491,UniGene_129623,UniGene_138856,UniGene_153300,UniGene_155183,UniGene_156952,UniGene_157654,UniGene_160977,UniGene_168070,UniGene_171032,UniGene_17634,UniGene_177358,UniGene_180423,UniGene_186306,UniGene_187084,UniGene_187298,UniGene_187457,UniGene_188589,UniGene_190798,UniGene_191433,UniGene_22540,UniGene_22835,UniGene_2610…
GO:0042611	MHC protein complex	20	7	1.24	0.00013	UniGene_11656,UniGene_118302,UniGene_147620,UniGene_192267,UniGene_67524,UniGene_70823,UniGene_89122
GO:0005788	endoplasmic reticulum lumen	73	14	4.52	0.00013	UniGene_100632,UniGene_112807,UniGene_139135,UniGene_169216,UniGene_178640,UniGene_180423,UniGene_186306,UniGene_22835,UniGene_24930,UniGene_51686,UniGene_58330,UniGene_69204,UniGene_79258,UniGene_93326
GO:0016222	procollagen-proline 4-dioxygenase complex	3	3	0.19	0.00024	UniGene_100632,UniGene_24930,UniGene_69204
GO:1990111	spermatoproteasome complex	7	4	0.43	0.00044	UniGene_137143,UniGene_137722,UniGene_179927,UniGene_471
GO:0042612	MHC class I protein complex	12	5	0.74	0.00049	UniGene_118302,UniGene_147620,UniGene_67524,UniGene_70823,UniGene_89122
GO:0042641	actomyosin	87	14	5.39	0.00087	UniGene_100820,UniGene_11222,UniGene_143191,UniGene_150074,UniGene_164730,UniGene_186182,UniGene_19878,UniGene_33549,UniGene_54623,UniGene_57835,UniGene_67707,UniGene_77127,UniGene_77877,UniGene_90173
GO:0009897	external side of plasma membrane	99	15	6.13	0.00109	UniGene_100632,UniGene_104801,UniGene_141998,UniGene_178640,UniGene_184743,UniGene_190798,UniGene_193149,UniGene_193655,UniGene_24930,UniGene_26105,UniGene_28858,UniGene_292,UniGene_66367,UniGene_67270,UniGene_73714
GO:0046658	anchored component of plasma membrane	14	5	0.87	0.00113	UniGene_158613,UniGene_17336,UniGene_193655,UniGene_29940,UniGene_97662
GO:0032982	myosin filament	36	8	2.23	0.00134	UniGene_150074,UniGene_164730,UniGene_186670,UniGene_195166,UniGene_26953,UniGene_36248,UniGene_755,UniGene_77877
GO:0070469	respiratory chain	96	14	5.94	0.00229	UniGene_102810,UniGene_113002,UniGene_119809,UniGene_123283,UniGene_173706,UniGene_184269,UniGene_189358,UniGene_23635,UniGene_55312,UniGene_56845,UniGene_6624,UniGene_66420,UniGene_81223,UniGene_88211
GO:0034364	high-density lipoprotein particle	2	2	0.12	0.00383	UniGene_200045,UniGene_67828
GO:1990666	PCSK9-LDLR complex	2	2	0.12	0.00383	UniGene_32372,UniGene_67270
GO:0005833	hemoglobin complex	6	3	0.37	0.00411	UniGene_144706,UniGene_165139,UniGene_97931
GO:0016324	apical plasma membrane	182	21	11.27	0.00438	UniGene_105348,UniGene_108581,UniGene_110258,UniGene_125975,UniGene_146193,UniGene_147305,UniGene_148510,UniGene_150812,UniGene_15372,UniGene_156952,UniGene_184363,UniGene_187298,UniGene_192874,UniGene_197492,UniGene_199064,UniGene_199847,UniGene_49031,UniGene_60433,UniGene_71527,UniGene_73714,UniGene_89662
GO:0001725	stress fiber	72	11	4.46	0.00454	UniGene_100820,UniGene_143191,UniGene_150074,UniGene_164730,UniGene_186182,UniGene_19878,UniGene_33549,UniGene_67707,UniGene_77127,UniGene_77877,UniGene_90173
GO:0005925	focal adhesion	529	48	32.74	0.00508	UniGene_100632,UniGene_100820,UniGene_107819,UniGene_112285,UniGene_112807,UniGene_120711,UniGene_133421,UniGene_135114,UniGene_137182,UniGene_137559,UniGene_149810,UniGene_150068,UniGene_15372,UniGene_175833,UniGene_178640,UniGene_179486,UniGene_180423,UniGene_186182,UniGene_191433,UniGene_192013,UniGene_195754,UniGene_19878,UniGene_20267,UniGene_21531,UniGene_24930,UniGene_25011,UniGene_33648,U…
GO:0005924	cell-substrate adherens junction	532	48	32.93	0.00565	UniGene_100632,UniGene_100820,UniGene_107819,UniGene_112285,UniGene_112807,UniGene_120711,UniGene_133421,UniGene_135114,UniGene_137182,UniGene_137559,UniGene_149810,UniGene_150068,UniGene_15372,UniGene_175833,UniGene_178640,UniGene_179486,UniGene_180423,UniGene_186182,UniGene_191433,UniGene_192013,UniGene_195754,UniGene_19878,UniGene_20267,UniGene_21531,UniGene_24930,UniGene_25011,UniGene_33648,U…
GO:1903561	extracellular vesicle	2519	185	155.93	0.00621	UniGene_100632,UniGene_101618,UniGene_104383,UniGene_104497,UniGene_104801,UniGene_105348,UniGene_106722,UniGene_107111,UniGene_107819,UniGene_110258,UniGene_111068,UniGene_112088,UniGene_112206,UniGene_11222,UniGene_112285,UniGene_112807,UniGene_113002,UniGene_113599,UniGene_116700,UniGene_117141,UniGene_117333,UniGene_118641,UniGene_119013,UniGene_120434,UniGene_120711,UniGene_121183,UniGene_12…
GO:0005746	mitochondrial respiratory chain	75	11	4.64	0.00622	UniGene_102810,UniGene_119809,UniGene_123283,UniGene_184269,UniGene_189358,UniGene_23635,UniGene_55312,UniGene_56845,UniGene_6624,UniGene_66420,UniGene_81223
GO:0032432	actin filament bundle	75	11	4.64	0.00622	UniGene_100820,UniGene_143191,UniGene_150074,UniGene_164730,UniGene_186182,UniGene_19878,UniGene_33549,UniGene_67707,UniGene_77127,UniGene_77877,UniGene_90173
GO:0043230	extracellular organelle	2522	185	156.11	0.00651	UniGene_100632,UniGene_101618,UniGene_104383,UniGene_104497,UniGene_104801,UniGene_105348,UniGene_106722,UniGene_107111,UniGene_107819,UniGene_110258,UniGene_111068,UniGene_112088,UniGene_112206,UniGene_11222,UniGene_112285,UniGene_112807,UniGene_113002,UniGene_113599,UniGene_116700,UniGene_117141,UniGene_117333,UniGene_118641,UniGene_119013,UniGene_120434,UniGene_120711,UniGene_121183,UniGene_12…
GO:0070161	anchoring junction	593	52	36.71	0.0071	UniGene_100632,UniGene_100820,UniGene_107819,UniGene_112285,UniGene_112807,UniGene_120711,UniGene_133421,UniGene_135114,UniGene_137182,UniGene_137559,UniGene_149810,UniGene_150068,UniGene_15372,UniGene_175833,UniGene_178640,UniGene_179486,UniGene_180423,UniGene_186182,UniGene_191433,UniGene_192013,UniGene_192874,UniGene_195754,UniGene_19878,UniGene_199622,UniGene_20267,UniGene_21531,UniGene_24930…
GO:0031226	intrinsic component of plasma membrane	801	67	49.58	0.00727	UniGene_100691,UniGene_102658,UniGene_108234,UniGene_108581,UniGene_110258,UniGene_112088,UniGene_112758,UniGene_119123,UniGene_125494,UniGene_125975,UniGene_128190,UniGene_131103,UniGene_131642,UniGene_144710,UniGene_145531,UniGene_146193,UniGene_147305,UniGene_150812,UniGene_152124,UniGene_152901,UniGene_153691,UniGene_158613,UniGene_165907,UniGene_166713,UniGene_169481,UniGene_170063,UniGene_1…
GO:0005912	adherens junction	581	51	35.96	0.00748	UniGene_100632,UniGene_100820,UniGene_107819,UniGene_112285,UniGene_112807,UniGene_120711,UniGene_133421,UniGene_135114,UniGene_137182,UniGene_137559,UniGene_149810,UniGene_150068,UniGene_15372,UniGene_175833,UniGene_178640,UniGene_179486,UniGene_180423,UniGene_186182,UniGene_191433,UniGene_192013,UniGene_192874,UniGene_195754,UniGene_19878,UniGene_20267,UniGene_21531,UniGene_24930,UniGene_25011,…
GO:0070062	extracellular vesicular exosome	2504	183	155	0.00788	UniGene_100632,UniGene_101618,UniGene_104383,UniGene_104497,UniGene_104801,UniGene_105348,UniGene_106722,UniGene_107111,UniGene_107819,UniGene_110258,UniGene_111068,UniGene_112088,UniGene_112206,UniGene_11222,UniGene_112285,UniGene_112807,UniGene_113002,UniGene_113599,UniGene_116700,UniGene_117141,UniGene_117333,UniGene_118641,UniGene_119013,UniGene_120434,UniGene_120711,UniGene_121183,UniGene_12…
GO:0065010	extracellular membrane-bounded organelle	2507	183	155.18	0.00826	UniGene_100632,UniGene_101618,UniGene_104383,UniGene_104497,UniGene_104801,UniGene_105348,UniGene_106722,UniGene_107111,UniGene_107819,UniGene_110258,UniGene_111068,UniGene_112088,UniGene_112206,UniGene_11222,UniGene_112285,UniGene_112807,UniGene_113002,UniGene_113599,UniGene_116700,UniGene_117141,UniGene_117333,UniGene_118641,UniGene_119013,UniGene_120434,UniGene_120711,UniGene_121183,UniGene_12…
GO:0030055	cell-substrate junction	545	48	33.74	0.00873	UniGene_100632,UniGene_100820,UniGene_107819,UniGene_112285,UniGene_112807,UniGene_120711,UniGene_133421,UniGene_135114,UniGene_137182,UniGene_137559,UniGene_149810,UniGene_150068,UniGene_15372,UniGene_175833,UniGene_178640,UniGene_179486,UniGene_180423,UniGene_186182,UniGene_191433,UniGene_192013,UniGene_195754,UniGene_19878,UniGene_20267,UniGene_21531,UniGene_24930,UniGene_25011,UniGene_33648,U…
GO:0005758	mitochondrial intermembrane space	58	9	3.59	0.00887	UniGene_102810,UniGene_137288,UniGene_142833,UniGene_173706,UniGene_184269,UniGene_190608,UniGene_20267,UniGene_23635,UniGene_60632
GO:0005793	endoplasmic reticulum-Golgi intermediate compartment	90	12	5.57	0.00937	UniGene_100632,UniGene_112206,UniGene_112807,UniGene_158613,UniGene_187298,UniGene_194711,UniGene_24930,UniGene_29940,UniGene_65213,UniGene_8507,UniGene_88608,UniGene_92365

## Sheet: topgo.mf
GO_ID	Term	Annotated	Significant	Expected	classicFisher	sigGenes
GO:0005198	structural molecule activity	789	82	46.36	3.1e-07	UniGene_101618,UniGene_102858,UniGene_106722,UniGene_107111,UniGene_113599,UniGene_117141,UniGene_119152,UniGene_120711,UniGene_124389,UniGene_127926,UniGene_130663,UniGene_132192,UniGene_135114,UniGene_137559,UniGene_140449,UniGene_141084,UniGene_143191,UniGene_143528,UniGene_14600,UniGene_150068,UniGene_150129,UniGene_150140,UniGene_151743,UniGene_15254,UniGene_152726,UniGene_152904,UniGene_153…
GO:0016491	oxidoreductase activity	1015	97	59.63	1.2e-06	UniGene_100632,UniGene_102810,UniGene_103367,UniGene_10423,UniGene_104578,UniGene_1064,UniGene_107819,UniGene_10815,UniGene_108234,UniGene_110345,UniGene_111011,UniGene_113002,UniGene_113846,UniGene_114884,UniGene_116069,UniGene_117551,UniGene_119809,UniGene_12055,UniGene_121822,UniGene_122917,UniGene_123283,UniGene_123593,UniGene_125915,UniGene_128680,UniGene_1294,UniGene_129600,UniGene_133426,U…
GO:0005507	copper ion binding	42	11	2.47	2.2e-05	UniGene_10423,UniGene_113002,UniGene_114884,UniGene_123593,UniGene_173439,UniGene_17634,UniGene_190608,UniGene_21480,UniGene_30763,UniGene_69933,UniGene_98444
GO:0061135	endopeptidase regulator activity	77	15	4.52	3.5e-05	UniGene_111068,UniGene_112807,UniGene_119013,UniGene_129623,UniGene_157654,UniGene_165136,UniGene_17634,UniGene_181876,UniGene_189829,UniGene_190798,UniGene_58268,UniGene_5828,UniGene_63989,UniGene_67238,UniGene_89820
GO:0061134	peptidase regulator activity	108	18	6.35	5.5e-05	UniGene_111068,UniGene_112807,UniGene_119013,UniGene_129623,UniGene_157654,UniGene_165136,UniGene_17634,UniGene_181876,UniGene_187298,UniGene_189829,UniGene_190798,UniGene_58268,UniGene_5828,UniGene_63989,UniGene_67238,UniGene_76926,UniGene_89820,UniGene_91751
GO:0043546	molybdopterin cofactor binding	10	5	0.59	0.00014	UniGene_190828,UniGene_48431,UniGene_73301,UniGene_91483,UniGene_9976
GO:0003918	DNA topoisomerase type II (ATP-hydrolyzing) activity	6	4	0.35	0.00016	UniGene_193590,UniGene_196407,UniGene_74869,UniGene_75289
GO:0061505	DNA topoisomerase II activity	6	4	0.35	0.00016	UniGene_193590,UniGene_196407,UniGene_74869,UniGene_75289
GO:0051213	dioxygenase activity	79	14	4.64	0.00019	UniGene_100632,UniGene_103367,UniGene_110345,UniGene_113002,UniGene_122917,UniGene_157206,UniGene_177220,UniGene_22829,UniGene_24930,UniGene_41582,UniGene_57846,UniGene_6624,UniGene_68139,UniGene_69204
GO:0015077	monovalent inorganic cation transmembrane transporter activity	310	34	18.21	0.00035	UniGene_102658,UniGene_110734,UniGene_113002,UniGene_125494,UniGene_128190,UniGene_129768,UniGene_141068,UniGene_142636,UniGene_147278,UniGene_150812,UniGene_152124,UniGene_159591,UniGene_168013,UniGene_174255,UniGene_187672,UniGene_190608,UniGene_192214,UniGene_193034,UniGene_196414,UniGene_2430,UniGene_29096,UniGene_33349,UniGene_3778,UniGene_42660,UniGene_55312,UniGene_56845,UniGene_57832,UniG…
GO:0005506	iron ion binding	168	22	9.87	0.00035	UniGene_103367,UniGene_10815,UniGene_122917,UniGene_129600,UniGene_144706,UniGene_157206,UniGene_165139,UniGene_167909,UniGene_170622,UniGene_171064,UniGene_172526,UniGene_17634,UniGene_180823,UniGene_27847,UniGene_48431,UniGene_49707,UniGene_50744,UniGene_6624,UniGene_69204,UniGene_73301,UniGene_91483,UniGene_97931
GO:0005201	extracellular matrix structural constituent	48	10	2.82	0.0004	UniGene_102858,UniGene_160977,UniGene_186306,UniGene_188589,UniGene_22835,UniGene_3384,UniGene_41881,UniGene_43135,UniGene_46490,UniGene_80586
GO:0004602	glutathione peroxidase activity	13	5	0.76	0.0006	UniGene_104578,UniGene_169202,UniGene_197418,UniGene_21505,UniGene_22829
GO:0005178	integrin binding	69	12	4.05	0.00063	UniGene_100632,UniGene_129623,UniGene_178640,UniGene_187298,UniGene_191433,UniGene_21531,UniGene_24930,UniGene_26105,UniGene_34281,UniGene_66367,UniGene_76900,UniGene_95722
GO:0050839	cell adhesion molecule binding	120	17	7.05	0.00064	UniGene_100632,UniGene_129623,UniGene_15372,UniGene_178640,UniGene_187298,UniGene_191433,UniGene_21531,UniGene_24930,UniGene_26105,UniGene_34281,UniGene_56140,UniGene_66367,UniGene_71527,UniGene_76900,UniGene_89756,UniGene_90290,UniGene_95722
GO:0015078	hydrogen ion transmembrane transporter activity	142	19	8.34	0.00066	UniGene_102658,UniGene_113002,UniGene_129768,UniGene_142636,UniGene_147278,UniGene_159591,UniGene_168013,UniGene_190608,UniGene_192214,UniGene_196414,UniGene_2430,UniGene_55312,UniGene_56845,UniGene_57832,UniGene_60433,UniGene_6624,UniGene_66420,UniGene_81223,UniGene_87287
GO:0017171	serine hydrolase activity	154	20	9.05	0.0007	UniGene_108852,UniGene_118409,UniGene_120434,UniGene_123947,UniGene_126230,UniGene_142496,UniGene_152724,UniGene_168144,UniGene_184743,UniGene_187457,UniGene_192791,UniGene_193656,UniGene_21531,UniGene_29164,UniGene_32372,UniGene_58196,UniGene_67288,UniGene_89820,UniGene_96037,UniGene_98160
GO:0004866	endopeptidase inhibitor activity	70	12	4.11	0.00072	UniGene_111068,UniGene_112807,UniGene_119013,UniGene_157654,UniGene_165136,UniGene_17634,UniGene_189829,UniGene_190798,UniGene_58268,UniGene_5828,UniGene_63989,UniGene_89820
GO:0097110	scaffold protein binding	61	11	3.58	0.00076	UniGene_106722,UniGene_110733,UniGene_130663,UniGene_141084,UniGene_37396,UniGene_49726,UniGene_60492,UniGene_73023,UniGene_92339,UniGene_95695,UniGene_96167
GO:0032036	myosin heavy chain binding	4	3	0.24	0.00077	UniGene_150074,UniGene_181131,UniGene_26953
GO:0008233	peptidase activity	659	59	38.72	0.00083	UniGene_106049,UniGene_108049,UniGene_108852,UniGene_115288,UniGene_117605,UniGene_118409,UniGene_120434,UniGene_123947,UniGene_126230,UniGene_126373,UniGene_127547,UniGene_130703,UniGene_133127,UniGene_137143,UniGene_137722,UniGene_139772,UniGene_142496,UniGene_142874,UniGene_144780,UniGene_152724,UniGene_165583,UniGene_168070,UniGene_168144,UniGene_177358,UniGene_179927,UniGene_180841,UniGene_1…
GO:0003823	antigen binding	62	11	3.64	0.00088	UniGene_118302,UniGene_141998,UniGene_147620,UniGene_156952,UniGene_184743,UniGene_25011,UniGene_49031,UniGene_49150,UniGene_67524,UniGene_70823,UniGene_89122
GO:0042605	peptide antigen binding	14	5	0.82	0.00089	UniGene_118302,UniGene_147620,UniGene_67524,UniGene_70823,UniGene_89122
GO:0009055	electron carrier activity	115	16	6.76	0.00112	UniGene_113002,UniGene_136157,UniGene_147278,UniGene_149744,UniGene_159591,UniGene_165907,UniGene_168013,UniGene_173706,UniGene_180823,UniGene_190608,UniGene_48431,UniGene_55312,UniGene_6624,UniGene_66420,UniGene_73301,UniGene_91483
GO:0004867	serine-type endopeptidase inhibitor activity	29	7	1.7	0.00118	UniGene_111068,UniGene_165136,UniGene_190798,UniGene_58268,UniGene_5828,UniGene_63989,UniGene_89820
GO:0022857	transmembrane transporter activity	983	81	57.75	0.00122	UniGene_102658,UniGene_108581,UniGene_110258,UniGene_110734,UniGene_113002,UniGene_125164,UniGene_125494,UniGene_125975,UniGene_127546,UniGene_128190,UniGene_129768,UniGene_131370,UniGene_131642,UniGene_134120,UniGene_13903,UniGene_14101,UniGene_141068,UniGene_142636,UniGene_146113,UniGene_146193,UniGene_147278,UniGene_148510,UniGene_150812,UniGene_152124,UniGene_15254,UniGene_153513,UniGene_1585…
GO:0005200	structural constituent of cytoskeleton	127	17	7.46	0.00123	UniGene_101618,UniGene_106722,UniGene_107111,UniGene_117141,UniGene_141084,UniGene_150068,UniGene_152904,UniGene_15372,UniGene_190464,UniGene_27903,UniGene_46869,UniGene_56140,UniGene_60492,UniGene_77877,UniGene_79906,UniGene_80443,UniGene_92339
GO:0005215	transporter activity	1307	103	76.79	0.00126	UniGene_102658,UniGene_105539,UniGene_106214,UniGene_108581,UniGene_110258,UniGene_110734,UniGene_113002,UniGene_125164,UniGene_125494,UniGene_125975,UniGene_127546,UniGene_128190,UniGene_129768,UniGene_131370,UniGene_131642,UniGene_132265,UniGene_134120,UniGene_13903,UniGene_14101,UniGene_141068,UniGene_141306,UniGene_142636,UniGene_144706,UniGene_146113,UniGene_146193,UniGene_147278,UniGene_148…
GO:0003729	mRNA binding	209	24	12.28	0.0013	UniGene_1021,UniGene_122261,UniGene_151743,UniGene_156952,UniGene_158248,UniGene_15913,UniGene_170616,UniGene_17106,UniGene_178640,UniGene_194973,UniGene_26510,UniGene_28405,UniGene_33221,UniGene_45735,UniGene_49031,UniGene_50251,UniGene_63394,UniGene_65198,UniGene_68502,UniGene_73779,UniGene_75939,UniGene_91794,UniGene_92922,UniGene_99678
GO:0051082	unfolded protein binding	106	15	6.23	0.00132	UniGene_104383,UniGene_112807,UniGene_137018,UniGene_156952,UniGene_178640,UniGene_180423,UniGene_191011,UniGene_194711,UniGene_199868,UniGene_25011,UniGene_33648,UniGene_37196,UniGene_49031,UniGene_49150,UniGene_92365
GO:0008236	serine-type peptidase activity	152	19	8.93	0.0015	UniGene_108852,UniGene_118409,UniGene_120434,UniGene_123947,UniGene_126230,UniGene_142496,UniGene_152724,UniGene_168144,UniGene_184743,UniGene_187457,UniGene_193656,UniGene_21531,UniGene_29164,UniGene_32372,UniGene_58196,UniGene_67288,UniGene_89820,UniGene_96037,UniGene_98160
GO:0016716	oxidoreductase activity, acting on paired donors, with incorporation or reductio...	5	3	0.29	0.00185	UniGene_10423,UniGene_123593,UniGene_21480
GO:0055056	D-glucose transmembrane transporter activity	5	3	0.29	0.00185	UniGene_125975,UniGene_170063,UniGene_26381
GO:0030414	peptidase inhibitor activity	78	12	4.58	0.0019	UniGene_111068,UniGene_112807,UniGene_119013,UniGene_157654,UniGene_165136,UniGene_17634,UniGene_189829,UniGene_190798,UniGene_58268,UniGene_5828,UniGene_63989,UniGene_89820
GO:0005102	receptor binding	1018	82	59.81	0.00216	UniGene_100632,UniGene_103736,UniGene_104801,UniGene_106722,UniGene_10947,UniGene_10988,UniGene_111068,UniGene_111693,UniGene_112757,UniGene_112758,UniGene_115650,UniGene_116700,UniGene_117141,UniGene_117551,UniGene_119995,UniGene_12055,UniGene_120711,UniGene_121183,UniGene_124491,UniGene_129623,UniGene_13197,UniGene_132265,UniGene_135274,UniGene_141998,UniGene_145531,UniGene_150074,UniGene_15174…
GO:0051119	sugar transmembrane transporter activity	24	6	1.41	0.00219	UniGene_125975,UniGene_170063,UniGene_26381,UniGene_499,UniGene_52813,UniGene_62127
GO:0070011	peptidase activity, acting on L-amino acid peptides	606	53	35.6	0.00246	UniGene_106049,UniGene_108049,UniGene_108852,UniGene_117605,UniGene_118409,UniGene_120434,UniGene_123947,UniGene_126230,UniGene_126373,UniGene_127547,UniGene_130703,UniGene_133127,UniGene_137143,UniGene_137722,UniGene_139772,UniGene_142496,UniGene_142874,UniGene_144780,UniGene_152724,UniGene_165583,UniGene_168070,UniGene_168144,UniGene_177358,UniGene_179927,UniGene_180841,UniGene_183342,UniGene_1…
GO:0004129	cytochrome-c oxidase activity	42	8	2.47	0.00273	UniGene_113002,UniGene_147278,UniGene_159591,UniGene_168013,UniGene_190608,UniGene_55312,UniGene_6624,UniGene_66420
GO:0016675	oxidoreductase activity, acting on a heme group of donors	42	8	2.47	0.00273	UniGene_113002,UniGene_147278,UniGene_159591,UniGene_168013,UniGene_190608,UniGene_55312,UniGene_6624,UniGene_66420
GO:0016676	oxidoreductase activity, acting on a heme group of donors, oxygen as acceptor	42	8	2.47	0.00273	UniGene_113002,UniGene_147278,UniGene_159591,UniGene_168013,UniGene_190608,UniGene_55312,UniGene_6624,UniGene_66420
GO:0004298	threonine-type endopeptidase activity	25	6	1.47	0.00274	UniGene_127547,UniGene_137143,UniGene_137722,UniGene_179927,UniGene_183342,UniGene_471
GO:0070003	threonine-type peptidase activity	25	6	1.47	0.00274	UniGene_127547,UniGene_137143,UniGene_137722,UniGene_179927,UniGene_183342,UniGene_471
GO:0005355	glucose transmembrane transporter activity	11	4	0.65	0.0028	UniGene_125975,UniGene_170063,UniGene_26381,UniGene_499
GO:0031545	peptidyl-proline 4-dioxygenase activity	11	4	0.65	0.0028	UniGene_100632,UniGene_122917,UniGene_24930,UniGene_69204
GO:0016705	oxidoreductase activity, acting on paired donors, with incorporation or reductio...	161	19	9.46	0.00292	UniGene_100632,UniGene_10423,UniGene_10815,UniGene_113002,UniGene_122917,UniGene_123593,UniGene_157206,UniGene_167909,UniGene_170622,UniGene_171064,UniGene_172526,UniGene_177220,UniGene_21480,UniGene_24930,UniGene_49707,UniGene_50744,UniGene_57846,UniGene_6624,UniGene_69204
GO:0004601	peroxidase activity	34	7	2	0.00315	UniGene_104578,UniGene_113002,UniGene_169202,UniGene_197418,UniGene_21505,UniGene_22829,UniGene_6624
GO:0015002	heme-copper terminal oxidase activity	43	8	2.53	0.00319	UniGene_113002,UniGene_147278,UniGene_159591,UniGene_168013,UniGene_190608,UniGene_55312,UniGene_6624,UniGene_66420
GO:0004333	fumarate hydratase activity	2	2	0.12	0.00345	UniGene_150063,UniGene_69531
GO:0017077	oxidative phosphorylation uncoupler activity	2	2	0.12	0.00345	UniGene_15254,UniGene_177071
GO:0033300	dehydroascorbic acid transporter activity	2	2	0.12	0.00345	UniGene_125975,UniGene_170063
GO:0048244	phytanoyl-CoA dioxygenase activity	2	2	0.12	0.00345	UniGene_177220,UniGene_57846
GO:0050577	GDP-L-fucose synthase activity	2	2	0.12	0.00345	UniGene_194571,UniGene_92136
GO:0004857	enzyme inhibitor activity	253	26	14.86	0.004	UniGene_111068,UniGene_112807,UniGene_119013,UniGene_133421,UniGene_138145,UniGene_15054,UniGene_157654,UniGene_165136,UniGene_169899,UniGene_170770,UniGene_171632,UniGene_17634,UniGene_189829,UniGene_190798,UniGene_192874,UniGene_21088,UniGene_33648,UniGene_53209,UniGene_56341,UniGene_58268,UniGene_5828,UniGene_63989,UniGene_89820,UniGene_9130,UniGene_91751,UniGene_93326
GO:0004803	transposase activity	12	4	0.71	0.00401	UniGene_170943,UniGene_23651,UniGene_4051,UniGene_9724
GO:0015149	hexose transmembrane transporter activity	12	4	0.71	0.00401	UniGene_125975,UniGene_170063,UniGene_26381,UniGene_499
GO:0020037	heme binding	131	16	7.7	0.0043	UniGene_10815,UniGene_113002,UniGene_144706,UniGene_165139,UniGene_165907,UniGene_167909,UniGene_170622,UniGene_171064,UniGene_172526,UniGene_173706,UniGene_21441,UniGene_49707,UniGene_50744,UniGene_6624,UniGene_97931,UniGene_9976
GO:0004656	procollagen-proline 4-dioxygenase activity	7	3	0.41	0.00592	UniGene_100632,UniGene_24930,UniGene_69204
GO:0061133	endopeptidase activator activity	7	3	0.41	0.00592	UniGene_129623,UniGene_181876,UniGene_67238
GO:1901338	catecholamine binding	7	3	0.41	0.00592	UniGene_147305,UniGene_168290,UniGene_186450
GO:0015144	carbohydrate transmembrane transporter activity	38	7	2.23	0.00602	UniGene_125975,UniGene_146193,UniGene_170063,UniGene_26381,UniGene_499,UniGene_52813,UniGene_62127
GO:0016684	oxidoreductase activity, acting on peroxide as acceptor	38	7	2.23	0.00602	UniGene_104578,UniGene_113002,UniGene_169202,UniGene_197418,UniGene_21505,UniGene_22829,UniGene_6624
GO:1901476	carbohydrate transporter activity	38	7	2.23	0.00602	UniGene_125975,UniGene_146193,UniGene_170063,UniGene_26381,UniGene_499,UniGene_52813,UniGene_62127
GO:0016504	peptidase activator activity	30	6	1.76	0.00714	UniGene_129623,UniGene_181876,UniGene_187298,UniGene_67238,UniGene_76926,UniGene_91751
GO:0015145	monosaccharide transmembrane transporter activity	14	4	0.82	0.00738	UniGene_125975,UniGene_170063,UniGene_26381,UniGene_499
GO:0031543	peptidyl-proline dioxygenase activity	14	4	0.82	0.00738	UniGene_100632,UniGene_122917,UniGene_24930,UniGene_69204
GO:0051183	vitamin transporter activity	14	4	0.82	0.00738	UniGene_125975,UniGene_170063,UniGene_186123,UniGene_52020
GO:0005515	protein binding	7158	459	420.55	0.00744	UniGene_100471,UniGene_100632,UniGene_101618,UniGene_1021,UniGene_102810,UniGene_103119,UniGene_103736,UniGene_104075,UniGene_10423,UniGene_104383,UniGene_104497,UniGene_104801,UniGene_105348,UniGene_105884,UniGene_106049,UniGene_106722,UniGene_107111,UniGene_107584,UniGene_107819,UniGene_108234,UniGene_108581,UniGene_108825,UniGene_10947,UniGene_10988,UniGene_110345,UniGene_110733,UniGene_111011…
GO:0015079	potassium ion transmembrane transporter activity	92	12	5.41	0.00749	UniGene_102658,UniGene_125494,UniGene_128190,UniGene_141068,UniGene_150812,UniGene_152124,UniGene_174255,UniGene_187672,UniGene_29096,UniGene_33349,UniGene_3778,UniGene_74957
GO:0003954	NADH dehydrogenase activity	50	8	2.94	0.00822	UniGene_102810,UniGene_119809,UniGene_123283,UniGene_139510,UniGene_184269,UniGene_189358,UniGene_23635,UniGene_88211
GO:0022891	substrate-specific transmembrane transporter activity	893	70	52.47	0.00824	UniGene_102658,UniGene_108581,UniGene_110258,UniGene_110734,UniGene_113002,UniGene_125164,UniGene_125494,UniGene_125975,UniGene_128190,UniGene_129768,UniGene_131370,UniGene_131642,UniGene_134120,UniGene_13903,UniGene_14101,UniGene_141068,UniGene_142636,UniGene_146193,UniGene_147278,UniGene_150812,UniGene_152124,UniGene_159591,UniGene_168013,UniGene_170063,UniGene_171170,UniGene_172406,UniGene_174…
GO:0022890	inorganic cation transmembrane transporter activity	488	42	28.67	0.00856	UniGene_102658,UniGene_110734,UniGene_113002,UniGene_125164,UniGene_125494,UniGene_128190,UniGene_129768,UniGene_131370,UniGene_131642,UniGene_14101,UniGene_141068,UniGene_142636,UniGene_147278,UniGene_150812,UniGene_152124,UniGene_159591,UniGene_168013,UniGene_174255,UniGene_176629,UniGene_187672,UniGene_190608,UniGene_192214,UniGene_193034,UniGene_193149,UniGene_196414,UniGene_199064,UniGene_24…
GO:0046906	tetrapyrrole binding	141	16	8.28	0.00869	UniGene_10815,UniGene_113002,UniGene_144706,UniGene_165139,UniGene_165907,UniGene_167909,UniGene_170622,UniGene_171064,UniGene_172526,UniGene_173706,UniGene_21441,UniGene_49707,UniGene_50744,UniGene_6624,UniGene_97931,UniGene_9976
GO:0022892	substrate-specific transporter activity	1090	83	64.04	0.00876	UniGene_102658,UniGene_105539,UniGene_108581,UniGene_110258,UniGene_110734,UniGene_113002,UniGene_125164,UniGene_125494,UniGene_125975,UniGene_128190,UniGene_129768,UniGene_131370,UniGene_131642,UniGene_134120,UniGene_13903,UniGene_14101,UniGene_141068,UniGene_142636,UniGene_144706,UniGene_146193,UniGene_147278,UniGene_150812,UniGene_152124,UniGene_159591,UniGene_16511,UniGene_165139,UniGene_1680…
GO:0004089	carbonate dehydratase activity	8	3	0.47	0.00906	UniGene_194452,UniGene_7930,UniGene_93286
GO:0017127	cholesterol transporter activity	8	3	0.47	0.00906	UniGene_200045,UniGene_292,UniGene_67828
GO:0003916	DNA topoisomerase activity	15	4	0.88	0.0096	UniGene_193590,UniGene_196407,UniGene_74869,UniGene_75289
GO:0019531	oxalate transmembrane transporter activity	15	4	0.88	0.0096	UniGene_108581,UniGene_110258,UniGene_189496,UniGene_44092
GO:0003756	protein disulfide isomerase activity	23	5	1.35	0.00961	UniGene_100632,UniGene_112206,UniGene_139135,UniGene_169216,UniGene_24930
GO:0016864	intramolecular oxidoreductase activity, transposing S-S bonds	23	5	1.35	0.00961	UniGene_100632,UniGene_112206,UniGene_139135,UniGene_169216,UniGene_24930
GO:0070577	lysine-acetylated histone binding	23	5	1.35	0.00961	UniGene_149300,UniGene_179542,UniGene_190591,UniGene_56388,UniGene_77274
GO:0015108	chloride transmembrane transporter activity	62	9	3.64	0.00987	UniGene_108581,UniGene_110258,UniGene_172406,UniGene_181913,UniGene_187672,UniGene_189496,UniGene_198357,UniGene_44092,UniGene_78716
GO:0004503	monophenol monooxygenase activity	3	2	0.18	0.00994	UniGene_10423,UniGene_21480
GO:0004818	glutamate-tRNA ligase activity	3	2	0.18	0.00994	UniGene_131200,UniGene_145018
GO:0016155	formyltetrahydrofolate dehydrogenase activity	3	2	0.18	0.00994	UniGene_192784,UniGene_76815
GO:0047105	4-trimethylammoniobutyraldehyde dehydrogenase activity	3	2	0.18	0.00994	UniGene_192784,UniGene_76815
GO:0050542	icosanoid binding	3	2	0.18	0.00994	UniGene_17634,UniGene_22829
GO:0050543	icosatetraenoic acid binding	3	2	0.18	0.00994	UniGene_17634,UniGene_22829
GO:0050544	arachidonic acid binding	3	2	0.18	0.00994	UniGene_17634,UniGene_22829
GO:1901567	fatty acid derivative binding	3	2	0.18	0.00994	UniGene_17634,UniGene_22829

## Sheet: topkegg
#Term	Database	ID	Input number	Background number	P-Value	Input	Hyperlink
Antigen processing and presentation	KEGG PATHWAY	ko04612	31	106	4.03928e-10	UniGene_11656|UniGene_192267|UniGene_84743|UniGene_118302|UniGene_65778|UniGene_67238|UniGene_127546|UniGene_181876|UniGene_28623|UniGene_46033|UniGene_29170|UniGene_139303|UniGene_136861|UniGene_158501|UniGene_110740|UniGene_180171|UniGene_178640|UniGene_29373|UniGene_153856|UniGene_77124|UniGene_89122|UniGene_25011|UniGene_49031|UniGene_144017|UniGene_156952|UniGene_123204|UniGene_54059|UniGene…	http://www.genome.jp/kegg-bin/show_pathway?ko04612/K06751%09red/K05654%09red/K06752%09red/K10785%09red/K06698%09red/K06505%09red/K08059%09red/K08057%09red/K06454%09red/K04079%09red/K08060%09red/K05653%09red/K03283%09red
Staphylococcus aureus infection	KEGG PATHWAY	ko05150	19	52	5.51535e-08	UniGene_11656|UniGene_192267|UniGene_144017|UniGene_29437|UniGene_110053|UniGene_197724|UniGene_123204|UniGene_169481|UniGene_5112|UniGene_29170|UniGene_3193|UniGene_54059|UniGene_136861|UniGene_11014|UniGene_129990|UniGene_117142|UniGene_166835|UniGene_172443|UniGene_54398	http://www.genome.jp/kegg-bin/show_pathway?ko05150/K06856%09red/K04009%09red/K06752%09red/K10785%09red/K03989%09red/K03988%09red/K03987%09red/K03986%09red/K06464%09red/K04004%09red/K01332%09red/K01330%09red
Phagosome	KEGG PATHWAY	ko04145	41	230	1.97218e-07	UniGene_11656|UniGene_192267|UniGene_190464|UniGene_118302|UniGene_123927|UniGene_89662|UniGene_172443|UniGene_197724|UniGene_127546|UniGene_80443|UniGene_137182|UniGene_111146|UniGene_165907|UniGene_29170|UniGene_8726|UniGene_104382|UniGene_192214|UniGene_158501|UniGene_181131|UniGene_180171|UniGene_178640|UniGene_29373|UniGene_2430|UniGene_48794|UniGene_108234|UniGene_93745|UniGene_77124|UniGen…	http://www.genome.jp/kegg-bin/show_pathway?ko04145/K16857%09red/K02153%09red/K12478%09red/K06751%09red/K06752%09red/K06464%09red/K07374%09red/K02152%09red/K01330%09red/K08008%09red/K05654%09red/K05653%09red/K06856%09red/K03662%09red/K05692%09red/K08057%09red/K10789%09red/K06528%09red/K04659%09red/K08011%09red/K13885%09red/K13884%09red/K13882%09red/K06563%09red/K06560%09red
Intestinal immune network for IgA production	KEGG PATHWAY	ko04672	15	50	1.00125e-05	UniGene_11656|UniGene_90290|UniGene_144017|UniGene_192267|UniGene_123204|UniGene_153095|UniGene_104801|UniGene_152901|UniGene_112078|UniGene_29170|UniGene_54059|UniGene_136861|UniGene_130252|UniGene_166835|UniGene_172443	http://www.genome.jp/kegg-bin/show_pathway?ko04672/K06856%09red/K13073%09red/K06752%09red/K10785%09red/K03159%09red/K04466%09red/K06590%09red/K10031%09red
Spliceosome	KEGG PATHWAY	ko03040	34	220	3.02105e-05	UniGene_158248|UniGene_28788|UniGene_84743|UniGene_52483|UniGene_17688|UniGene_1021|UniGene_125897|UniGene_104497|UniGene_163762|UniGene_46033|UniGene_114437|UniGene_116700|UniGene_139303|UniGene_78711|UniGene_48395|UniGene_8946|UniGene_89388|UniGene_159561|UniGene_153856|UniGene_31524|UniGene_37196|UniGene_87426|UniGene_124389|UniGene_25011|UniGene_68431|UniGene_103473|UniGene_91794|UniGene_1222…	http://www.genome.jp/kegg-bin/show_pathway?ko03040/K12812%09red/K12828%09red/K12888%09red/K11092%09red/K12837%09red/K12823%09red/K12623%09red/K12863%09red/K12859%09red/K12883%09red/K12891%09red/K11093%09red/K12887%09red/K12897%09red/K12896%09red/K12893%09red/K12892%09red/K11098%09red/K03283%09red
Asthma	KEGG PATHWAY	ko05310	10	25	4.24742e-05	UniGene_11656|UniGene_192267|UniGene_144017|UniGene_123204|UniGene_29170|UniGene_54059|UniGene_48028|UniGene_136861|UniGene_166835|UniGene_172443	http://www.genome.jp/kegg-bin/show_pathway?ko05310/K07983%09red/K06856%09red/K06752%09red/K10785%09red
Complement and coagulation cascades	KEGG PATHWAY	ko04610	15	59	5.14101e-05	UniGene_100036|UniGene_117142|UniGene_29437|UniGene_110053|UniGene_54398|UniGene_146719|UniGene_11014|UniGene_67288|UniGene_111068|UniGene_5112|UniGene_65578|UniGene_129990|UniGene_153691|UniGene_3193|UniGene_197724	http://www.genome.jp/kegg-bin/show_pathway?ko04610/K03906%09red/K04009%09red/K04008%09red/K03989%09red/K03988%09red/K03987%09red/K03986%09red/K04001%09red/K03982%09red/K04004%09red/K01332%09red/K03998%09red/K01330%09red/K01348%09red
Systemic lupus erythematosus	KEGG PATHWAY	ko05322	19	99	0.000151963	UniGene_11656|UniGene_112285|UniGene_144017|UniGene_117142|UniGene_192267|UniGene_110053|UniGene_197724|UniGene_166554|UniGene_123204|UniGene_5112|UniGene_29170|UniGene_54059|UniGene_136861|UniGene_129990|UniGene_153691|UniGene_166835|UniGene_154428|UniGene_172443|UniGene_54398	http://www.genome.jp/kegg-bin/show_pathway?ko05322/K05699%09red/K06856%09red/K06752%09red/K10785%09red/K11251%09red/K11252%09red/K03988%09red/K03987%09red/K03986%09red/K03998%09red/K01332%09red/K03989%09red/K01330%09red
Viral myocarditis	KEGG PATHWAY	ko05416	20	109	0.000175383	UniGene_11656|UniGene_192267|UniGene_36248|UniGene_41885|UniGene_137182|UniGene_144017|UniGene_173706|UniGene_29170|UniGene_8726|UniGene_39129|UniGene_123204|UniGene_169481|UniGene_118302|UniGene_119144|UniGene_54059|UniGene_136861|UniGene_89122|UniGene_166835|UniGene_172443|UniGene_160426	http://www.genome.jp/kegg-bin/show_pathway?ko05416/K06751%09red/K06856%09red/K06752%09red/K10785%09red/K06464%09red/K07860%09red/K07861%09red/K05692%09red/K08738%09red/K17751%09red/K03260%09red/K12563%09red
Allograft rejection	KEGG PATHWAY	ko05330	11	40	0.00028455	UniGene_11656|UniGene_192267|UniGene_144017|UniGene_118302|UniGene_123204|UniGene_29170|UniGene_54059|UniGene_136861|UniGene_89122|UniGene_166835|UniGene_172443	http://www.genome.jp/kegg-bin/show_pathway?ko05330/K06751%09red/K06856%09red/K06752%09red/K10785%09red
Primary immunodeficiency	KEGG PATHWAY	ko05340	11	40	0.00028455	UniGene_180171|UniGene_127546|UniGene_29373|UniGene_104855|UniGene_2254|UniGene_158501|UniGene_46214|UniGene_154058|UniGene_138165|UniGene_77124|UniGene_172443	http://www.genome.jp/kegg-bin/show_pathway?ko05340/K06856%09red/K05070%09red/K06478%09red/K05653%09red/K05654%09red/K08060%09red/K06451%09red/K06454%09red
Autoimmune thyroid disease	KEGG PATHWAY	ko05320	11	42	0.000405344	UniGene_11656|UniGene_192267|UniGene_144017|UniGene_118302|UniGene_123204|UniGene_29170|UniGene_54059|UniGene_136861|UniGene_89122|UniGene_166835|UniGene_172443	http://www.genome.jp/kegg-bin/show_pathway?ko05320/K06751%09red/K06856%09red/K06752%09red/K10785%09red
Graft-versus-host disease	KEGG PATHWAY	ko05332	10	36	0.000498626	UniGene_11656|UniGene_192267|UniGene_144017|UniGene_118302|UniGene_123204|UniGene_29170|UniGene_54059|UniGene_136861|UniGene_89122|UniGene_166835	http://www.genome.jp/kegg-bin/show_pathway?ko05332/K06751%09red/K06752%09red/K10785%09red
Rheumatoid arthritis	KEGG PATHWAY	ko05323	20	129	0.00116868	UniGene_11656|UniGene_192267|UniGene_31159|UniGene_171119|UniGene_144017|UniGene_169238|UniGene_2430|UniGene_123204|UniGene_104801|UniGene_169481|UniGene_29170|UniGene_54059|UniGene_136861|UniGene_192214|UniGene_187457|UniGene_166835|UniGene_142636|UniGene_172443|UniGene_35402|UniGene_62663	http://www.genome.jp/kegg-bin/show_pathway?ko05323/K01394%09red/K06856%09red/K06752%09red/K10785%09red/K14625%09red/K03662%09red/K06464%09red/K04379%09red/K03157%09red/K04448%09red/K02153%09red/K02152%09red/K10031%09red/K10030%09red
Protein processing in endoplasmic reticulum	KEGG PATHWAY	ko04141	34	278	0.00145398	UniGene_5921|UniGene_84743|UniGene_41489|UniGene_93326|UniGene_54009|UniGene_100632|UniGene_28623|UniGene_46033|UniGene_129604|UniGene_139303|UniGene_24930|UniGene_176134|UniGene_165664|UniGene_112206|UniGene_180423|UniGene_197000|UniGene_178640|UniGene_30883|UniGene_153856|UniGene_58330|UniGene_123912|UniGene_191011|UniGene_51686|UniGene_25011|UniGene_139135|UniGene_112807|UniGene_49031|UniGene_…	http://www.genome.jp/kegg-bin/show_pathway?ko04141/K01367%09red/K09027%09red/K09530%09red/K09486%09red/K09487%09red/K14005%09red/K12666%09red/K13999%09red/K10082%09red/K09490%09red/K09584%09red/K09580%09red/K09582%09red/K11863%09red/K09507%09red/K08057%09red/K09540%09red/K09542%09red/K09523%09red/K12275%09red/K04079%09red/K14010%09red/K03283%09red
Type I diabetes mellitus	KEGG PATHWAY	ko04940	11	51	0.00160319	UniGene_11656|UniGene_192267|UniGene_144017|UniGene_118302|UniGene_123204|UniGene_29170|UniGene_54059|UniGene_136861|UniGene_89122|UniGene_90541|UniGene_166835	http://www.genome.jp/kegg-bin/show_pathway?ko04940/K06751%09red/K04077%09red/K06752%09red/K10785%09red
Nicotinate and nicotinamide metabolism	KEGG PATHWAY	ko00760	12	62	0.00223428	UniGene_77241|UniGene_24453|UniGene_132265|UniGene_73301|UniGene_91483|UniGene_3587|UniGene_180823|UniGene_48431|UniGene_108357|UniGene_20379|UniGene_16930|UniGene_189094	http://www.genome.jp/kegg-bin/show_pathway?ko00760/K00323%09red/K03462%09red/K10524%09red/K00157%09red/K00541%09red
Cell adhesion molecules (CAMs)	KEGG PATHWAY	ko04514	26	200	0.00236526	UniGene_11656|UniGene_192267|UniGene_79257|UniGene_118302|UniGene_33873|UniGene_188524|UniGene_2254|UniGene_33357|UniGene_58360|UniGene_153120|UniGene_114436|UniGene_152901|UniGene_29170|UniGene_136861|UniGene_66367|UniGene_90290|UniGene_38416|UniGene_89122|UniGene_144017|UniGene_78093|UniGene_123204|UniGene_169481|UniGene_127008|UniGene_54059|UniGene_154058|UniGene_166835	http://www.genome.jp/kegg-bin/show_pathway?ko04514/K06751%09red/K06735%09red/K06477%09red/K10785%09red/K06467%09red/K06464%09red/K06485%09red/K06494%09red/K06478%09red/K16338%09red/K06548%09red/K06759%09red/K06752%09red/K06454%09red/K06257%09red/K06567%09red/K06087%09red/K06590%09red
Oxidative phosphorylation	KEGG PATHWAY	ko00190	30	245	0.00262141	UniGene_147278|UniGene_56845|UniGene_189743|UniGene_132670|UniGene_196414|UniGene_129875|UniGene_139510|UniGene_57832|UniGene_159591|UniGene_138833|UniGene_192214|UniGene_129768|UniGene_66420|UniGene_2430|UniGene_81223|UniGene_113278|UniGene_102810|UniGene_88211|UniGene_189358|UniGene_102658|UniGene_123283|UniGene_190875|UniGene_142636|UniGene_6624|UniGene_87287|UniGene_184269|UniGene_55312|UniGe…	http://www.genome.jp/kegg-bin/show_pathway?ko00190/K02256%09red/K01507%09red/K02138%09red/K02272%09red/K02131%09red/K02130%09red/K02270%09red/K02271%09red/K02153%09red/K02152%09red/K00330%09red/K03963%09red/K03962%09red/K03964%09red/K02126%09red/K03941%09red/K03662%09red/K02128%09red/K02261%09red/K02262%09red/K02265%09red/K03878%09red/K03957%09red/K00419%09red/K03952%09red/K01544%09red
Tyrosine metabolism	KEGG PATHWAY	ko00350	12	65	0.0031433	UniGene_73301|UniGene_123593|UniGene_91483|UniGene_128680|UniGene_124046|UniGene_180823|UniGene_48431|UniGene_152743|UniGene_83539|UniGene_21480|UniGene_10423|UniGene_42893	http://www.genome.jp/kegg-bin/show_pathway?ko00350/K14454%09red/K00157%09red/K13980%09red/K00129%09red/K00545%09red/K00815%09red/K00506%09red/K00505%09red
Influenza A	KEGG PATHWAY	ko05164	40	365	0.00362907	UniGene_11656|UniGene_192267|UniGene_171119|UniGene_84743|UniGene_92987|UniGene_93326|UniGene_73484|UniGene_5477|UniGene_138525|UniGene_9134|UniGene_137182|UniGene_173706|UniGene_46033|UniGene_59743|UniGene_131607|UniGene_139303|UniGene_8726|UniGene_45862|UniGene_48395|UniGene_151749|UniGene_25011|UniGene_153856|UniGene_15054|UniGene_118409|UniGene_36373|UniGene_47990|UniGene_123249|UniGene_16597…	http://www.genome.jp/kegg-bin/show_pathway?ko05164/K04696%09red/K04734%09red/K10030%09red/K06752%09red/K12800%09red/K08738%09red/K05404%09red/K08060%09red/K04448%09red/K04721%09red/K05692%09red/K09635%09red/K12812%09red/K14284%09red/K12647%09red/K09507%09red/K05133%09red/K09523%09red/K05411%09red/K02580%09red/K14754%09red/K03283%09red
Legionellosis	KEGG PATHWAY	ko05134	16	104	0.00370247	UniGene_75742|UniGene_21512|UniGene_84743|UniGene_173706|UniGene_58399|UniGene_153856|UniGene_46033|UniGene_169481|UniGene_138525|UniGene_139303|UniGene_47990|UniGene_25011|UniGene_37196|UniGene_90541|UniGene_172903|UniGene_62663	http://www.genome.jp/kegg-bin/show_pathway?ko05134/K08738%09red/K06464%09red/K04734%09red/K12807%09red/K04397%09red/K03231%09red/K02580%09red/K04077%09red/K03283%09red/K10030%09red
Herpes simplex infection	KEGG PATHWAY	ko05168	36	323	0.00437505	UniGene_11656|UniGene_192267|UniGene_171119|UniGene_163762|UniGene_52483|UniGene_118302|UniGene_65778|UniGene_110733|UniGene_125560|UniGene_104497|UniGene_127546|UniGene_173706|UniGene_59743|UniGene_65373|UniGene_138525|UniGene_35402|UniGene_158501|UniGene_42993|UniGene_180171|UniGene_89388|UniGene_73484|UniGene_29373|UniGene_15054|UniGene_77124|UniGene_47990|UniGene_89122|UniGene_124389|UniGene_…	http://www.genome.jp/kegg-bin/show_pathway?ko05168/K04696%09red/K04734%09red/K06751%09red/K06752%09red/K08738%09red/K04379%09red/K14284%09red/K15410%09red/K05654%09red/K04448%09red/K05653%09red/K03097%09red/K04467%09red/K12647%09red/K05133%09red/K06505%09red/K05411%09red/K02580%09red/K12896%09red/K12893%09red/K12892%09red/K12891%09red
Pertussis	KEGG PATHWAY	ko05133	22	172	0.00578385	UniGene_171119|UniGene_5477|UniGene_197724|UniGene_138525|UniGene_9134|UniGene_110053|UniGene_131607|UniGene_35402|UniGene_65578|UniGene_45862|UniGene_12987|UniGene_117142|UniGene_36373|UniGene_5112|UniGene_123249|UniGene_129990|UniGene_165974|UniGene_62663|UniGene_21512|UniGene_169481|UniGene_60225|UniGene_54398	http://www.genome.jp/kegg-bin/show_pathway?ko05133/K10155%09red/K04397%09red/K03989%09red/K03988%09red/K12800%09red/K03986%09red/K04001%09red/K06464%09red/K01332%09red/K03987%09red/K01330%09red/K04379%09red/K02580%09red/K04448%09red/K05411%09red/K10030%09red
Tuberculosis	KEGG PATHWAY	ko05152	31	272	0.00583573	UniGene_11656|UniGene_192267|UniGene_30918|UniGene_178301|UniGene_65778|UniGene_191284|UniGene_172443|UniGene_111146|UniGene_128936|UniGene_29170|UniGene_180841|UniGene_173706|UniGene_133929|UniGene_138525|UniGene_104382|UniGene_90541|UniGene_181131|UniGene_73484|UniGene_2430|UniGene_48794|UniGene_93745|UniGene_127106|UniGene_65373|UniGene_144017|UniGene_123204|UniGene_169481|UniGene_54059|UniGen…	http://www.genome.jp/kegg-bin/show_pathway?ko05152/K07983%09red/K14957%09red/K12478%09red/K06462%09red/K06752%09red/K06464%09red/K08738%09red/K05398%09red/K08060%09red/K05133%09red/K06856%09red/K01379%09red/K03662%09red/K13916%09red/K06505%09red/K06528%09red/K13882%09red/K02580%09red/K04077%09red/K04718%09red/K06563%09red/K06560%09red
TNF signaling pathway	KEGG PATHWAY	ko04668	19	149	0.0100951	UniGene_154853|UniGene_171119|UniGene_139772|UniGene_21512|UniGene_95695|UniGene_15054|UniGene_110733|UniGene_188524|UniGene_138525|UniGene_47990|UniGene_35402|UniGene_137378|UniGene_79010|UniGene_158117|UniGene_187457|UniGene_130252|UniGene_31159|UniGene_150597|UniGene_164812	http://www.genome.jp/kegg-bin/show_pathway?ko04668/K01394%09red/K04696%09red/K08849%09red/K04448%09red/K04734%09red/K14625%09red/K06494%09red/K09258%09red/K04467%09red/K04466%09red/K04397%09red/K04724%09red/K04379%09red/K02580%09red/K05173%09red/K02861%09red
Retinol metabolism	KEGG PATHWAY	ko00830	13	87	0.0103023	UniGene_73301|UniGene_37787|UniGene_194830|UniGene_91483|UniGene_10815|UniGene_107782|UniGene_82695|UniGene_180823|UniGene_48431|UniGene_152743|UniGene_6582|UniGene_3205|UniGene_52070	http://www.genome.jp/kegg-bin/show_pathway?ko00830/K00157%09red/K11153%09red/K13980%09red/K07249%09red/K11147%09red/K11155%09red/K11154%09red/K07424%09red
Mucin type O-Glycan biosynthesis	KEGG PATHWAY	ko00512	6	27	0.01607	UniGene_143884|UniGene_42281|UniGene_150928|UniGene_88353|UniGene_185105|UniGene_65030	http://www.genome.jp/kegg-bin/show_pathway?ko00512/K00731%09red/K03368%09red/K09905%09red/K09662%09red/K00710%09red
Parkinson's disease	KEGG PATHWAY	ko05012	23	203	0.0167655	UniGene_147278|UniGene_132670|UniGene_196414|UniGene_56845|UniGene_173706|UniGene_57832|UniGene_159591|UniGene_138833|UniGene_129768|UniGene_66420|UniGene_81223|UniGene_102810|UniGene_88211|UniGene_189358|UniGene_123283|UniGene_17634|UniGene_6624|UniGene_87287|UniGene_184269|UniGene_55312|UniGene_23635|UniGene_119809|UniGene_113002	http://www.genome.jp/kegg-bin/show_pathway?ko05012/K02256%09red/K02271%09red/K03964%09red/K02138%09red/K04528%09red/K02265%09red/K03941%09red/K03957%09red/K00419%09red/K03952%09red/K08738%09red/K02131%09red/K02128%09red/K03962%09red/K02272%09red/K02261%09red/K03878%09red/K02270%09red/K02262%09red/K02126%09red/K03963%09red
NF-kappa B signaling pathway	KEGG PATHWAY	ko04064	17	137	0.017915	UniGene_154853|UniGene_125560|UniGene_169238|UniGene_130252|UniGene_139772|UniGene_95695|UniGene_104801|UniGene_110733|UniGene_35047|UniGene_138525|UniGene_47990|UniGene_136861|UniGene_153095|UniGene_166835|UniGene_172443|UniGene_67288|UniGene_62663	http://www.genome.jp/kegg-bin/show_pathway?ko04064/K06856%09red/K02861%09red/K03157%09red/K10785%09red/K04734%09red/K03159%09red/K04467%09red/K04466%09red/K12964%09red/K04724%09red/K02580%09red/K01348%09red/K03097%09red/K10031%09red/K10030%09red
Alzheimer's disease	KEGG PATHWAY	ko05010	33	327	0.0211533	UniGene_200045|UniGene_114961|UniGene_147278|UniGene_132670|UniGene_196414|UniGene_56845|UniGene_173706|UniGene_131642|UniGene_57832|UniGene_51017|UniGene_159591|UniGene_162871|UniGene_138833|UniGene_129768|UniGene_66420|UniGene_41489|UniGene_81223|UniGene_102810|UniGene_189358|UniGene_123283|UniGene_17634|UniGene_197492|UniGene_137434|UniGene_6624|UniGene_21512|UniGene_87287|UniGene_98498|UniGen…	http://www.genome.jp/kegg-bin/show_pathway?ko05010/K02256%09red/K01367%09red/K04397%09red/K02138%09red/K02272%09red/K02131%09red/K02270%09red/K02271%09red/K03963%09red/K00134%09red/K03964%09red/K02126%09red/K03941%09red/K08738%09red/K11716%09red/K04522%09red/K04524%09red/K04528%09red/K02128%09red/K03962%09red/K05853%09red/K02261%09red/K02262%09red/K02265%09red/K03957%09red/K00419%09red/K03952%09r…
Vitamin digestion and absorption	KEGG PATHWAY	ko04977	5	21	0.0216884	UniGene_89662|UniGene_54067|UniGene_186123|UniGene_139746|UniGene_10477	http://www.genome.jp/kegg-bin/show_pathway?ko04977/K13885%09red/K05665%09red/K14615%09red
Prion diseases	KEGG PATHWAY	ko05020	7	39	0.0244773	UniGene_112807|UniGene_117142|UniGene_110053|UniGene_153691|UniGene_4598|UniGene_99431|UniGene_129990	http://www.genome.jp/kegg-bin/show_pathway?ko05020/K09490%09red/K03988%09red/K03987%09red/K09203%09red/K03998%09red/K03986%09red
ECM-receptor interaction	KEGG PATHWAY	ko04512	17	143	0.0250201	UniGene_187298|UniGene_22835|UniGene_8568|UniGene_71102|UniGene_90290|UniGene_40286|UniGene_186306|UniGene_148912|UniGene_33873|UniGene_124491|UniGene_33357|UniGene_43135|UniGene_152901|UniGene_102858|UniGene_3077|UniGene_53209|UniGene_66367	http://www.genome.jp/kegg-bin/show_pathway?ko04512/K06248%09red/K04659%09red/K06266%09red/K06485%09red/K05717%09red/K16338%09red/K16857%09red/K06238%09red/K06590%09red/K06257%09red/K06236%09red/K06240%09red
Inflammatory bowel disease (IBD)	KEGG PATHWAY	ko05321	16	133	0.0266421	UniGene_11656|UniGene_192267|UniGene_171119|UniGene_73484|UniGene_144017|UniGene_29170|UniGene_104855|UniGene_123204|UniGene_138525|UniGene_54059|UniGene_136861|UniGene_79010|UniGene_158117|UniGene_166835|UniGene_65373|UniGene_164812	http://www.genome.jp/kegg-bin/show_pathway?ko05321/K06752%09red/K10785%09red/K05070%09red/K05173%09red/K02580%09red/K04448%09red/K05133%09red
Malaria	KEGG PATHWAY	ko05144	10	69	0.0268678	UniGene_8568|UniGene_71102|UniGene_169481|UniGene_188524|UniGene_33357|UniGene_136861|UniGene_144706|UniGene_166835|UniGene_97931|UniGene_62663	http://www.genome.jp/kegg-bin/show_pathway?ko05144/K10785%09red/K06464%09red/K06494%09red/K04659%09red/K13822%09red/K16857%09red/K06257%09red/K10030%09red
Measles	KEGG PATHWAY	ko05162	26	254	0.0325165	UniGene_84743|UniGene_91751|UniGene_92987|UniGene_110733|UniGene_125560|UniGene_172443|UniGene_46033|UniGene_59743|UniGene_138525|UniGene_139303|UniGene_46214|UniGene_136861|UniGene_45862|UniGene_151749|UniGene_73484|UniGene_153856|UniGene_48794|UniGene_47990|UniGene_65373|UniGene_25011|UniGene_164238|UniGene_104855|UniGene_95695|UniGene_37196|UniGene_166835|UniGene_132696	http://www.genome.jp/kegg-bin/show_pathway?ko05162/K06856%09red/K05133%09red/K10785%09red/K05070%09red/K03097%09red/K04721%09red/K04734%09red/K04467%09red/K06563%09red/K05404%09red/K14754%09red/K02091%09red/K02580%09red/K14753%09red/K06451%09red/K12647%09red/K05411%09red/K03283%09red
Vitamin B6 metabolism	KEGG PATHWAY	ko00750	4	16	0.0341801	UniGene_180823|UniGene_91483|UniGene_48431|UniGene_73301	http://www.genome.jp/kegg-bin/show_pathway?ko00750/K00157%09red
Drug metabolism - cytochrome P450	KEGG PATHWAY	ko00982	8	52	0.0344204	UniGene_73301|UniGene_105421|UniGene_91483|UniGene_128680|UniGene_180823|UniGene_48431|UniGene_152743|UniGene_104578	http://www.genome.jp/kegg-bin/show_pathway?ko00982/K00129%09red/K00799%09red/K13980%09red/K00157%09red
Leishmaniasis	KEGG PATHWAY	ko05140	16	143	0.0445094	UniGene_11656|UniGene_192267|UniGene_171119|UniGene_73484|UniGene_144017|UniGene_29170|UniGene_123204|UniGene_47990|UniGene_108234|UniGene_169481|UniGene_138525|UniGene_54059|UniGene_35402|UniGene_93361|UniGene_172443|UniGene_65373	http://www.genome.jp/kegg-bin/show_pathway?ko05140/K06856%09red/K06752%09red/K13536%09red/K06464%09red/K04734%09red/K04379%09red/K08011%09red/K02580%09red/K04448%09red/K05133%09red
Plant-pathogen interaction	KEGG PATHWAY	ko04626	5	27	0.0486898	UniGene_28623|UniGene_49031|UniGene_180423|UniGene_140857|UniGene_156952	http://www.genome.jp/kegg-bin/show_pathway?ko04626/K09487%09red/K00864%09red/K04079%09red
Toxoplasmosis	KEGG PATHWAY	ko05145	24	244	0.0546595	UniGene_11656|UniGene_192267|UniGene_84743|UniGene_110733|UniGene_138525|UniGene_21088|UniGene_173706|UniGene_46033|UniGene_124491|UniGene_29170|UniGene_139303|UniGene_66367|UniGene_73484|UniGene_153856|UniGene_47990|UniGene_65373|UniGene_25011|UniGene_144017|UniGene_95695|UniGene_123204|UniGene_54059|UniGene_37196|UniGene_138165|UniGene_67270	http://www.genome.jp/kegg-bin/show_pathway?ko05145/K04694%09red/K06752%09red/K06485%09red/K04734%09red/K04467%09red/K08738%09red/K12473%09red/K05133%09red/K02580%09red/K08060%09red/K03283%09red/K06240%09red
NOD-like receptor signaling pathway	KEGG PATHWAY	ko04621	17	160	0.0565028	UniGene_75742|UniGene_131607|UniGene_49031|UniGene_9134|UniGene_156952|UniGene_28623|UniGene_95695|UniGene_36373|UniGene_110733|UniGene_138525|UniGene_47990|UniGene_5477|UniGene_60225|UniGene_165974|UniGene_180423|UniGene_62663|UniGene_123249	http://www.genome.jp/kegg-bin/show_pathway?ko04621/K09487%09red/K12800%09red/K04734%09red/K04467%09red/K12807%09red/K04079%09red/K02580%09red/K10030%09red
Cardiac muscle contraction	KEGG PATHWAY	ko04260	13	114	0.05855	UniGene_36248|UniGene_56845|UniGene_186182|UniGene_60433|UniGene_6624|UniGene_150812|UniGene_132670|UniGene_81223|UniGene_147278|UniGene_159591|UniGene_55312|UniGene_113002|UniGene_66420	http://www.genome.jp/kegg-bin/show_pathway?ko04260/K01539%09red/K02256%09red/K02262%09red/K05742%09red/K00419%09red/K17751%09red/K02272%09red/K02261%09red/K10375%09red/K02270%09red/K02271%09red/K02265%09red
Isoquinoline alkaloid biosynthesis	KEGG PATHWAY	ko00950	4	20	0.0614805	UniGene_21480|UniGene_10423|UniGene_83539|UniGene_42893	http://www.genome.jp/kegg-bin/show_pathway?ko00950/K14454%09red/K00815%09red/K00505%09red
Protein digestion and absorption	KEGG PATHWAY	ko04974	13	116	0.0646961	UniGene_22835|UniGene_144780|UniGene_43135|UniGene_33924|UniGene_40286|UniGene_186306|UniGene_48942|UniGene_102858|UniGene_150812|UniGene_3077|UniGene_86739|UniGene_171170|UniGene_3778	http://www.genome.jp/kegg-bin/show_pathway?ko04974/K01539%09red/K08187%09red/K16630%09red/K05006%09red/K14207%09red/K06238%09red/K08780%09red/K06236%09red
Non-alcoholic fatty liver disease (NAFLD)	KEGG PATHWAY	ko04932	23	241	0.0748794	UniGene_171119|UniGene_102810|UniGene_147278|UniGene_132670|UniGene_54009|UniGene_56845|UniGene_173706|UniGene_159591|UniGene_138525|UniGene_66420|UniGene_81223|UniGene_15054|UniGene_189358|UniGene_123283|UniGene_62663|UniGene_6624|UniGene_21512|UniGene_184269|UniGene_55312|UniGene_138833|UniGene_23635|UniGene_119809|UniGene_113002	http://www.genome.jp/kegg-bin/show_pathway?ko04932/K04696%09red/K02256%09red/K02271%09red/K03964%09red/K03963%09red/K03941%09red/K03957%09red/K04448%09red/K00419%09red/K03952%09red/K08738%09red/K04397%09red/K02580%09red/K03962%09red/K02272%09red/K02261%09red/K09027%09red/K02270%09red/K02262%09red/K02265%09red/K10030%09red
Porphyrin and chlorophyll metabolism	KEGG PATHWAY	ko00860	6	45	0.101195	UniGene_53341|UniGene_69178|UniGene_145018|UniGene_131200|UniGene_69933|UniGene_183113	http://www.genome.jp/kegg-bin/show_pathway?ko00860/K00643%09red/K01885%09red/K14163%09red/K13624%09red
Circadian rhythm	KEGG PATHWAY	ko04710	5	35	0.10589	UniGene_1902|UniGene_99363|UniGene_1276|UniGene_117133|UniGene_106909	http://www.genome.jp/kegg-bin/show_pathway?ko04710/K09026%09red/K03728%09red/K02295%09red/K10269%09red
Hematopoietic cell lineage	KEGG PATHWAY	ko04640	8	68	0.106536	UniGene_100036|UniGene_71609|UniGene_46214|UniGene_154058|UniGene_120986|UniGene_58360|UniGene_172443|UniGene_66367	http://www.genome.jp/kegg-bin/show_pathway?ko04640/K06856%09red/K04008%09red/K06467%09red/K05073%09red/K06485%09red/K05090%09red/K06451%09red/K06454%09red
RIG-I-like receptor signaling pathway	KEGG PATHWAY	ko04622	9	80	0.109336	UniGene_154853|UniGene_95695|UniGene_59743|UniGene_110733|UniGene_65692|UniGene_138525|UniGene_47990|UniGene_45862|UniGene_62663	http://www.genome.jp/kegg-bin/show_pathway?ko04622/K02861%09red/K04734%09red/K04467%09red/K02580%09red/K09578%09red/K12647%09red/K05411%09red/K10030%09red
Linoleic acid metabolism	KEGG PATHWAY	ko00591	3	16	0.114817	UniGene_10815|UniGene_119218|UniGene_68956	http://www.genome.jp/kegg-bin/show_pathway?ko00591/K16342%09red/K07424%09red
Proteasome	KEGG PATHWAY	ko03050	6	48	0.124289	UniGene_183342|UniGene_137143|UniGene_137722|UniGene_67238|UniGene_181876|UniGene_471	http://www.genome.jp/kegg-bin/show_pathway?ko03050/K06698%09red/K02739%09red/K02740%09red/K02741%09red
Betalain biosynthesis	KEGG PATHWAY	ko00965	3	17	0.129047	UniGene_21480|UniGene_124046|UniGene_10423	http://www.genome.jp/kegg-bin/show_pathway?ko00965/K00545%09red/K00505%09red
Osteoclast differentiation	KEGG PATHWAY	ko04380	20	221	0.130148	UniGene_171119|UniGene_73484|UniGene_21088|UniGene_195407|UniGene_50372|UniGene_165907|UniGene_95695|UniGene_15054|UniGene_71609|UniGene_108234|UniGene_110733|UniGene_138525|UniGene_175721|UniGene_47990|UniGene_35402|UniGene_130252|UniGene_65373|UniGene_199911|UniGene_171978|UniGene_140330	http://www.genome.jp/kegg-bin/show_pathway?ko04380/K04696%09red/K04388%09red/K04694%09red/K05090%09red/K06551%09red/K09029%09red/K04734%09red/K04467%09red/K04466%09red/K04379%09red/K08011%09red/K09455%09red/K08008%09red/K02580%09red/K04448%09red/K04449%09red/K05133%09red/K09030%09red
African trypanosomiasis	KEGG PATHWAY	ko05143	5	38	0.133241	UniGene_144706|UniGene_172443|UniGene_97931|UniGene_188524|UniGene_121183	http://www.genome.jp/kegg-bin/show_pathway?ko05143/K06856%09red/K02677%09red/K06494%09red/K13822%09red
Protein export	KEGG PATHWAY	ko03060	5	39	0.142996	UniGene_197000|UniGene_111092|UniGene_112807|UniGene_163946|UniGene_99431	http://www.genome.jp/kegg-bin/show_pathway?ko03060/K09540%09red/K12275%09red/K09490%09red/K03109%09red
Chagas disease (American trypanosomiasis)	KEGG PATHWAY	ko05142	19	213	0.149731	UniGene_110733|UniGene_139772|UniGene_171119|UniGene_73484|UniGene_178640|UniGene_117142|UniGene_110053|UniGene_95695|UniGene_46214|UniGene_171978|UniGene_138525|UniGene_111068|UniGene_47990|UniGene_136861|UniGene_129990|UniGene_166835|UniGene_65373|UniGene_35402|UniGene_62663	http://www.genome.jp/kegg-bin/show_pathway?ko05142/K04388%09red/K08057%09red/K10785%09red/K03988%09red/K03987%09red/K03986%09red/K04734%09red/K04467%09red/K03982%09red/K04379%09red/K04448%09red/K04724%09red/K02580%09red/K05133%09red/K06451%09red/K10030%09red
Maturity onset diabetes of the young	KEGG PATHWAY	ko04950	2	9	0.150459	UniGene_128896|UniGene_137707	http://www.genome.jp/kegg-bin/show_pathway?ko04950/K06054%09red
Tropane, piperidine and pyridine alkaloid biosynthesis	KEGG PATHWAY	ko00960	2	9	0.150459	UniGene_83539|UniGene_42893	http://www.genome.jp/kegg-bin/show_pathway?ko00960/K00815%09red/K14454%09red
Apoptosis	KEGG PATHWAY	ko04210	15	162	0.152362	UniGene_151749|UniGene_41489|UniGene_173706|UniGene_139772|UniGene_21512|UniGene_39174|UniGene_95695|UniGene_110733|UniGene_54007|UniGene_138525|UniGene_52111|UniGene_47990|UniGene_133421|UniGene_130252|UniGene_154853	http://www.genome.jp/kegg-bin/show_pathway?ko04210/K04739%09red/K08738%09red/K02861%09red/K04721%09red/K01367%09red/K04732%09red/K04734%09red/K04467%09red/K04466%09red/K04397%09red/K04396%09red/K02310%09red/K04724%09red/K02580%09red
Transcriptional misregulation in cancer	KEGG PATHWAY	ko05202	21	240	0.153342	UniGene_71609|UniGene_90290|UniGene_138145|UniGene_94356|UniGene_187391|UniGene_110571|UniGene_25582|UniGene_87426|UniGene_116700|UniGene_36630|UniGene_138525|UniGene_152901|UniGene_136861|UniGene_187457|UniGene_166835|UniGene_140|UniGene_172443|UniGene_67288|UniGene_171978|UniGene_62663|UniGene_19267	http://www.genome.jp/kegg-bin/show_pathway?ko05202/K01394%09red/K06856%09red/K10785%09red/K10789%09red/K09254%09red/K04182%09red/K05090%09red/K04388%09red/K12823%09red/K06625%09red/K06590%09red/K02580%09red/K01348%09red/K10055%09red/K14242%09red/K10030%09red
Cytokine-cytokine receptor interaction	KEGG PATHWAY	ko04060	27	321	0.159064	UniGene_157677|UniGene_71609|UniGene_3078|UniGene_158117|UniGene_164812|UniGene_73004|UniGene_104801|UniGene_65373|UniGene_79010|UniGene_75765|UniGene_151749|UniGene_73484|UniGene_20885|UniGene_116193|UniGene_169238|UniGene_82179|UniGene_100471|UniGene_62663|UniGene_110571|UniGene_104855|UniGene_122281|UniGene_35047|UniGene_171978|UniGene_12654|UniGene_120986|UniGene_153095|UniGene_31159	http://www.genome.jp/kegg-bin/show_pathway?ko04060/K04191%09red/K12964%09red/K04181%09red/K10031%09red/K10030%09red/K05090%09red/K05449%09red/K05173%09red/K05133%09red/K05136%09red/K03157%09red/K05070%09red/K05073%09red/K04182%09red/K04721%09red/K03159%09red/K04388%09red/K05143%09red/K14625%09red/K05149%09red/K05081%09red/K04304%09red
Steroid hormone biosynthesis	KEGG PATHWAY	ko00140	6	55	0.186837	UniGene_10815|UniGene_124046|UniGene_34160|UniGene_172526|UniGene_1294|UniGene_49707	http://www.genome.jp/kegg-bin/show_pathway?ko00140/K07414%09red/K00545%09red/K07424%09red/K13368%09red/K15680%09red
Tryptophan metabolism	KEGG PATHWAY	ko00380	5	44	0.195955	UniGene_180823|UniGene_91483|UniGene_102003|UniGene_48431|UniGene_73301	http://www.genome.jp/kegg-bin/show_pathway?ko00380/K00562%09red/K00157%09red
Sulfur metabolism	KEGG PATHWAY	ko00920	3	23	0.224672	UniGene_9976|UniGene_173706|UniGene_113846	http://www.genome.jp/kegg-bin/show_pathway?ko00920/K00387%09red/K08738%09red/K07306%09red
Phenylalanine metabolism	KEGG PATHWAY	ko00360	3	23	0.224672	UniGene_128680|UniGene_83539|UniGene_42893	http://www.genome.jp/kegg-bin/show_pathway?ko00360/K00129%09red/K00815%09red/K14454%09red
Toll-like receptor signaling pathway	KEGG PATHWAY	ko04620	13	150	0.231934	UniGene_201293|UniGene_171119|UniGene_164238|UniGene_95695|UniGene_110733|UniGene_35047|UniGene_138525|UniGene_47990|UniGene_35402|UniGene_45862|UniGene_154853|UniGene_133929|UniGene_62663	http://www.genome.jp/kegg-bin/show_pathway?ko04620/K05398%09red/K02861%09red/K04734%09red/K04467%09red/K04379%09red/K12964%09red/K05404%09red/K02580%09red/K10170%09red/K04448%09red/K05411%09red/K10030%09red
T cell receptor signaling pathway	KEGG PATHWAY	ko04660	15	177	0.234212	UniGene_110733|UniGene_171119|UniGene_154058|UniGene_95695|UniGene_46214|UniGene_2254|UniGene_138525|UniGene_47990|UniGene_136861|UniGene_188713|UniGene_130252|UniGene_166835|UniGene_115650|UniGene_22294|UniGene_35402	http://www.genome.jp/kegg-bin/show_pathway?ko04660/K05730%09red/K04448%09red/K10785%09red/K06478%09red/K04734%09red/K04467%09red/K04466%09red/K04379%09red/K07366%09red/K07363%09red/K02580%09red/K06451%09red/K06454%09red
Cytosolic DNA-sensing pathway	KEGG PATHWAY	ko04623	8	86	0.242979	UniGene_154853|UniGene_140932|UniGene_95695|UniGene_110733|UniGene_35047|UniGene_138525|UniGene_47990|UniGene_45862	http://www.genome.jp/kegg-bin/show_pathway?ko04623/K02861%09red/K04734%09red/K04467%09red/K12964%09red/K02580%09red/K03018%09red/K05411%09red
Huntington's disease	KEGG PATHWAY	ko05016	29	370	0.243713	UniGene_92449|UniGene_51186|UniGene_147278|UniGene_16511|UniGene_132670|UniGene_196414|UniGene_110095|UniGene_56845|UniGene_173706|UniGene_71178|UniGene_57832|UniGene_159591|UniGene_138833|UniGene_22123|UniGene_129768|UniGene_66420|UniGene_81223|UniGene_102810|UniGene_189358|UniGene_123283|UniGene_3555|UniGene_71206|UniGene_6624|UniGene_87287|UniGene_184269|UniGene_55312|UniGene_23635|UniGene_119…	http://www.genome.jp/kegg-bin/show_pathway?ko05016/K02256%09red/K11824%09red/K03964%09red/K02138%09red/K02126%09red/K03941%09red/K03957%09red/K02265%09red/K00419%09red/K03952%09red/K08738%09red/K02131%09red/K02128%09red/K03962%09red/K02272%09red/K02261%09red/K10408%09red/K02262%09red/K02271%09red/K02270%09red/K03963%09red
Glycosphingolipid biosynthesis - globo series	KEGG PATHWAY	ko00603	2	13	0.244381	UniGene_85998|UniGene_185105	http://www.genome.jp/kegg-bin/show_pathway?ko00603/K03368%09red/K00718%09red
Chemical carcinogenesis	KEGG PATHWAY	ko05204	6	61	0.248215	UniGene_105421|UniGene_10815|UniGene_128680|UniGene_152743|UniGene_104578|UniGene_1294	http://www.genome.jp/kegg-bin/show_pathway?ko05204/K00129%09red/K07424%09red/K00799%09red/K13980%09red/K15680%09red
Hypertrophic cardiomyopathy (HCM)	KEGG PATHWAY	ko05410	12	140	0.254213	UniGene_90290|UniGene_137182|UniGene_117570|UniGene_119144|UniGene_26953|UniGene_12390|UniGene_8379|UniGene_25374|UniGene_152901|UniGene_8726|UniGene_186182|UniGene_66367	http://www.genome.jp/kegg-bin/show_pathway?ko05410/K06485%09red/K05692%09red/K06590%09red/K12563%09red/K10375%09red/K12567%09red/K12568%09red
Peroxisome	KEGG PATHWAY	ko04146	9	102	0.268483	UniGene_57846|UniGene_177220|UniGene_12055|UniGene_194830|UniGene_172631|UniGene_63398|UniGene_52070|UniGene_189710|UniGene_88349	http://www.genome.jp/kegg-bin/show_pathway?ko04146/K13339%09red/K12261%09red/K13348%09red/K00477%09red/K11147%09red/K07753%09red/K00031%09red
Ribosome	KEGG PATHWAY	ko03010	20	252	0.273935	UniGene_20861|UniGene_168958|UniGene_132192|UniGene_197659|UniGene_185795|UniGene_150140|UniGene_75939|UniGene_151743|UniGene_137559|UniGene_67407|UniGene_65198|UniGene_47347|UniGene_90771|UniGene_63394|UniGene_135114|UniGene_198594|UniGene_59596|UniGene_140449|UniGene_108348|UniGene_167210	http://www.genome.jp/kegg-bin/show_pathway?ko03010/K02932%09red/K02935%09red/K02937%09red/K02938%09red/K02894%09red/K02892%09red/K02893%09red/K02891%09red/K02882%09red/K02943%09red/K02990%09red/K02981%09red/K02940%09red/K02941%09red/K02977%09red/K02976%09red/K02942%09red
p53 signaling pathway	KEGG PATHWAY	ko04115	9	103	0.277025	UniGene_71102|UniGene_173706|UniGene_111068|UniGene_15245|UniGene_28165|UniGene_138145|UniGene_182062|UniGene_44853|UniGene_132696	http://www.genome.jp/kegg-bin/show_pathway?ko04115/K10141%09red/K05868%09red/K04402%09red/K08738%09red/K03982%09red/K16857%09red/K02091%09red/K06625%09red
Dilated cardiomyopathy	KEGG PATHWAY	ko05414	13	157	0.278985	UniGene_90290|UniGene_137182|UniGene_117570|UniGene_119144|UniGene_26953|UniGene_12390|UniGene_8379|UniGene_25374|UniGene_152901|UniGene_8726|UniGene_186182|UniGene_172443|UniGene_66367	http://www.genome.jp/kegg-bin/show_pathway?ko05414/K06856%09red/K06485%09red/K05692%09red/K06590%09red/K12563%09red/K10375%09red/K12567%09red/K12568%09red
Vibrio cholerae infection	KEGG PATHWAY	ko05110	8	90	0.279175	UniGene_139135|UniGene_137182|UniGene_121183|UniGene_2430|UniGene_169216|UniGene_8726|UniGene_192214|UniGene_142636	http://www.genome.jp/kegg-bin/show_pathway?ko05110/K03662%09red/K02677%09red/K05692%09red/K02153%09red/K02152%09red/K09582%09red
Valine, leucine and isoleucine degradation	KEGG PATHWAY	ko00280	6	64	0.28083	UniGene_73301|UniGene_91483|UniGene_149744|UniGene_29869|UniGene_180823|UniGene_48431	http://www.genome.jp/kegg-bin/show_pathway?ko00280/K01969%09red/K00157%09red/K09478%09red
Carbon fixation pathways in prokaryotes	KEGG PATHWAY	ko00720	4	39	0.287661	UniGene_88349|UniGene_69531|UniGene_133426|UniGene_150063	http://www.genome.jp/kegg-bin/show_pathway?ko00720/K00297%09red/K01679%09red/K00031%09red
Leukocyte transendothelial migration	KEGG PATHWAY	ko04670	15	186	0.290427	UniGene_112285|UniGene_137182|UniGene_78093|UniGene_153120|UniGene_150074|UniGene_165907|UniGene_39129|UniGene_104801|UniGene_169481|UniGene_108234|UniGene_8726|UniGene_188713|UniGene_115650|UniGene_121183|UniGene_56140	http://www.genome.jp/kegg-bin/show_pathway?ko04670/K05699%09red/K12755%09red/K05730%09red/K08011%09red/K07860%09red/K02677%09red/K05692%09red/K06735%09red/K05691%09red/K07363%09red/K06087%09red/K08008%09red/K06464%09red/K10031%09red
Phenylalanine, tyrosine and tryptophan biosynthesis	KEGG PATHWAY	ko00400	2	15	0.292419	UniGene_83539|UniGene_42893	http://www.genome.jp/kegg-bin/show_pathway?ko00400/K00815%09red/K14454%09red
Arrhythmogenic right ventricular cardiomyopathy (ARVC)	KEGG PATHWAY	ko05412	9	105	0.294333	UniGene_112285|UniGene_137182|UniGene_119144|UniGene_90290|UniGene_199622|UniGene_152901|UniGene_8726|UniGene_66367|UniGene_56140	http://www.genome.jp/kegg-bin/show_pathway?ko05412/K05699%09red/K06485%09red/K05692%09red/K05691%09red/K06590%09red/K12563%09red/K12642%09red
Hepatitis B	KEGG PATHWAY	ko05161	19	243	0.300952	UniGene_107819|UniGene_95695|UniGene_173706|UniGene_121183|UniGene_2430|UniGene_59743|UniGene_105120|UniGene_110733|UniGene_138525|UniGene_152010|UniGene_138145|UniGene_35402|UniGene_45862|UniGene_54297|UniGene_47990|UniGene_71815|UniGene_171119|UniGene_62663|UniGene_132696	http://www.genome.jp/kegg-bin/show_pathway?ko05161/K08738%09red/K16197%09red/K03662%09red/K02677%09red/K04734%09red/K04467%09red/K12496%09red/K04379%09red/K06625%09red/K02091%09red/K02580%09red/K04448%09red/K12497%09red/K12647%09red/K05411%09red/K10030%09red
Hepatitis C	KEGG PATHWAY	ko05160	14	174	0.301953	UniGene_154853|UniGene_47990|UniGene_153120|UniGene_95695|UniGene_15054|UniGene_67238|UniGene_110733|UniGene_138525|UniGene_181876|UniGene_138145|UniGene_45862|UniGene_89662|UniGene_67270|UniGene_62663	http://www.genome.jp/kegg-bin/show_pathway?ko05160/K04696%09red/K02861%09red/K06698%09red/K04734%09red/K04467%09red/K06625%09red/K13885%09red/K06087%09red/K12473%09red/K02580%09red/K05411%09red/K10030%09red
Metabolism of xenobiotics by cytochrome P450	KEGG PATHWAY	ko00980	5	54	0.316566	UniGene_104578|UniGene_152743|UniGene_1294|UniGene_128680|UniGene_105421	http://www.genome.jp/kegg-bin/show_pathway?ko00980/K00129%09red/K00799%09red/K13980%09red/K15680%09red
Various types of N-glycan biosynthesis	KEGG PATHWAY	ko00513	4	41	0.316672	UniGene_111569|UniGene_124171|UniGene_147010|UniGene_165664	http://www.genome.jp/kegg-bin/show_pathway?ko00513/K14459%09red/K12666%09red/K07968%09red/K00738%09red
Ovarian steroidogenesis	KEGG PATHWAY	ko04913	5	55	0.329232	UniGene_89662|UniGene_67270|UniGene_34160|UniGene_119218|UniGene_68956	http://www.genome.jp/kegg-bin/show_pathway?ko04913/K16342%09red/K13885%09red/K13368%09red/K12473%09red
Notch signaling pathway	KEGG PATHWAY	ko04330	7	82	0.33166	UniGene_128896|UniGene_137707|UniGene_164156|UniGene_46071|UniGene_54029|UniGene_197492|UniGene_192874	http://www.genome.jp/kegg-bin/show_pathway?ko04330/K04522%09red/K06058%09red/K06054%09red/K02599%09red/K06065%09red/K06062%09red
Amoebiasis	KEGG PATHWAY	ko05146	13	165	0.336013	UniGene_187298|UniGene_22835|UniGene_121183|UniGene_112285|UniGene_153691|UniGene_186306|UniGene_124491|UniGene_169481|UniGene_102858|UniGene_43135|UniGene_138525|UniGene_172443|UniGene_62663	http://www.genome.jp/kegg-bin/show_pathway?ko05146/K05699%09red/K06856%09red/K06464%09red/K03998%09red/K02677%09red/K05717%09red/K02580%09red/K06240%09red/K06236%09red/K10030%09red
HTLV-I infection	KEGG PATHWAY	ko05166	33	448	0.338006	UniGene_11656|UniGene_192267|UniGene_171119|UniGene_170064|UniGene_118302|UniGene_110733|UniGene_54009|UniGene_54059|UniGene_171978|UniGene_138525|UniGene_152010|UniGene_46214|UniGene_136861|UniGene_54029|UniGene_125975|UniGene_178640|UniGene_4598|UniGene_47990|UniGene_89122|UniGene_130252|UniGene_35402|UniGene_104855|UniGene_144017|UniGene_29170|UniGene_141332|UniGene_95695|UniGene_123204|UniGen…	http://www.genome.jp/kegg-bin/show_pathway?ko05166/K04734%09red/K06062%09red/K04448%09red/K09032%09red/K06751%09red/K06752%09red/K06464%09red/K04379%09red/K07299%09red/K06635%09red/K05070%09red/K03159%09red/K04467%09red/K04466%09red/K02580%09red/K09027%09red/K04388%09red/K08057%09red/K10785%09red/K09203%09red/K15308%09red/K06625%09red/K06451%09red/K12496%09red
alpha-Linolenic acid metabolism	KEGG PATHWAY	ko00592	2	17	0.340024	UniGene_119218|UniGene_68956	http://www.genome.jp/kegg-bin/show_pathway?ko00592/K16342%09red
Cocaine addiction	KEGG PATHWAY	ko05030	4	43	0.345901	UniGene_138525|UniGene_171119|UniGene_98498|UniGene_140330	http://www.genome.jp/kegg-bin/show_pathway?ko05030/K02580%09red/K04448%09red/K09029%09red/K11716%09red
Glycosaminoglycan biosynthesis - keratan sulfate	KEGG PATHWAY	ko00533	3	30	0.347223	UniGene_111569|UniGene_185105|UniGene_186626	http://www.genome.jp/kegg-bin/show_pathway?ko00533/K03368%09red/K07968%09red/K00741%09red
Thyroid hormone synthesis	KEGG PATHWAY	ko04918	9	111	0.347659	UniGene_139135|UniGene_112807|UniGene_121183|UniGene_169216|UniGene_21505|UniGene_99431|UniGene_150812|UniGene_180423|UniGene_110258	http://www.genome.jp/kegg-bin/show_pathway?ko04918/K01539%09red/K09490%09red/K02677%09red/K09487%09red/K14702%09red/K00432%09red/K09582%09red
Epithelial cell signaling in Helicobacter pylori infection	KEGG PATHWAY	ko05120	14	181	0.350568	UniGene_171119|UniGene_78093|UniGene_2430|UniGene_114961|UniGene_95695|UniGene_110733|UniGene_138525|UniGene_47990|UniGene_137434|UniGene_192214|UniGene_130252|UniGene_142636|UniGene_62663|UniGene_83667	http://www.genome.jp/kegg-bin/show_pathway?ko05120/K06735%09red/K03662%09red/K04734%09red/K04467%09red/K04466%09red/K02580%09red/K06704%09red/K04448%09red/K02153%09red/K02152%09red/K10030%09red
B cell receptor signaling pathway	KEGG PATHWAY	ko04662	11	140	0.3581	UniGene_41885|UniGene_171119|UniGene_95695|UniGene_39129|UniGene_110733|UniGene_138525|UniGene_47990|UniGene_35402|UniGene_58360|UniGene_115650|UniGene_172443	http://www.genome.jp/kegg-bin/show_pathway?ko04662/K06856%09red/K05730%09red/K06467%09red/K07860%09red/K07861%09red/K04734%09red/K04467%09red/K04379%09red/K02580%09red/K04448%09red
Other glycan degradation	KEGG PATHWAY	ko00511	3	32	0.382387	UniGene_147010|UniGene_161560|UniGene_52074	http://www.genome.jp/kegg-bin/show_pathway?ko00511/K14459%09red/K01206%09red/K12311%09red
Mineral absorption	KEGG PATHWAY	ko04978	6	74	0.394231	UniGene_14101|UniGene_108581|UniGene_129600|UniGene_98444|UniGene_150812|UniGene_168628	http://www.genome.jp/kegg-bin/show_pathway?ko04978/K01539%09red/K00522%09red/K14685%09red/K12347%09red/K14704%09red/K07213%09red
Glycosylphosphatidylinositol(GPI)-anchor biosynthesis	KEGG PATHWAY	ko00563	7	88	0.394405	UniGene_185794|UniGene_22914|UniGene_34301|UniGene_67733|UniGene_44516|UniGene_133070|UniGene_180558	http://www.genome.jp/kegg-bin/show_pathway?ko00563/K08098%09red/K01127%09red
One carbon pool by folate	KEGG PATHWAY	ko00670	3	33	0.399816	UniGene_76815|UniGene_133426|UniGene_192784	http://www.genome.jp/kegg-bin/show_pathway?ko00670/K00297%09red/K00289%09red
PI3K-Akt signaling pathway	KEGG PATHWAY	ko04151	35	491	0.401202	UniGene_157677|UniGene_107819|UniGene_40286|UniGene_110733|UniGene_71609|UniGene_172443|UniGene_187298|UniGene_22835|UniGene_3077|UniGene_28623|UniGene_124491|UniGene_138525|UniGene_48030|UniGene_180423|UniGene_75765|UniGene_53209|UniGene_66367|UniGene_90290|UniGene_71815|UniGene_186306|UniGene_193655|UniGene_102858|UniGene_117044|UniGene_104855|UniGene_49031|UniGene_8568|UniGene_71102|UniGene_15…	http://www.genome.jp/kegg-bin/show_pathway?ko04151/K16197%09red/K05090%09red/K16857%09red/K02091%09red/K09487%09red/K06485%09red/K05717%09red/K05449%09red/K13303%09red/K06590%09red/K06248%09red/K05462%09red/K06240%09red/K06856%09red/K05070%09red/K04465%09red/K04467%09red/K02580%09red/K08270%09red/K04659%09red/K05081%09red/K06238%09red/K04079%09red/K06625%09red/K07825%09red/K06236%09red
Tight junction	KEGG PATHWAY	ko04530	18	246	0.404679	UniGene_112285|UniGene_755|UniGene_147017|UniGene_78093|UniGene_153120|UniGene_200568|UniGene_150074|UniGene_120957|UniGene_167511|UniGene_8726|UniGene_85548|UniGene_108022|UniGene_137182|UniGene_36248|UniGene_125560|UniGene_121183|UniGene_195166|UniGene_56140	http://www.genome.jp/kegg-bin/show_pathway?ko04530/K05699%09red/K12755%09red/K06735%09red/K05691%09red/K02677%09red/K03097%09red/K05692%09red/K17751%09red/K10352%09red/K06087%09red
Lysosome	KEGG PATHWAY	ko04142	14	189	0.407664	UniGene_161560|UniGene_180841|UniGene_2430|UniGene_113125|UniGene_68369|UniGene_2389|UniGene_160265|UniGene_35905|UniGene_168628|UniGene_57870|UniGene_33665|UniGene_104382|UniGene_132767|UniGene_111146	http://www.genome.jp/kegg-bin/show_pathway?ko04142/K08568%09red/K12382%09red/K04992%09red/K12387%09red/K01379%09red/K03662%09red/K01374%09red/K06501%09red/K01158%09red/K12347%09red/K06528%09red/K12311%09red
Estrogen signaling pathway	KEGG PATHWAY	ko04915	13	175	0.410113	UniGene_49031|UniGene_84743|UniGene_156952|UniGene_28623|UniGene_46033|UniGene_42888|UniGene_171119|UniGene_139303|UniGene_35402|UniGene_153856|UniGene_37196|UniGene_180423|UniGene_25011	http://www.genome.jp/kegg-bin/show_pathway?ko04915/K09487%09red/K04379%09red/K09571%09red/K04079%09red/K04448%09red/K03283%09red
Focal adhesion	KEGG PATHWAY	ko04510	27	382	0.436032	UniGene_157677|UniGene_171119|UniGene_121183|UniGene_200751|UniGene_115650|UniGene_3077|UniGene_187298|UniGene_137182|UniGene_67707|UniGene_41885|UniGene_199847|UniGene_124491|UniGene_8726|UniGene_40286|UniGene_53209|UniGene_66367|UniGene_90290|UniGene_112285|UniGene_150074|UniGene_186306|UniGene_39129|UniGene_102858|UniGene_22835|UniGene_8568|UniGene_71102|UniGene_43135|UniGene_152901	http://www.genome.jp/kegg-bin/show_pathway?ko04510/K05699%09red/K12755%09red/K05730%09red/K04659%09red/K04437%09red/K06485%09red/K02677%09red/K05717%09red/K05449%09red/K04438%09red/K05692%09red/K16857%09red/K07860%09red/K06238%09red/K06590%09red/K07861%09red/K06248%09red/K04448%09red/K05083%09red/K06236%09red/K06240%09red
Epstein-Barr virus infection	KEGG PATHWAY	ko05169	26	370	0.449503	UniGene_171119|UniGene_84743|UniGene_107819|UniGene_118302|UniGene_110733|UniGene_154853|UniGene_71815|UniGene_125560|UniGene_140734|UniGene_172443|UniGene_192858|UniGene_138525|UniGene_139303|UniGene_164156|UniGene_45862|UniGene_46033|UniGene_140932|UniGene_153856|UniGene_47990|UniGene_89122|UniGene_130252|UniGene_25011|UniGene_95695|UniGene_127008|UniGene_138145|UniGene_37196	http://www.genome.jp/kegg-bin/show_pathway?ko05169/K06751%09red/K06856%09red/K02861%09red/K06477%09red/K16197%09red/K03097%09red/K04734%09red/K01510%09red/K04466%09red/K06625%09red/K06065%09red/K04467%09red/K02580%09red/K04448%09red/K03018%09red/K05411%09red/K03283%09red
Nitrogen metabolism	KEGG PATHWAY	ko00910	3	36	0.451154	UniGene_194452|UniGene_7930|UniGene_93286	http://www.genome.jp/kegg-bin/show_pathway?ko00910/K01672%09red
Bile secretion	KEGG PATHWAY	ko04976	6	79	0.451272	UniGene_153513|UniGene_60433|UniGene_150812|UniGene_89662|UniGene_67270|UniGene_125975	http://www.genome.jp/kegg-bin/show_pathway?ko04976/K01539%09red/K12473%09red/K05742%09red/K08204%09red/K13885%09red/K07299%09red
Glutathione metabolism	KEGG PATHWAY	ko00480	6	81	0.47378	UniGene_169202|UniGene_105421|UniGene_21505|UniGene_197418|UniGene_104578|UniGene_88349	http://www.genome.jp/kegg-bin/show_pathway?ko00480/K05361%09red/K00432%09red/K00799%09red/K00031%09red
Taurine and hypotaurine metabolism	KEGG PATHWAY	ko00430	2	23	0.474857	UniGene_110345|UniGene_103367	http://www.genome.jp/kegg-bin/show_pathway?ko00430/K10712%09red/K00456%09red
Primary bile acid biosynthesis	KEGG PATHWAY	ko00120	2	23	0.474857	UniGene_50744|UniGene_171064	http://www.genome.jp/kegg-bin/show_pathway?ko00120/K07440%09red/K00488%09red
Olfactory transduction	KEGG PATHWAY	ko04740	3	38	0.484357	UniGene_156219|UniGene_43692|UniGene_198357	http://www.genome.jp/kegg-bin/show_pathway?ko04740/K04257%09red/K08328%09red/K05028%09red
Shigellosis	KEGG PATHWAY	ko05131	8	112	0.490651	UniGene_137182|UniGene_200751|UniGene_95695|UniGene_110733|UniGene_138525|UniGene_47990|UniGene_8726|UniGene_62663	http://www.genome.jp/kegg-bin/show_pathway?ko05131/K05692%09red/K04734%09red/K04467%09red/K04438%09red/K02580%09red/K10030%09red
Histidine metabolism	KEGG PATHWAY	ko00340	2	24	0.495706	UniGene_66606|UniGene_128680	http://www.genome.jp/kegg-bin/show_pathway?ko00340/K00129%09red/K14755%09red
Glycosaminoglycan degradation	KEGG PATHWAY	ko00531	2	24	0.495706	UniGene_26047|UniGene_58324	http://www.genome.jp/kegg-bin/show_pathway?ko00531/K01197%09red
Adipocytokine signaling pathway	KEGG PATHWAY	ko04920	7	98	0.498249	UniGene_17566|UniGene_95695|UniGene_15054|UniGene_110733|UniGene_138525|UniGene_47990|UniGene_125975	http://www.genome.jp/kegg-bin/show_pathway?ko04920/K04696%09red/K04734%09red/K04467%09red/K08765%09red/K07299%09red/K02580%09red
Prolactin signaling pathway	KEGG PATHWAY	ko04917	7	99	0.508372	UniGene_21088|UniGene_15054|UniGene_138525|UniGene_35402|UniGene_169899|UniGene_104861|UniGene_75765	http://www.genome.jp/kegg-bin/show_pathway?ko04917/K04696%09red/K04694%09red/K17101%09red/K05081%09red/K04379%09red/K04695%09red/K02580%09red
Renin-angiotensin system	KEGG PATHWAY	ko04614	3	40	0.516562	UniGene_86739|UniGene_144780|UniGene_142874	http://www.genome.jp/kegg-bin/show_pathway?ko04614/K08780%09red/K01257%09red
Arachidonic acid metabolism	KEGG PATHWAY	ko00590	3	40	0.516562	UniGene_21505|UniGene_119218|UniGene_68956	http://www.genome.jp/kegg-bin/show_pathway?ko00590/K00432%09red/K16342%09red
PPAR signaling pathway	KEGG PATHWAY	ko03320	5	70	0.517438	UniGene_17566|UniGene_68005|UniGene_185290|UniGene_140857|UniGene_171064	http://www.genome.jp/kegg-bin/show_pathway?ko03320/K08768%09red/K08761%09red/K00488%09red/K00864%09red/K08765%09red
MAPK signaling pathway	KEGG PATHWAY	ko04010	27	398	0.517613	UniGene_171119|UniGene_84743|UniGene_121183|UniGene_68956|UniGene_200751|UniGene_110733|UniGene_119218|UniGene_67707|UniGene_16086|UniGene_46033|UniGene_41885|UniGene_138525|UniGene_139303|UniGene_35402|UniGene_123993|UniGene_44866|UniGene_153856|UniGene_64936|UniGene_39129|UniGene_15245|UniGene_130252|UniGene_25011|UniGene_95695|UniGene_183706|UniGene_171978|UniGene_37196|UniGene_199911	http://www.genome.jp/kegg-bin/show_pathway?ko04010/K04388%09red/K04437%09red/K07860%09red/K02677%09red/K04465%09red/K04402%09red/K04438%09red/K04466%09red/K04379%09red/K16342%09red/K04467%09red/K07861%09red/K02580%09red/K04449%09red/K04448%09red/K04459%09red/K03283%09red
Riboflavin metabolism	KEGG PATHWAY	ko00740	2	26	0.535779	UniGene_21480|UniGene_10423	http://www.genome.jp/kegg-bin/show_pathway?ko00740/K00505%09red
MicroRNAs in cancer	KEGG PATHWAY	ko05206	16	237	0.535942	UniGene_150619|UniGene_144251|UniGene_21088|UniGene_121183|UniGene_71102|UniGene_200751|UniGene_119013|UniGene_199847|UniGene_37571|UniGene_138525|UniGene_117044|UniGene_138145|UniGene_192874|UniGene_186123|UniGene_67288|UniGene_132696	http://www.genome.jp/kegg-bin/show_pathway?ko05206/K04694%09red/K09850%09red/K05084%09red/K02677%09red/K16865%09red/K16866%09red/K04438%09red/K05083%09red/K16857%09red/K06625%09red/K02599%09red/K02091%09red/K02580%09red/K08270%09red/K05665%09red/K01348%09red
Salivary secretion	KEGG PATHWAY	ko04970	9	134	0.554137	UniGene_60433|UniGene_121183|UniGene_147305|UniGene_199064|UniGene_150812|UniGene_47093|UniGene_191284|UniGene_146193|UniGene_166198	http://www.genome.jp/kegg-bin/show_pathway?ko04970/K01539%09red/K05742%09red/K02677%09red/K05850%09red/K13916%09red/K13912%09red/K04142%09red/K09867%09red
Phototransduction	KEGG PATHWAY	ko04744	2	27	0.554976	UniGene_156219|UniGene_123155	http://www.genome.jp/kegg-bin/show_pathway?ko04744/K08328%09red/K13749%09red
Chemokine signaling pathway	KEGG PATHWAY	ko04062	18	271	0.56039	UniGene_95695|UniGene_110571|UniGene_200751|UniGene_122281|UniGene_39129|UniGene_104801|UniGene_110733|UniGene_108234|UniGene_138525|UniGene_190979|UniGene_47990|UniGene_48030|UniGene_35047|UniGene_188713|UniGene_115650|UniGene_31159|UniGene_62663|UniGene_73004	http://www.genome.jp/kegg-bin/show_pathway?ko04062/K05730%09red/K04181%09red/K08011%09red/K07860%09red/K12367%09red/K14625%09red/K04734%09red/K04438%09red/K04182%09red/K12964%09red/K07363%09red/K04467%09red/K02580%09red/K07825%09red/K04191%09red/K10031%09red/K10030%09red
Glycine, serine and threonine metabolism	KEGG PATHWAY	ko00260	5	74	0.564231	UniGene_17350|UniGene_53341|UniGene_69178|UniGene_142833|UniGene_183113	http://www.genome.jp/kegg-bin/show_pathway?ko00260/K00613%09red/K00643%09red/K12235%09red
Aminobenzoate degradation	KEGG PATHWAY	ko00627	1	12	0.572134	UniGene_199353	http://www.genome.jp/kegg-bin/show_pathway?ko00627/K01512%09red
Glycosaminoglycan biosynthesis - chondroitin sulfate / dermatan sulfate	KEGG PATHWAY	ko00532	2	28	0.573603	UniGene_21856|UniGene_87103	http://www.genome.jp/kegg-bin/show_pathway?ko00532/K03419%09red/K04742%09red
Bladder cancer	KEGG PATHWAY	ko05219	7	107	0.586412	UniGene_187041|UniGene_71102|UniGene_199847|UniGene_37571|UniGene_138145|UniGene_117077|UniGene_62663	http://www.genome.jp/kegg-bin/show_pathway?ko05219/K09850%09red/K08803%09red/K05083%09red/K16857%09red/K06625%09red/K10030%09red
Fc epsilon RI signaling pathway	KEGG PATHWAY	ko04664	7	107	0.586412	UniGene_41885|UniGene_68956|UniGene_39129|UniGene_48028|UniGene_115650|UniGene_172443|UniGene_119218	http://www.genome.jp/kegg-bin/show_pathway?ko04664/K07983%09red/K06856%09red/K05730%09red/K07860%09red/K07861%09red/K16342%09red
Pancreatic secretion	KEGG PATHWAY	ko04972	9	138	0.587771	UniGene_144780|UniGene_121183|UniGene_198357|UniGene_131642|UniGene_51017|UniGene_199064|UniGene_150812|UniGene_86739|UniGene_60433	http://www.genome.jp/kegg-bin/show_pathway?ko04972/K01539%09red/K05028%09red/K05742%09red/K02677%09red/K05853%09red/K05850%09red/K08780%09red
Fc gamma R-mediated phagocytosis	KEGG PATHWAY	ko04666	11	170	0.597286	UniGene_172443|UniGene_121183|UniGene_200751|UniGene_39129|UniGene_108234|UniGene_2254|UniGene_190979|UniGene_93361|UniGene_127106|UniGene_115650|UniGene_105654	http://www.genome.jp/kegg-bin/show_pathway?ko04666/K06856%09red/K05730%09red/K13536%09red/K07860%09red/K02677%09red/K12367%09red/K06478%09red/K04438%09red/K08011%09red/K12488%09red/K04718%09red
Peptidoglycan biosynthesis	KEGG PATHWAY	ko00550	1	13	0.599187	UniGene_59182	http://www.genome.jp/kegg-bin/show_pathway?ko00550/K07259%09red
Neuroactive ligand-receptor interaction	KEGG PATHWAY	ko04080	13	202	0.605887	UniGene_108823|UniGene_186450|UniGene_193149|UniGene_147305|UniGene_11014|UniGene_177423|UniGene_67548|UniGene_123947|UniGene_29164|UniGene_13197|UniGene_60415|UniGene_75765|UniGene_93476	http://www.genome.jp/kegg-bin/show_pathway?ko04080/K04198%09red/K05222%09red/K04174%09red/K04009%09red/K01352%09red/K05081%09red/K05051%09red/K05269%09red/K04138%09red/K04142%09red/K04590%09red
Natural killer cell mediated cytotoxicity	KEGG PATHWAY	ko04650	12	188	0.615685	UniGene_151749|UniGene_41885|UniGene_121183|UniGene_118302|UniGene_39129|UniGene_169481|UniGene_48028|UniGene_73484|UniGene_89122|UniGene_115650|UniGene_172443|UniGene_65373	http://www.genome.jp/kegg-bin/show_pathway?ko04650/K07983%09red/K06856%09red/K05730%09red/K06464%09red/K07860%09red/K02677%09red/K04721%09red/K07861%09red/K06751%09red/K05133%09red
Amphetamine addiction	KEGG PATHWAY	ko05031	4	65	0.641832	UniGene_171119|UniGene_35402|UniGene_121183|UniGene_140330	http://www.genome.jp/kegg-bin/show_pathway?ko05031/K04379%09red/K02677%09red/K04448%09red/K09029%09red
Ubiquinone and other terpenoid-quinone biosynthesis	KEGG PATHWAY	ko00130	1	15	0.648272	UniGene_83539	http://www.genome.jp/kegg-bin/show_pathway?ko00130/K00815%09red
Serotonergic synapse	KEGG PATHWAY	ko04726	8	131	0.657993	UniGene_13903|UniGene_121183|UniGene_68956|UniGene_48030|UniGene_49707|UniGene_172526|UniGene_26825|UniGene_119218	http://www.genome.jp/kegg-bin/show_pathway?ko04726/K07825%09red/K16342%09red/K07414%09red/K04819%09red/K02677%09red
Drug metabolism - other enzymes	KEGG PATHWAY	ko00983	3	50	0.659369	UniGene_49919|UniGene_74997|UniGene_125915	http://www.genome.jp/kegg-bin/show_pathway?ko00983/K03927%09red/K00207%09red
beta-Alanine metabolism	KEGG PATHWAY	ko00410	3	50	0.659369	UniGene_128680|UniGene_66606|UniGene_125915	http://www.genome.jp/kegg-bin/show_pathway?ko00410/K00129%09red/K00207%09red/K14755%09red
ABC transporters	KEGG PATHWAY	ko02010	10	163	0.659818	UniGene_180171|UniGene_127546|UniGene_17240|UniGene_29373|UniGene_141306|UniGene_49558|UniGene_158501|UniGene_292|UniGene_77124|UniGene_186123	http://www.genome.jp/kegg-bin/show_pathway?ko02010/K05679%09red/K05665%09red/K05668%09red/K05654%09red/K05685%09red/K05643%09red/K05653%09red
VEGF signaling pathway	KEGG PATHWAY	ko04370	6	100	0.667372	UniGene_41885|UniGene_121183|UniGene_68956|UniGene_39129|UniGene_127106|UniGene_119218	http://www.genome.jp/kegg-bin/show_pathway?ko04370/K07860%09red/K16342%09red/K04718%09red/K07861%09red/K02677%09red
FoxO signaling pathway	KEGG PATHWAY	ko04068	13	212	0.670557	UniGene_151749|UniGene_95695|UniGene_110733|UniGene_103119|UniGene_15245|UniGene_28165|UniGene_138145|UniGene_193507|UniGene_98889|UniGene_182062|UniGene_171978|UniGene_45632|UniGene_190700	http://www.genome.jp/kegg-bin/show_pathway?ko04068/K04388%09red/K05868%09red/K10305%09red/K17845%09red/K04721%09red/K04402%09red/K04467%09red/K13303%09red/K11434%09red/K11431%09red/K06625%09red
RNA degradation	KEGG PATHWAY	ko03018	6	101	0.676221	UniGene_106865|UniGene_114437|UniGene_112808|UniGene_90541|UniGene_63624|UniGene_1236	http://www.genome.jp/kegg-bin/show_pathway?ko03018/K14443%09red/K12623%09red/K12593%09red/K13126%09red/K04077%09red
Pathogenic Escherichia coli infection	KEGG PATHWAY	ko05130	7	118	0.682542	UniGene_80443|UniGene_137182|UniGene_107111|UniGene_190464|UniGene_79906|UniGene_8726|UniGene_152904	http://www.genome.jp/kegg-bin/show_pathway?ko05130/K05692%09red/K07374%09red
Glycosphingolipid biosynthesis - lacto and neolacto series	KEGG PATHWAY	ko00601	3	52	0.683956	UniGene_85998|UniGene_111569|UniGene_186626	http://www.genome.jp/kegg-bin/show_pathway?ko00601/K00741%09red/K07968%09red/K00718%09red
Citrate cycle (TCA cycle)	KEGG PATHWAY	ko00020	3	52	0.683956	UniGene_88349|UniGene_69531|UniGene_150063	http://www.genome.jp/kegg-bin/show_pathway?ko00020/K01679%09red/K00031%09red
Colorectal cancer	KEGG PATHWAY	ko05210	6	102	0.684916	UniGene_171119|UniGene_39129|UniGene_173706|UniGene_41885|UniGene_35402|UniGene_171978	http://www.genome.jp/kegg-bin/show_pathway?ko05210/K04388%09red/K07860%09red/K07861%09red/K08738%09red/K04379%09red/K04448%09red
Aldosterone-regulated sodium reabsorption	KEGG PATHWAY	ko04960	4	69	0.685391	UniGene_150812|UniGene_120711|UniGene_121183|UniGene_73714	http://www.genome.jp/kegg-bin/show_pathway?ko04960/K01539%09red/K13358%09red/K04825%09red/K02677%09red
Sphingolipid metabolism	KEGG PATHWAY	ko00600	4	69	0.685391	UniGene_127106|UniGene_85039|UniGene_114903|UniGene_76100	http://www.genome.jp/kegg-bin/show_pathway?ko00600/K12353%09red/K12354%09red/K04715%09red/K04718%09red
Collecting duct acid secretion	KEGG PATHWAY	ko04966	2	35	0.687935	UniGene_142636|UniGene_192214	http://www.genome.jp/kegg-bin/show_pathway?ko04966/K02153%09red/K02152%09red
Circadian rhythm - plant	KEGG PATHWAY	ko04712	1	17	0.691348	UniGene_125560	http://www.genome.jp/kegg-bin/show_pathway?ko04712/K03097%09red
Glycerophospholipid metabolism	KEGG PATHWAY	ko00564	7	120	0.698397	UniGene_81381|UniGene_139960|UniGene_68956|UniGene_156622|UniGene_72213|UniGene_130686|UniGene_119218	http://www.genome.jp/kegg-bin/show_pathway?ko00564/K08744%09red/K16342%09red/K00629%09red/K18695%09red/K14286%09red
Lysine degradation	KEGG PATHWAY	ko00310	6	105	0.710072	UniGene_138551|UniGene_170310|UniGene_144131|UniGene_195199|UniGene_48423|UniGene_98889	http://www.genome.jp/kegg-bin/show_pathway?ko00310/K11419%09red/K11425%09red/K09187%09red/K11431%09red
Glycosphingolipid biosynthesis - ganglio series	KEGG PATHWAY	ko00604	1	18	0.710866	UniGene_185105	http://www.genome.jp/kegg-bin/show_pathway?ko00604/K03368%09red
Regulation of autophagy	KEGG PATHWAY	ko04140	2	37	0.715591	UniGene_89003|UniGene_55127	http://www.genome.jp/kegg-bin/show_pathway?ko04140/K08269%09red
2-Oxocarboxylic acid metabolism	KEGG PATHWAY	ko01210	2	37	0.715591	UniGene_88349|UniGene_42893	http://www.genome.jp/kegg-bin/show_pathway?ko01210/K14454%09red/K00031%09red
Other types of O-glycan biosynthesis	KEGG PATHWAY	ko00514	2	37	0.715591	UniGene_111569|UniGene_191448	http://www.genome.jp/kegg-bin/show_pathway?ko00514/K09667%09red/K07968%09red
Fat digestion and absorption	KEGG PATHWAY	ko04975	3	55	0.718309	UniGene_89662|UniGene_37787|UniGene_107782	http://www.genome.jp/kegg-bin/show_pathway?ko04975/K13885%09red/K11155%09red
Pathways in cancer	KEGG PATHWAY	ko05200	41	662	0.7263	UniGene_157677|UniGene_171119|UniGene_121183|UniGene_200751|UniGene_150063|UniGene_71609|UniGene_117077|UniGene_67548|UniGene_187298|UniGene_187391|UniGene_173706|UniGene_28623|UniGene_41885|UniGene_104801|UniGene_124491|UniGene_138525|UniGene_171978|UniGene_199847|UniGene_48030|UniGene_180423|UniGene_125975|UniGene_66367|UniGene_39129|UniGene_110733|UniGene_10988|UniGene_47990|UniGene_60415|UniG…	http://www.genome.jp/kegg-bin/show_pathway?ko05200/K04198%09red/K05090%09red/K07860%09red/K02677%09red/K04734%09red/K04438%09red/K05449%09red/K02091%09red/K10055%09red/K10031%09red/K10030%09red/K09487%09red/K06485%09red/K09592%09red/K05717%09red/K08738%09red/K04379%09red/K07299%09red/K07861%09red/K04448%09red/K06225%09red/K06240%09red/K08803%09red/K05691%09red/K01679%09red/K04467%09red/K02580%09r…
Phototransduction - fly	KEGG PATHWAY	ko04745	3	56	0.729094	UniGene_8726|UniGene_137182|UniGene_121183	http://www.genome.jp/kegg-bin/show_pathway?ko04745/K02677%09red/K05692%09red
Amino sugar and nucleotide sugar metabolism	KEGG PATHWAY	ko00520	5	91	0.733085	UniGene_92136|UniGene_194571|UniGene_148246|UniGene_173218|UniGene_191860	http://www.genome.jp/kegg-bin/show_pathway?ko00520/K00972%09red/K02377%09red/K00983%09red/K00820%09red
HIF-1 signaling pathway	KEGG PATHWAY	ko04066	13	224	0.739607	UniGene_73484|UniGene_157654|UniGene_121183|UniGene_165907|UniGene_199847|UniGene_162871|UniGene_65373|UniGene_138525|UniGene_111068|UniGene_138145|UniGene_153095|UniGene_122917|UniGene_125975	http://www.genome.jp/kegg-bin/show_pathway?ko04066/K16451%09red/K00134%09red/K02677%09red/K03159%09red/K05083%09red/K06625%09red/K03982%09red/K07299%09red/K08008%09red/K02580%09red/K05133%09red/K09592%09red
Small cell lung cancer	KEGG PATHWAY	ko05222	9	160	0.74757	UniGene_187298|UniGene_173706|UniGene_95695|UniGene_124491|UniGene_110733|UniGene_138525|UniGene_47990|UniGene_66367|UniGene_132696	http://www.genome.jp/kegg-bin/show_pathway?ko05222/K06485%09red/K05717%09red/K04734%09red/K04467%09red/K08738%09red/K02091%09red/K02580%09red/K06240%09red
Ether lipid metabolism	KEGG PATHWAY	ko00565	2	41	0.764726	UniGene_119218|UniGene_68956	http://www.genome.jp/kegg-bin/show_pathway?ko00565/K16342%09red
Ribosome biogenesis in eukaryotes	KEGG PATHWAY	ko03008	6	113	0.770257	UniGene_158238|UniGene_59034|UniGene_31306|UniGene_156497|UniGene_125560|UniGene_20267	http://www.genome.jp/kegg-bin/show_pathway?ko03008/K13288%09red/K14568%09red/K03097%09red/K14284%09red/K14564%09red/K07179%09red
Calcium signaling pathway	KEGG PATHWAY	ko04020	13	230	0.770325	UniGene_150619|UniGene_121183|UniGene_131642|UniGene_147305|UniGene_51017|UniGene_199847|UniGene_199064|UniGene_67548|UniGene_136861|UniGene_127106|UniGene_166835|UniGene_60415|UniGene_172443	http://www.genome.jp/kegg-bin/show_pathway?ko04020/K06856%09red/K04198%09red/K10785%09red/K05084%09red/K02677%09red/K05083%09red/K05853%09red/K05850%09red/K04718%09red/K04142%09red
ErbB signaling pathway	KEGG PATHWAY	ko04012	7	132	0.782346	UniGene_150619|UniGene_171119|UniGene_121183|UniGene_200751|UniGene_199847|UniGene_75346|UniGene_138145	http://www.genome.jp/kegg-bin/show_pathway?ko04012/K05084%09red/K02677%09red/K04438%09red/K05083%09red/K06625%09red/K04448%09red/K09593%09red
Prostate cancer	KEGG PATHWAY	ko05215	10	183	0.783873	UniGene_49031|UniGene_156952|UniGene_28623|UniGene_95695|UniGene_199847|UniGene_47990|UniGene_110733|UniGene_138525|UniGene_138145|UniGene_180423	http://www.genome.jp/kegg-bin/show_pathway?ko05215/K09487%09red/K04734%09red/K04467%09red/K05083%09red/K06625%09red/K04079%09red/K02580%09red
Taste transduction	KEGG PATHWAY	ko04742	2	43	0.786408	UniGene_48030|UniGene_73714	http://www.genome.jp/kegg-bin/show_pathway?ko04742/K07825%09red/K04825%09red
Acute myeloid leukemia	KEGG PATHWAY	ko05221	5	98	0.786935	UniGene_138525|UniGene_187391|UniGene_95695|UniGene_110733|UniGene_36630	http://www.genome.jp/kegg-bin/show_pathway?ko05221/K02580%09red/K10055%09red/K04467%09red
Arginine and proline metabolism	KEGG PATHWAY	ko00330	5	98	0.786935	UniGene_117333|UniGene_142833|UniGene_66606|UniGene_69204|UniGene_42893	http://www.genome.jp/kegg-bin/show_pathway?ko00330/K00613%09red/K01940%09red/K00472%09red/K14454%09red/K14755%09red
N-Glycan biosynthesis	KEGG PATHWAY	ko00510	3	62	0.787084	UniGene_111569|UniGene_124171|UniGene_165664	http://www.genome.jp/kegg-bin/show_pathway?ko00510/K12666%09red/K07968%09red/K00738%09red
Phosphotransferase system (PTS)	KEGG PATHWAY	ko02060	1	23	0.791437	UniGene_129313	http://www.genome.jp/kegg-bin/show_pathway?ko02060/K11200%09red
cAMP signaling pathway	KEGG PATHWAY	ko04024	14	253	0.800323	UniGene_171119|UniGene_41885|UniGene_60433|UniGene_10988|UniGene_150074|UniGene_147305|UniGene_39129|UniGene_199064|UniGene_138525|UniGene_150812|UniGene_47990|UniGene_35402|UniGene_115650|UniGene_93476	http://www.genome.jp/kegg-bin/show_pathway?ko04024/K01539%09red/K05730%09red/K05742%09red/K12755%09red/K07860%09red/K06225%09red/K04734%09red/K04379%09red/K07861%09red/K05850%09red/K02580%09red/K04448%09red/K04142%09red/K04590%09red
Renal cell carcinoma	KEGG PATHWAY	ko05211	7	137	0.811704	UniGene_171119|UniGene_69531|UniGene_200751|UniGene_150063|UniGene_75346|UniGene_122917|UniGene_125975	http://www.genome.jp/kegg-bin/show_pathway?ko05211/K01679%09red/K04438%09red/K07299%09red/K04448%09red/K09592%09red/K09593%09red
Choline metabolism in cancer	KEGG PATHWAY	ko05231	8	157	0.825302	UniGene_171119|UniGene_41885|UniGene_121183|UniGene_68956|UniGene_39129|UniGene_72213|UniGene_35402|UniGene_119218	http://www.genome.jp/kegg-bin/show_pathway?ko05231/K07860%09red/K07861%09red/K18695%09red/K04379%09red/K16342%09red/K02677%09red/K04448%09red
Chronic myeloid leukemia	KEGG PATHWAY	ko05220	8	157	0.825302	UniGene_200751|UniGene_95695|UniGene_47990|UniGene_110733|UniGene_138525|UniGene_138145|UniGene_171978|UniGene_132696	http://www.genome.jp/kegg-bin/show_pathway?ko05220/K04388%09red/K04734%09red/K04467%09red/K06625%09red/K04438%09red/K02091%09red/K02580%09red
Thyroid hormone signaling pathway	KEGG PATHWAY	ko04919	11	209	0.827354	UniGene_48942|UniGene_137182|UniGene_60433|UniGene_121183|UniGene_150812|UniGene_8726|UniGene_119995|UniGene_54029|UniGene_125975|UniGene_17847|UniGene_192874	http://www.genome.jp/kegg-bin/show_pathway?ko04919/K01539%09red/K17901%09red/K05742%09red/K02677%09red/K05692%09red/K02599%09red/K15159%09red/K06062%09red/K07299%09red/K08187%09red
Insulin secretion	KEGG PATHWAY	ko04911	4	86	0.828122	UniGene_3706|UniGene_150812|UniGene_125975|UniGene_121183	http://www.genome.jp/kegg-bin/show_pathway?ko04911/K01539%09red/K15297%09red/K07299%09red/K02677%09red
Pancreatic cancer	KEGG PATHWAY	ko05212	8	158	0.830199	UniGene_41885|UniGene_39129|UniGene_95695|UniGene_199847|UniGene_110733|UniGene_138525|UniGene_171978|UniGene_132696	http://www.genome.jp/kegg-bin/show_pathway?ko05212/K04388%09red/K07860%09red/K07861%09red/K04467%09red/K05083%09red/K02091%09red/K02580%09red
Pantothenate and CoA biosynthesis	KEGG PATHWAY	ko00770	2	48	0.833066	UniGene_181444|UniGene_125915	http://www.genome.jp/kegg-bin/show_pathway?ko00770/K00207%09red/K06133%09red
Adherens junction	KEGG PATHWAY	ko04520	9	176	0.833132	UniGene_112285|UniGene_41885|UniGene_137182|UniGene_39129|UniGene_199847|UniGene_8726|UniGene_125560|UniGene_171978|UniGene_56140	http://www.genome.jp/kegg-bin/show_pathway?ko04520/K05699%09red/K04388%09red/K07860%09red/K07861%09red/K03097%09red/K05692%09red/K05083%09red/K05691%09red
Viral carcinogenesis	KEGG PATHWAY	ko05203	19	345	0.835273	UniGene_99753|UniGene_112285|UniGene_171119|UniGene_166554|UniGene_107819|UniGene_118302|UniGene_89122|UniGene_105120|UniGene_19267|UniGene_138525|UniGene_152010|UniGene_138145|UniGene_71815|UniGene_54297|UniGene_153095|UniGene_47990|UniGene_54029|UniGene_45862|UniGene_132696	http://www.genome.jp/kegg-bin/show_pathway?ko05203/K06751%09red/K05699%09red/K11418%09red/K11252%09red/K09254%09red/K03159%09red/K04734%09red/K16197%09red/K06625%09red/K06062%09red/K02091%09red/K02580%09red/K04448%09red/K12497%09red/K12496%09red/K05411%09red
Terpenoid backbone biosynthesis	KEGG PATHWAY	ko00900	1	27	0.839404	UniGene_159850	http://www.genome.jp/kegg-bin/show_pathway?ko00900/K11778%09red
Carbon fixation in photosynthetic organisms	KEGG PATHWAY	ko00710	2	49	0.841215	UniGene_162871|UniGene_42893	http://www.genome.jp/kegg-bin/show_pathway?ko00710/K00134%09red/K14454%09red
Sphingolipid signaling pathway	KEGG PATHWAY	ko04071	9	178	0.842034	UniGene_41885|UniGene_180841|UniGene_121183|UniGene_39129|UniGene_138525|UniGene_48028|UniGene_112757|UniGene_127106|UniGene_186123	http://www.genome.jp/kegg-bin/show_pathway?ko04071/K07983%09red/K01379%09red/K07860%09red/K02677%09red/K07861%09red/K18953%09red/K02580%09red/K04718%09red/K05665%09red
Fatty acid degradation	KEGG PATHWAY	ko00071	3	71	0.854434	UniGene_17566|UniGene_149744|UniGene_152743	http://www.genome.jp/kegg-bin/show_pathway?ko00071/K09478%09red/K13980%09red/K08765%09red
Glycerolipid metabolism	KEGG PATHWAY	ko00561	4	91	0.858152	UniGene_81381|UniGene_37787|UniGene_107782|UniGene_140857	http://www.genome.jp/kegg-bin/show_pathway?ko00561/K00629%09red/K11155%09red/K00864%09red
Biosynthesis of unsaturated fatty acids	KEGG PATHWAY	ko01040	1	30	0.867992	UniGene_12055	http://www.genome.jp/kegg-bin/show_pathway?ko01040/K07753%09red
Melanogenesis	KEGG PATHWAY	ko04916	7	149	0.869601	UniGene_123593|UniGene_121183|UniGene_195407|UniGene_67548|UniGene_21480|UniGene_60415|UniGene_10423	http://www.genome.jp/kegg-bin/show_pathway?ko04916/K02677%09red/K04198%09red/K09455%09red/K00506%09red/K00505%09red
Selenocompound metabolism	KEGG PATHWAY	ko00450	1	31	0.876343	UniGene_102003	http://www.genome.jp/kegg-bin/show_pathway?ko00450/K00562%09red
Alanine, aspartate and glutamate metabolism	KEGG PATHWAY	ko00250	3	75	0.877849	UniGene_117333|UniGene_148246|UniGene_42893	http://www.genome.jp/kegg-bin/show_pathway?ko00250/K14454%09red/K00820%09red/K01940%09red
Pyruvate metabolism	KEGG PATHWAY	ko00620	3	76	0.883154	UniGene_199353|UniGene_69531|UniGene_150063	http://www.genome.jp/kegg-bin/show_pathway?ko00620/K01679%09red/K01512%09red
Gap junction	KEGG PATHWAY	ko04540	6	135	0.887244	UniGene_80443|UniGene_121183|UniGene_190464|UniGene_79906|UniGene_107111|UniGene_152904	http://www.genome.jp/kegg-bin/show_pathway?ko04540/K02677%09red/K07374%09red
Endocytosis	KEGG PATHWAY	ko04144	18	349	0.893856	UniGene_150619|UniGene_84743|UniGene_104855|UniGene_142313|UniGene_46033|UniGene_147305|UniGene_37196|UniGene_71609|UniGene_105654|UniGene_139303|UniGene_118302|UniGene_153856|UniGene_16511|UniGene_89122|UniGene_67270|UniGene_93745|UniGene_171978|UniGene_25011	http://www.genome.jp/kegg-bin/show_pathway?ko04144/K06751%09red/K04388%09red/K05070%09red/K18441%09red/K05084%09red/K05090%09red/K12488%09red/K12473%09red/K11824%09red/K04142%09red/K12478%09red/K03283%09red
Salmonella infection	KEGG PATHWAY	ko05132	10	210	0.894435	UniGene_171119|UniGene_73484|UniGene_137182|UniGene_67707|UniGene_35047|UniGene_65373|UniGene_138525|UniGene_8726|UniGene_35402|UniGene_62663	http://www.genome.jp/kegg-bin/show_pathway?ko05132/K04437%09red/K04448%09red/K05692%09red/K04379%09red/K12964%09red/K02580%09red/K05133%09red/K10030%09red
Vascular smooth muscle contraction	KEGG PATHWAY	ko04270	7	156	0.896005	UniGene_121183|UniGene_68956|UniGene_150074|UniGene_77877|UniGene_54623|UniGene_77127|UniGene_119218	http://www.genome.jp/kegg-bin/show_pathway?ko04270/K12755%09red/K12315%09red/K12313%09red/K02677%09red/K16342%09red
Proteoglycans in cancer	KEGG PATHWAY	ko05205	20	384	0.896134	UniGene_150619|UniGene_187298|UniGene_75346|UniGene_137182|UniGene_121183|UniGene_71102|UniGene_144251|UniGene_199847|UniGene_119013|UniGene_87426|UniGene_116700|UniGene_67707|UniGene_33873|UniGene_33357|UniGene_10988|UniGene_138145|UniGene_8726|UniGene_60433|UniGene_67288|UniGene_25582	http://www.genome.jp/kegg-bin/show_pathway?ko05205/K04437%09red/K05717%09red/K05742%09red/K05084%09red/K02677%09red/K16865%09red/K12823%09red/K16338%09red/K05083%09red/K16857%09red/K16866%09red/K05692%09red/K06257%09red/K06625%09red/K06225%09red/K09593%09red/K01348%09red
Synaptic vesicle cycle	KEGG PATHWAY	ko04721	3	79	0.897855	UniGene_142636|UniGene_16511|UniGene_192214	http://www.genome.jp/kegg-bin/show_pathway?ko04721/K11824%09red/K02153%09red/K02152%09red
Type II diabetes mellitus	KEGG PATHWAY	ko04930	3	79	0.897855	UniGene_21088|UniGene_15054|UniGene_169899	http://www.genome.jp/kegg-bin/show_pathway?ko04930/K04696%09red/K04694%09red/K04695%09red
Amyotrophic lateral sclerosis (ALS)	KEGG PATHWAY	ko05014	2	58	0.899772	UniGene_72949|UniGene_173706	http://www.genome.jp/kegg-bin/show_pathway?ko05014/K04573%09red/K08738%09red
Ras signaling pathway	KEGG PATHWAY	ko04014	17	335	0.90118	UniGene_19267|UniGene_95695|UniGene_121183|UniGene_68956|UniGene_39129|UniGene_193655|UniGene_37571|UniGene_110733|UniGene_138525|UniGene_71609|UniGene_136861|UniGene_48030|UniGene_75346|UniGene_166835|UniGene_41885|UniGene_119218|UniGene_157677	http://www.genome.jp/kegg-bin/show_pathway?ko04014/K09254%09red/K09850%09red/K10785%09red/K07860%09red/K02677%09red/K05090%09red/K05449%09red/K04467%09red/K16342%09red/K05462%09red/K07861%09red/K02580%09red/K07825%09red/K09593%09red
Fatty acid metabolism	KEGG PATHWAY	ko01212	3	81	0.906708	UniGene_12055|UniGene_149744|UniGene_17566	http://www.genome.jp/kegg-bin/show_pathway?ko01212/K07753%09red/K09478%09red/K08765%09red
RNA transport	KEGG PATHWAY	ko03013	13	268	0.907349	UniGene_29929|UniGene_106865|UniGene_89119|UniGene_15913|UniGene_197041|UniGene_58399|UniGene_23040|UniGene_31306|UniGene_160426|UniGene_48395|UniGene_172903|UniGene_26191|UniGene_180695	http://www.genome.jp/kegg-bin/show_pathway?ko03013/K13135%09red/K03113%09red/K03231%09red/K12883%09red/K14284%09red/K12812%09red/K03260%09red/K03257%09red/K14289%09red/K03243%09red/K13126%09red
Glutamatergic synapse	KEGG PATHWAY	ko04724	6	142	0.911818	UniGene_121183|UniGene_68956|UniGene_110734|UniGene_48030|UniGene_171170|UniGene_119218	http://www.genome.jp/kegg-bin/show_pathway?ko04724/K02677%09red/K16342%09red/K07825%09red/K05617%09red/K14207%09red
mTOR signaling pathway	KEGG PATHWAY	ko04150	4	104	0.916035	UniGene_117044|UniGene_55127|UniGene_121183|UniGene_89003	http://www.genome.jp/kegg-bin/show_pathway?ko04150/K02677%09red/K08269%09red/K08270%09red
MAPK signaling pathway - yeast	KEGG PATHWAY	ko04011	1	38	0.92174	UniGene_121183	http://www.genome.jp/kegg-bin/show_pathway?ko04011/K02677%09red
Proximal tubule bicarbonate reclamation	KEGG PATHWAY	ko04964	1	39	0.926691	UniGene_150812	http://www.genome.jp/kegg-bin/show_pathway?ko04964/K01539%09red
Regulation of actin cytoskeleton	KEGG PATHWAY	ko04810	18	367	0.930228	UniGene_187298|UniGene_41885|UniGene_137182|UniGene_60433|UniGene_112285|UniGene_80765|UniGene_150074|UniGene_39129|UniGene_178301|UniGene_169481|UniGene_152901|UniGene_8726|UniGene_200751|UniGene_90173|UniGene_115650|UniGene_90290|UniGene_128936|UniGene_66367	http://www.genome.jp/kegg-bin/show_pathway?ko04810/K05699%09red/K05746%09red/K05730%09red/K05692%09red/K05742%09red/K06524%09red/K12755%09red/K06485%09red/K06462%09red/K05717%09red/K04438%09red/K07860%09red/K06590%09red/K07861%09red/K06464%09red
Fructose and mannose metabolism	KEGG PATHWAY	ko00051	2	65	0.930644	UniGene_92136|UniGene_194571	http://www.genome.jp/kegg-bin/show_pathway?ko00051/K02377%09red
Neurotrophin signaling pathway	KEGG PATHWAY	ko04722	9	206	0.931274	UniGene_75346|UniGene_171119|UniGene_200751|UniGene_138525|UniGene_47990|UniGene_39174|UniGene_170350|UniGene_197492|UniGene_120375	http://www.genome.jp/kegg-bin/show_pathway?ko04722/K04522%09red/K08888%09red/K04732%09red/K04734%09red/K04438%09red/K12459%09red/K02580%09red/K04448%09red/K09593%09red
Pyrimidine metabolism	KEGG PATHWAY	ko00240	8	189	0.935174	UniGene_29589|UniGene_140932|UniGene_192858|UniGene_125915|UniGene_149373|UniGene_173580|UniGene_189214|UniGene_140734	http://www.genome.jp/kegg-bin/show_pathway?ko00240/K02685%09red/K09019%09red/K00207%09red/K01510%09red/K00940%09red/K01937%09red/K03018%09red
Gastric acid secretion	KEGG PATHWAY	ko04971	4	111	0.937522	UniGene_150812|UniGene_60433|UniGene_121183|UniGene_74957	http://www.genome.jp/kegg-bin/show_pathway?ko04971/K01539%09red/K05742%09red/K05009%09red/K02677%09red
Endocrine and other factor-regulated calcium reabsorption	KEGG PATHWAY	ko04961	3	90	0.938529	UniGene_150812|UniGene_16511|UniGene_121183	http://www.genome.jp/kegg-bin/show_pathway?ko04961/K01539%09red/K11824%09red/K02677%09red
Oxytocin signaling pathway	KEGG PATHWAY	ko04921	12	265	0.938618	UniGene_171119|UniGene_137182|UniGene_121183|UniGene_68956|UniGene_150074|UniGene_166542|UniGene_82907|UniGene_138145|UniGene_8726|UniGene_17847|UniGene_35402|UniGene_119218	http://www.genome.jp/kegg-bin/show_pathway?ko04921/K12755%09red/K17901%09red/K04977%09red/K02677%09red/K05692%09red/K04379%09red/K16342%09red/K08292%09red/K06625%09red/K04448%09red
Hippo signaling pathway - fly	KEGG PATHWAY	ko04391	5	132	0.938723	UniGene_133491|UniGene_71815|UniGene_8726|UniGene_137182|UniGene_107819	http://www.genome.jp/kegg-bin/show_pathway?ko04391/K16197%09red/K05692%09red/K08791%09red
Cell cycle	KEGG PATHWAY	ko04110	10	230	0.941937	UniGene_166485|UniGene_71815|UniGene_107819|UniGene_141332|UniGene_6354|UniGene_15245|UniGene_28165|UniGene_138145|UniGene_182062|UniGene_132696	http://www.genome.jp/kegg-bin/show_pathway?ko04110/K16197%09red/K05868%09red/K04402%09red/K09993%09red/K02091%09red/K06625%09red/K06635%09red/K02607%09red
Glycolysis / Gluconeogenesis	KEGG PATHWAY	ko00010	4	115	0.947427	UniGene_128680|UniGene_152743|UniGene_162871|UniGene_189614	http://www.genome.jp/kegg-bin/show_pathway?ko00010/K00129%09red/K00134%09red/K13980%09red/K01223%09red
Bacterial invasion of epithelial cells	KEGG PATHWAY	ko05100	7	178	0.951449	UniGene_187298|UniGene_137182|UniGene_200751|UniGene_13171|UniGene_75346|UniGene_8726|UniGene_56140	http://www.genome.jp/kegg-bin/show_pathway?ko05100/K05692%09red/K05691%09red/K13736%09red/K05717%09red/K04438%09red/K09593%09red
Starch and sucrose metabolism	KEGG PATHWAY	ko00500	2	72	0.952362	UniGene_198984|UniGene_88864	http://www.genome.jp/kegg-bin/show_pathway?ko00500/K00688%09red/K01187%09red
RNA polymerase	KEGG PATHWAY	ko03020	1	46	0.953609	UniGene_140932	http://www.genome.jp/kegg-bin/show_pathway?ko03020/K03018%09red
Hedgehog signaling pathway	KEGG PATHWAY	ko04340	2	73	0.954876	UniGene_10988|UniGene_97662	http://www.genome.jp/kegg-bin/show_pathway?ko04340/K06232%09red/K06225%09red
Long-term depression	KEGG PATHWAY	ko04730	3	97	0.955977	UniGene_121183|UniGene_119218|UniGene_68956	http://www.genome.jp/kegg-bin/show_pathway?ko04730/K16342%09red/K02677%09red
Jak-STAT signaling pathway	KEGG PATHWAY	ko04630	11	258	0.956537	UniGene_73484|UniGene_21088|UniGene_82179|UniGene_104855|UniGene_15054|UniGene_65373|UniGene_12654|UniGene_120986|UniGene_169899|UniGene_3078|UniGene_75765	http://www.genome.jp/kegg-bin/show_pathway?ko04630/K04696%09red/K04694%09red/K04695%09red/K05070%09red/K05073%09red/K05081%09red/K05133%09red/K05136%09red
Aminoacyl-tRNA biosynthesis	KEGG PATHWAY	ko00970	2	74	0.957262	UniGene_145018|UniGene_131200	http://www.genome.jp/kegg-bin/show_pathway?ko00970/K01885%09red/K14163%09red
Galactose metabolism	KEGG PATHWAY	ko00052	1	48	0.959295	UniGene_198984	http://www.genome.jp/kegg-bin/show_pathway?ko00052/K01187%09red
Progesterone-mediated oocyte maturation	KEGG PATHWAY	ko04914	5	144	0.962391	UniGene_28623|UniGene_28165|UniGene_49031|UniGene_156952|UniGene_182062	http://www.genome.jp/kegg-bin/show_pathway?ko04914/K05868%09red/K04079%09red
Non-small cell lung cancer	KEGG PATHWAY	ko05223	4	123	0.96305	UniGene_199847|UniGene_37571|UniGene_121183|UniGene_132696	http://www.genome.jp/kegg-bin/show_pathway?ko05223/K02677%09red/K05083%09red/K09850%09red/K02091%09red
Two-component system	KEGG PATHWAY	ko02020	3	101	0.963742	UniGene_23405|UniGene_173706|UniGene_141838	http://www.genome.jp/kegg-bin/show_pathway?ko02020/K07640%09red/K08738%09red/K03092%09red
Dorso-ventral axis formation	KEGG PATHWAY	ko04320	1	50	0.964284	UniGene_192874	http://www.genome.jp/kegg-bin/show_pathway?ko04320/K02599%09red
Hippo signaling pathway	KEGG PATHWAY	ko04390	10	246	0.965279	UniGene_71815|UniGene_137182|UniGene_107819|UniGene_133491|UniGene_169481|UniGene_37571|UniGene_111068|UniGene_8726|UniGene_171978|UniGene_56140	http://www.genome.jp/kegg-bin/show_pathway?ko04390/K04388%09red/K16197%09red/K09850%09red/K08791%09red/K06464%09red/K05691%09red/K05692%09red/K03982%09red
Cysteine and methionine metabolism	KEGG PATHWAY	ko00270	3	105	0.970203	UniGene_83539|UniGene_103367|UniGene_42893	http://www.genome.jp/kegg-bin/show_pathway?ko00270/K00815%09red/K00456%09red/K14454%09red
Fanconi anemia pathway	KEGG PATHWAY	ko03460	3	105	0.970203	UniGene_128896|UniGene_154644|UniGene_137707	http://www.genome.jp/kegg-bin/show_pathway?ko03460/K06054%09red/K11137%09red
TGF-beta signaling pathway	KEGG PATHWAY	ko04350	3	107	0.973009	UniGene_161203|UniGene_171978|UniGene_71102	http://www.genome.jp/kegg-bin/show_pathway?ko04350/K16857%09red/K04388%09red/K04661%09red
Platelet activation	KEGG PATHWAY	ko04611	9	234	0.973098	UniGene_22835|UniGene_137182|UniGene_68956|UniGene_186306|UniGene_48028|UniGene_102858|UniGene_43135|UniGene_8726|UniGene_119218	http://www.genome.jp/kegg-bin/show_pathway?ko04611/K07983%09red/K16342%09red/K05692%09red/K06236%09red
Alcoholism	KEGG PATHWAY	ko05034	5	152	0.973144	UniGene_99753|UniGene_154428|UniGene_166554|UniGene_48030|UniGene_140330	http://www.genome.jp/kegg-bin/show_pathway?ko05034/K07825%09red/K11418%09red/K11251%09red/K11252%09red/K09029%09red
Rap1 signaling pathway	KEGG PATHWAY	ko04015	15	349	0.973382	UniGene_157677|UniGene_169095|UniGene_41885|UniGene_137182|UniGene_121183|UniGene_71102|UniGene_200751|UniGene_39129|UniGene_193655|UniGene_111513|UniGene_71609|UniGene_8726|UniGene_136861|UniGene_169481|UniGene_166835	http://www.genome.jp/kegg-bin/show_pathway?ko04015/K05090%09red/K10785%09red/K06464%09red/K07860%09red/K02677%09red/K05692%09red/K05449%09red/K04438%09red/K16857%09red/K06070%09red/K17698%09red/K07861%09red/K05462%09red
Carbohydrate digestion and absorption	KEGG PATHWAY	ko04973	1	55	0.974244	UniGene_150812	http://www.genome.jp/kegg-bin/show_pathway?ko04973/K01539%09red
GABAergic synapse	KEGG PATHWAY	ko04727	3	109	0.975563	UniGene_48030|UniGene_171170|UniGene_121183	http://www.genome.jp/kegg-bin/show_pathway?ko04727/K02677%09red/K07825%09red/K14207%09red
Axon guidance	KEGG PATHWAY	ko04360	8	217	0.975823	UniGene_41885|UniGene_187889|UniGene_39129|UniGene_193655|UniGene_133377|UniGene_112758|UniGene_103736|UniGene_127888	http://www.genome.jp/kegg-bin/show_pathway?ko04360/K06521%09red/K06840%09red/K07860%09red/K07861%09red/K06529%09red/K05462%09red/K06572%09red
Inflammatory mediator regulation of TRP channels	KEGG PATHWAY	ko04750	4	133	0.976521	UniGene_193149|UniGene_121183|UniGene_119218|UniGene_68956	http://www.genome.jp/kegg-bin/show_pathway?ko04750/K16342%09red/K05222%09red/K02677%09red
Homologous recombination	KEGG PATHWAY	ko03440	1	59	0.980172	UniGene_37080	http://www.genome.jp/kegg-bin/show_pathway?ko03440/K03584%09red
DNA replication	KEGG PATHWAY	ko03030	1	59	0.980172	UniGene_29589	http://www.genome.jp/kegg-bin/show_pathway?ko03030/K02685%09red
Retrograde endocannabinoid signaling	KEGG PATHWAY	ko04723	3	114	0.980981	UniGene_48030|UniGene_110040|UniGene_121183	http://www.genome.jp/kegg-bin/show_pathway?ko04723/K02677%09red/K15528%09red/K07825%09red
Circadian entrainment	KEGG PATHWAY	ko04713	4	140	0.983035	UniGene_162377|UniGene_35402|UniGene_48030|UniGene_121183	http://www.genome.jp/kegg-bin/show_pathway?ko04713/K04379%09red/K02677%09red/K07843%09red/K07825%09red
Insulin signaling pathway	KEGG PATHWAY	ko04910	9	247	0.983121	UniGene_142869|UniGene_21088|UniGene_67008|UniGene_200751|UniGene_15054|UniGene_133421|UniGene_169899|UniGene_88864|UniGene_53250	http://www.genome.jp/kegg-bin/show_pathway?ko04910/K04739%09red/K04696%09red/K04694%09red/K04695%09red/K04438%09red/K00688%09red/K07189%09red/K07194%09red
mRNA surveillance pathway	KEGG PATHWAY	ko03015	4	141	0.983812	UniGene_48395|UniGene_31306|UniGene_15913|UniGene_106865	http://www.genome.jp/kegg-bin/show_pathway?ko03015/K12883%09red/K14284%09red/K12812%09red/K13126%09red
Biosynthesis of amino acids	KEGG PATHWAY	ko01230	5	170	0.987771	UniGene_117333|UniGene_42893|UniGene_88349|UniGene_162871|UniGene_83539	http://www.genome.jp/kegg-bin/show_pathway?ko01230/K00031%09red/K01940%09red/K00134%09red/K00815%09red/K14454%09red
cGMP-PKG signaling pathway	KEGG PATHWAY	ko04022	9	266	0.991717	UniGene_186450|UniGene_150074|UniGene_147305|UniGene_51017|UniGene_199064|UniGene_67548|UniGene_150812|UniGene_131642|UniGene_60415	http://www.genome.jp/kegg-bin/show_pathway?ko04022/K12755%09red/K04138%09red/K01539%09red/K04198%09red/K05853%09red/K05850%09red/K04142%09red
GnRH signaling pathway	KEGG PATHWAY	ko04912	3	134	0.993203	UniGene_171119|UniGene_119218|UniGene_68956	http://www.genome.jp/kegg-bin/show_pathway?ko04912/K16342%09red/K04448%09red
Glioma	KEGG PATHWAY	ko05214	3	134	0.993203	UniGene_138145|UniGene_121183|UniGene_132696	http://www.genome.jp/kegg-bin/show_pathway?ko05214/K06625%09red/K02677%09red/K02091%09red
Endometrial cancer	KEGG PATHWAY	ko05213	2	107	0.993274	UniGene_199847|UniGene_56140	http://www.genome.jp/kegg-bin/show_pathway?ko05213/K05691%09red/K05083%09red
Basal cell carcinoma	KEGG PATHWAY	ko05217	1	77	0.993892	UniGene_10988	http://www.genome.jp/kegg-bin/show_pathway?ko05217/K06225%09red
Morphine addiction	KEGG PATHWAY	ko05032	2	109	0.994004	UniGene_48030|UniGene_121183	http://www.genome.jp/kegg-bin/show_pathway?ko05032/K02677%09red/K07825%09red
Melanoma	KEGG PATHWAY	ko05218	3	138	0.994492	UniGene_195407|UniGene_138145|UniGene_132696	http://www.genome.jp/kegg-bin/show_pathway?ko05218/K06625%09red/K09455%09red/K02091%09red
Adrenergic signaling in cardiomyocytes	KEGG PATHWAY	ko04261	6	213	0.995037	UniGene_36248|UniGene_186182|UniGene_60433|UniGene_147305|UniGene_199064|UniGene_150812	http://www.genome.jp/kegg-bin/show_pathway?ko04261/K01539%09red/K05742%09red/K17751%09red/K05850%09red/K10375%09red/K04142%09red
Central carbon metabolism in cancer	KEGG PATHWAY	ko05230	2	114	0.995506	UniGene_199847|UniGene_125975	http://www.genome.jp/kegg-bin/show_pathway?ko05230/K07299%09red/K05083%09red
Carbon metabolism	KEGG PATHWAY	ko01200	6	216	0.995658	UniGene_69531|UniGene_150063|UniGene_162871|UniGene_133426|UniGene_42893|UniGene_88349	http://www.genome.jp/kegg-bin/show_pathway?ko01200/K00297%09red/K01679%09red/K00134%09red/K14454%09red/K00031%09red
Dopaminergic synapse	KEGG PATHWAY	ko04728	4	174	0.996745	UniGene_35402|UniGene_48030|UniGene_124046|UniGene_121183	http://www.genome.jp/kegg-bin/show_pathway?ko04728/K04379%09red/K02677%09red/K00545%09red/K07825%09red
Base excision repair	KEGG PATHWAY	ko03410	1	92	0.997711	UniGene_34613	http://www.genome.jp/kegg-bin/show_pathway?ko03410/K01142%09red
Long-term potentiation	KEGG PATHWAY	ko04720	1	92	0.997711	UniGene_121183	http://www.genome.jp/kegg-bin/show_pathway?ko04720/K02677%09red
Meiosis - yeast	KEGG PATHWAY	ko04113	1	92	0.997711	UniGene_6354	http://www.genome.jp/kegg-bin/show_pathway?ko04113/K02607%09red
Oocyte meiosis	KEGG PATHWAY	ko04114	3	156	0.997894	UniGene_141332|UniGene_71815|UniGene_107819	http://www.genome.jp/kegg-bin/show_pathway?ko04114/K16197%09red/K06635%09red
Cholinergic synapse	KEGG PATHWAY	ko04725	3	156	0.997894	UniGene_35402|UniGene_48030|UniGene_121183	http://www.genome.jp/kegg-bin/show_pathway?ko04725/K04379%09red/K02677%09red/K07825%09red
Ubiquitin mediated proteolysis	KEGG PATHWAY	ko04120	4	183	0.997933	UniGene_15054|UniGene_21088|UniGene_156711|UniGene_30763	http://www.genome.jp/kegg-bin/show_pathway?ko04120/K07868%09red/K04696%09red/K04694%09red/K10611%09red
Cell cycle - yeast	KEGG PATHWAY	ko04111	1	99	0.998552	UniGene_6354	http://www.genome.jp/kegg-bin/show_pathway?ko04111/K02607%09red
Phosphatidylinositol signaling system	KEGG PATHWAY	ko04070	2	136	0.998757	UniGene_121183|UniGene_124359	http://www.genome.jp/kegg-bin/show_pathway?ko04070/K02677%09red/K00923%09red
Inositol phosphate metabolism	KEGG PATHWAY	ko00562	1	106	0.999085	UniGene_124359	http://www.genome.jp/kegg-bin/show_pathway?ko00562/K00923%09red
Purine metabolism	KEGG PATHWAY	ko00230	7	300	0.999727	UniGene_29589|UniGene_140932|UniGene_13048|UniGene_192858|UniGene_153300|UniGene_149373|UniGene_140734	http://www.genome.jp/kegg-bin/show_pathway?ko00230/K01509%09red/K02685%09red/K01510%09red/K00951%09red/K00940%09red/K03018%09red
Signaling pathways regulating pluripotency of stem cells	KEGG PATHWAY	ko04550	2	205	0.99998	UniGene_17781|UniGene_9155	http://www.genome.jp/kegg-bin/show_pathway?ko04550/K17846%09red
AMPK signaling pathway	KEGG PATHWAY	ko04152	2	257	0.999999	UniGene_17566|UniGene_82907	http://www.genome.jp/kegg-bin/show_pathway?ko04152/K08292%09red/K08765%09red
