# Supplementary material for: Coordinated microRNA/mRNA Expression Profiles Reveal Unique Skin Color Regulatory Mechanisms in Chinese Giant Salamander (Andrias davidianus)
Source: Animals (Basel). 2023 Mar 28;13(7):1181. doi: 10.3390/ani13071181 (PMC10093658; doi:10.3390/ani13071181)
Supplement: Supplementary file 1 [file animals-13-01181-s001.zip › Supplementary file S4-Annotated DEGs.xlsx]

## Sheet: Sheet1
	baseMean	log2FoldChange	lfcSE	stat	pvalue	padj	GI Number	Gene Symbol
UniGene_100036	482.06	-1.05142	0.241618	-4.35158	1.35163e-05	0.000314589	591387209	LOC102932464	XP_007068022.1
UniGene_100330	12.0481	-2.94052	0.761862	-3.85966	0.000113546	0.00190352	327281524	LOC100557188	XP_003225497.1
UniGene_100471	300.035	-1.0735	0.245645	-4.37012	1.24177e-05	0.000293183	723129217	ACKR3	XP_010280905.1
UniGene_10048	23.565	1.61241	0.58281	2.76661	0.00566426	0.0451327	530617835	NAA25	XP_005298645.1
UniGene_100480	210.997	-1.2715	0.252828	-5.0291	4.92788e-07	1.70972e-05	663257916	TMEM39B	XP_008491053.1
UniGene_100691	76.8888	1.99725	0.514659	3.88072	0.000104149	0.00177468	573884531	rgr	XP_006630347.1
UniGene_100820	62.4205	1.38583	0.412555	3.35913	0.000781886	0.0095983	591376195	FERMT2	XP_007062766.1
UniGene_100875	404.061	-8.20412	0.577098	-14.2162	7.27334e-46	8.10541e-43	954258002	-	KRX51787.1
UniGene_100915	255.992	2.09717	0.674063	3.11124	0.00186304	0.0192131	557323800	GAL3ST2	XP_006034952.1
UniGene_100919	91.2511	-1.55435	0.398828	-3.8973	9.72712e-05	0.00167863	641760320	RNF213	XP_008165903.1
UniGene_100992	912.377	1.86783	0.237973	7.84893	4.19606e-15	5.21885e-13	118596560	-	BAF37936.1
UniGene_101618	38.0686	-1.39657	0.470472	-2.96844	0.0029932	0.0277737	10242176	-	AAG15323.1
UniGene_101634	106.866	-1.31769	0.366405	-3.59627	0.000322814	0.00459091	657797637	clint1	XP_008325879.1
UniGene_101702	2535.97	1.11009	0.163235	6.80059	1.04191e-11	8.55011e-10	928051476	LOC106525272	XP_013874896.1
UniGene_101708	149.183	1.13204	0.283122	3.99841	6.37686e-05	0.00118321	1007742611	LOC107383465	XP_015811577.1
UniGene_101928	32.2683	-1.4372	0.509381	-2.82147	0.00478048	0.0397565	1011598237	-	KYO39589.1
UniGene_102003	133.162	2.52092	0.364465	6.91676	4.62103e-12	4.04213e-10	530595801	LOC101938274	XP_005291458.1
UniGene_1021	101.577	1.43775	0.33015	4.35483	1.33173e-05	0.000310906	537149193	SNRNP70	ERE71146.1
UniGene_102136	34.4559	5.07153	0.690046	7.34956	1.98855e-13	2.0557e-11	558152227	LOC102447917	XP_006120947.1
UniGene_10248	112.881	-1.11362	0.311241	-3.578	0.000346231	0.00485944	699616239	RIN3	XP_009875503.1
UniGene_102658	1132.97	2.05442	0.234373	8.76557	1.85831e-18	3.16652e-16	1050377090	LOC108716413	OCT79287.1
UniGene_102821	269.035	-4.79102	0.439415	-10.9032	1.11318e-27	4.19097e-25	641762534	CEP78	XP_008166716.1
UniGene_10284	17.4895	-1.85832	0.645174	-2.88034	0.00397251	0.0345479	126296	-	P08548.1
UniGene_102858	6754.83	1.07666	0.154512	6.96817	3.21094e-12	2.8672e-10	723534522	LOC104635427	XP_010300559.1
UniGene_102881	175.483	1.36413	0.267397	5.10152	3.36938e-07	1.21516e-05	157109267	AaeL_AAEL005280	XP_001650595.1
UniGene_10290	978.841	1.21621	0.217669	5.58741	2.30481e-08	1.06664e-06	765166786	LOC105358266	XP_011492157.1
UniGene_103119	8678.22	-1.12773	0.161438	-6.98552	2.83806e-12	2.55059e-10	27882628	prmt1.S	AAH44033.1
UniGene_103367	414	-1.84844	0.21179	-8.72772	2.59853e-18	4.37432e-16	530621112	CDO1	XP_005300194.1
UniGene_103473	526.484	-1.35491	0.200686	-6.75142	1.46407e-11	1.17042e-09	1043421349	hnrnpu	OCA33979.1
UniGene_103736	394.592	-1.91113	0.229996	-8.30939	9.61991e-17	1.46855e-14	591380203	SEMA4A	XP_007064645.1
UniGene_104007	556.147	1.62496	0.204431	7.94869	1.88493e-15	2.44821e-13	847142388	hnrnph3	XP_012821569.1
UniGene_104075	1877.89	1.1166	0.256186	4.35856	1.30919e-05	0.000306763	591379900	LOC102933508	XP_007064495.1
UniGene_10423	22.5222	3.82464	0.679397	5.62946	1.80771e-08	8.54332e-07	1051343775	-	AOA49894.1
UniGene_10430	66.19	1.12771	0.390084	2.89093	0.00384101	0.0336882	602661523	LOC103055937	XP_007436412.1
UniGene_104382	60.9404	-2.46621	0.431389	-5.71689	1.0849e-08	5.36862e-07	73989504	LAMP1	XP_534193.2
UniGene_104383	38.1297	1.88523	0.492659	3.82664	0.000129903	0.00213138	696975299	DNAJB4	XP_009557192.1
UniGene_104497	2771.96	-1.30172	0.212976	-6.11205	9.83585e-10	5.89305e-08	358009411	-	2LEA
UniGene_104578	251.48	-3.81431	0.421256	-9.05463	1.37038e-19	2.53679e-17	113931528	LOC734071	NP_001039212.1
UniGene_104698	4.81048	-2.23486	0.791181	-2.82472	0.0047322	0.0394787	1048067929	LOC108357534	XP_017464098.1
UniGene_10473	44.8411	1.51645	0.443559	3.41883	0.0006289	0.00803354	951026606	-	XP_014461258.1
UniGene_10477	9117.97	1.35226	0.184685	7.32199	2.44316e-13	2.50244e-11	530572101	LOC101953459	XP_005280612.1
UniGene_104801	127.396	-1.11077	0.309057	-3.59408	0.000325544	0.00462502	148237352	cxcl12.L	NP_001083632.1
UniGene_104855	121.542	-1.43969	0.410091	-3.51066	0.000446989	0.00603987	1020979937	IL2RG	XP_016153759.1
UniGene_104861	97.0689	-1.9341	0.411664	-4.69825	2.62397e-06	7.39168e-05	504146092	ELF5	XP_004585466.1
UniGene_1051	98.066	1.06334	0.344112	3.09011	0.00200082	0.020373	591356058	PARPBP	XP_007072331.1
UniGene_105120	654.299	4.28784	0.539649	7.9456	1.93258e-15	2.50426e-13	530582701	EGR3	XP_005285193.1
UniGene_10514	5.36168	2.41409	0.790933	3.0522	0.00227168	0.0225019	808870960	-	KKF20735.1
UniGene_105152	718.961	-4.56304	0.264532	-17.2495	1.1282e-66	3.30859e-63	565288106	-	ETE56566.1
UniGene_10522	791.427	1.58646	0.20505	7.73692	1.01858e-14	1.21792e-12	1050361816	LOC108701517	OCT64021.1
UniGene_105348	68.1418	-1.99001	0.413989	-4.80692	1.53273e-06	4.57439e-05	119576735	STXBP3	EAW56331.1
UniGene_105405	19.9813	-2.79756	0.637089	-4.39117	1.12742e-05	0.000269036	1032840301	LOC100762658	XP_016830079.1
UniGene_105421	59.4676	-3.33066	0.5963	-5.58555	2.32966e-08	1.07636e-06	959042326	LOC106864948	XP_014750219.1
UniGene_105539	849.579	-1.11791	0.197346	-5.66473	1.47259e-08	7.09187e-07	556988835	GLTP	XP_005999493.1
UniGene_105654	196.546	-1.71402	0.283562	-6.0446	1.49783e-09	8.77592e-08	1011590493	-	KYO35634.1
UniGene_105884	160.617	1.78993	0.334798	5.34629	8.97763e-08	3.66203e-06	1049289358	pcp4	XP_017541347.1
UniGene_106003	8.14039	3.00345	0.77977	3.85171	0.000117294	0.0019556	1050358238	-	OCT60444.1
UniGene_106049	288.839	-1.36144	0.259786	-5.24062	1.6004e-07	6.14994e-06	752423355	USP47	XP_011230736.1
UniGene_106138	346.623	1.09822	0.216234	5.07883	3.79766e-07	1.35125e-05	530643835	SAMD9L	XP_005308599.1
UniGene_106214	5.60064	-2.41697	0.790776	-3.05645	0.00223974	0.0222655	1048061078	LOC108355894	XP_017462515.1
UniGene_106298	1308.93	-1.02799	0.185382	-5.54523	2.93563e-08	1.31808e-06	611973268	APOPT1	XP_007473575.1
UniGene_1064	647.355	1.38176	0.211627	6.52923	6.61099e-11	4.74696e-09	675379325	TXNL1	KFM72227.1
UniGene_106722	3853.52	-1.32719	0.280136	-4.73765	2.16209e-06	6.2195e-05	3766220	Krt19	AAC64402.1
UniGene_1068	89.2672	1.11334	0.336838	3.30528	0.000948832	0.0112607	946611258	Un	XP_014430316.1
UniGene_106853	77.4367	2.65071	0.50217	5.2785	1.30248e-07	5.10366e-06	731231226	LOC104866880	XP_010629408.1
UniGene_106865	2399.92	1.05035	0.176099	5.96452	2.45356e-09	1.38093e-07	557268003	PABPC4	XP_006019367.1
UniGene_106909	383.451	-2.99515	0.364587	-8.21518	2.11848e-16	3.11456e-14	530596814	LOC101946585	XP_005291946.1
UniGene_107111	191.561	-1.49231	0.260823	-5.72155	1.05558e-08	5.24832e-07	3024695	-	Q91060.1
UniGene_107215	256.562	1.32629	0.249339	5.31924	1.042e-07	4.16503e-06	591354811	LOC102942209	XP_007071716.1
UniGene_107473	30.6247	-2.41394	0.593827	-4.06506	4.80202e-05	0.00092938	591364717	MATN4	XP_007057257.1
UniGene_107488	11.6256	-3.46993	0.762074	-4.55326	5.28198e-06	0.000137722	926503989	DISP2	XP_013800823.1
UniGene_107584	8.21259	-2.95803	0.78045	-3.79016	0.000150551	0.00241123	942199697	SPATC1	XP_014352075.1
UniGene_107819	10672.5	1.07965	0.203224	5.31262	1.0806e-07	4.30387e-06	663288486	YWHAZ	XP_008500890.1
UniGene_108022	232.466	4.8721	0.634534	7.67823	1.61297e-14	1.86076e-12	678001662	LOC103806795	XP_009077750.1
UniGene_108049	212.092	1.43348	0.254149	5.64032	1.69739e-08	8.0753e-07	148231496	desi2.L	NP_001088756.1
UniGene_10815	148.135	1.53914	0.295476	5.20901	1.89849e-07	7.19128e-06	641800078	LOC101945909	XP_008162937.1
UniGene_108234	39.4748	-1.40946	0.497224	-2.83466	0.0045875	0.0385835	543365153	NCF1	XP_005525938.1
UniGene_108236	40.6402	1.39811	0.487713	2.86666	0.00414832	0.0357311	641798194	CGNL1	XP_008162265.1
UniGene_108328	112.335	1.13451	0.314554	3.60672	0.000310087	0.00443823	939315103	LOC106674670	XP_014263144.1
UniGene_108348	24.0245	-4.16574	0.690837	-6.02999	1.6397e-09	9.52702e-08	1050346670	-	OCT55762.1
UniGene_108357	6.594	2.2793	0.782405	2.9132	0.0035774	0.0318557	557332858	LOC102377716	XP_006039210.1
UniGene_108535	5.60815	2.47805	0.790442	3.13501	0.00171847	0.0181043	1007800067	LOC107374599	XP_015798243.1
UniGene_108581	4.81803	2.26672	0.791195	2.86493	0.00417104	0.0358603	1050383644	LOC108713584	OCT85839.1
UniGene_108806	947.327	1.08663	0.23469	4.63005	3.6558e-06	9.92212e-05	530582134	MRPL37	XP_005284915.1
UniGene_108823	61.3565	-1.90456	0.405128	-4.70112	2.58733e-06	7.30323e-05	530606774	APLNR	XP_005295082.1
UniGene_108825	654.624	-1.4473	0.194499	-7.44115	9.98119e-14	1.06611e-11	126323973	AES	XP_001362120.1
UniGene_108839	123.687	2.13082	0.342755	6.21675	5.0757e-10	3.21384e-08	641754940	KIAA1211	XP_008162148.1
UniGene_108852	46.0949	-5.0108	0.708762	-7.06978	1.55176e-12	1.44347e-10	465995978	-	EMP39935.1
UniGene_108882	2968.88	-1.22878	0.181949	-6.75347	1.44354e-11	1.15566e-09	147905151	gjb3.L	NP_001085477.1
UniGene_109101	108.587	-1.08306	0.31349	-3.45486	0.000550574	0.00720141	557021964	NFKBIL1	XP_006011260.1
UniGene_10912	2517.12	6.22023	0.216539	28.7257	1.82397e-181	5.08159e-177	942295077	-	JAN29471.1
UniGene_109183	10.8079	3.34024	0.769614	4.34015	1.42384e-05	0.000328786	1011606030	-	KYO42567.1
UniGene_109271	119.923	2.12574	0.323848	6.56401	5.23781e-11	3.84014e-09	642005252	-	CDQ97464.1
UniGene_10947	27.4444	-3.60338	0.634564	-5.67851	1.35869e-08	6.57744e-07	701411598	GDF10	XP_009998657.1
UniGene_109537	48.594	-1.51514	0.486355	-3.1153	0.00183756	0.019042	676441273	LOTGIDRAFT_141398	XP_009049443.1
UniGene_10988	63.797	1.19708	0.394375	3.03539	0.00240225	0.0234625	951047521	PTCH1	XP_006266669.2
UniGene_110040	163.828	-1.24008	0.334866	-3.70321	0.000212889	0.00322604	847119942	faah.1	XP_012817045.1
UniGene_110053	1728.17	-1.36301	0.282686	-4.82165	1.42374e-06	4.28122e-05	686586349	C1QC	XP_009287341.1
UniGene_11014	44.5527	-1.46026	0.46278	-3.15541	0.00160273	0.0170786	564257402	-	XP_006267655.1
UniGene_110258	62.4883	1.93643	0.416213	4.6525	3.27942e-06	8.98815e-05	975086458	SLC26A4	XP_015261547.1
UniGene_110345	282.215	-1.34587	0.268154	-5.019	5.19404e-07	1.79092e-05	597764835	LOC103032129	XP_007246329.1
UniGene_110347	163.357	-2.43591	0.774155	-3.14654	0.00165215	0.0175245	557326785	LOC102381765	XP_006036367.1
UniGene_11051	14.8588	2.22345	0.689177	3.22625	0.00125425	0.0140964	808856474	-	KKF09339.1
UniGene_110571	25.3273	-2.39018	0.667901	-3.57864	0.000345389	0.00485252	1011612060	-	KYO46718.1
UniGene_110733	354.905	-1.02412	0.21548	-4.75273	2.00685e-06	5.81799e-05	591365362	CHUK	XP_007057549.1
UniGene_110734	325.546	1.73736	0.262495	6.61863	3.62535e-11	2.72979e-09	1011588435	-	KYO34477.1
UniGene_110740	1204.08	-1.71599	0.189209	-9.06928	1.19801e-19	2.27051e-17	62857489	ifi30	NP_001017196.1
UniGene_110870	53.4102	1.1234	0.412145	2.72574	0.00641567	0.0496433	641753695	LOC103305703	XP_008175338.1
UniGene_111011	8.72742	-2.2143	0.773609	-2.8623	0.00420583	0.0360754	1050355474	LOC108704650	OCT57704.1
UniGene_111068	606.096	1.46376	0.272607	5.36948	7.8962e-08	3.23988e-06	942200250	SERPINE1	XP_006009596.2
UniGene_111092	23.4674	3.09895	0.625922	4.95102	7.38251e-07	2.42258e-05	226526919	-	ACO71277.1
UniGene_111117	131.582	-1.07025	0.346516	-3.08859	0.00201106	0.020452	557267782	RASSF7	XP_006019260.1
UniGene_111132	119.515	-1.4932	0.331873	-4.4993	6.81779e-06	0.000172363	1050362968	-	OCT65172.1
UniGene_111146	196.851	-1.1111	0.272897	-4.0715	4.67114e-05	0.000909096	944348088	LAMP2	XP_014377681.1
UniGene_111196	646.968	-1.0355	0.231832	-4.4666	7.94738e-06	0.000196202	591353471	LNX1	XP_007071099.1
UniGene_111331	174.217	-1.10028	0.281158	-3.91338	9.10138e-05	0.00158726	558180474	SPSB1	XP_006127150.1
UniGene_111513	126.165	-1.02034	0.300062	-3.40042	0.000672827	0.00850304	530642724	LOC101941343	XP_005308062.1
UniGene_111569	11.1756	2.34099	0.716297	3.26818	0.0010824	0.0124713	89272520	b4galt3	CAJ83768.1
UniGene_111693	247.262	2.27372	0.676596	3.36052	0.000777959	0.00956273	975133601	LOC107124040	XP_015282910.1
UniGene_111879	51.8098	-1.13491	0.411021	-2.7612	0.0057589	0.045686	512867320	LOC101734453	XP_004917932.1
UniGene_112078	337.466	-2.03801	0.227567	-8.95564	3.37758e-19	6.09057e-17	700399021	FCAMR	XP_009940288.1
UniGene_112088	1537.03	-1.10523	0.179044	-6.17295	6.70258e-10	4.15426e-08	530565662	DDR1	XP_005279383.1
UniGene_112206	2673.71	1.49165	0.186921	7.98011	1.46199e-15	1.93497e-13	589927722	Pdia6	XP_006976688.1
UniGene_11222	17.6616	-4.07203	0.735424	-5.53698	3.07723e-08	1.3728e-06	558148097	CDC42BPB	XP_006120034.1
UniGene_112285	13.2538	2.71263	0.73246	3.70345	0.00021269	0.00322392	663270253	ACTN2	XP_008494716.1
UniGene_112395	305.506	1.59992	0.288767	5.54053	3.01556e-08	1.3507e-06	1050370164	LOC108695830	OCT72365.1
UniGene_112429	1689.96	-1.3045	0.297708	-4.3818	1.17705e-05	0.000279442	641785537	LOC101946831	XP_008174997.1
UniGene_112437	6.54082	-2.46261	0.790832	-3.11395	0.00184599	0.0191095	678991679	-	KFV98305.1
UniGene_112476	90.29	1.07382	0.332237	3.23209	0.0012289	0.0138583	641775714	LOC103306453	XP_008171224.1
UniGene_112622	56.1572	-1.48124	0.44631	-3.31886	0.000903873	0.0108211	831304247	LOC105901369	XP_012684255.1
UniGene_112684	107.096	1.2768	0.405086	3.15192	0.00162201	0.0172511	558229811	MRM1	XP_006138689.1
UniGene_112757	138.777	-1.16603	0.295228	-3.9496	7.82825e-05	0.00139984	946617606	NSMAF	XP_006113690.2
UniGene_112758	34.6389	-1.88731	0.516272	-3.65565	0.000256534	0.0037855	194379734	PLXNC1	BAG58219.1
UniGene_112807	7076.48	1.38877	0.175113	7.93074	2.17838e-15	2.80971e-13	301624810	hspa5	XP_002941690.1
UniGene_112808	112.132	1.23765	0.352581	3.51026	0.000447673	0.00604565	1003946589	MPHOSPH6	XP_015729631.1
UniGene_113002	9.42711	-3.07391	0.778055	-3.95076	7.79044e-05	0.00139442	118200813	-	ABK79278.1
UniGene_113088	14.8963	2.7701	0.727427	3.80808	0.000140047	0.00227241	808883695	-	KKF30792.1
UniGene_113125	140.392	-2.08819	0.387919	-5.38306	7.32314e-08	3.02813e-06	149694145	LAPTM5	XP_001503970.1
UniGene_113598	55.7794	-1.30517	0.412787	-3.16184	0.00156778	0.0167959	699604801	RSBN1	XP_009871366.1
UniGene_113599	2533.85	1.22056	0.168007	7.26493	3.73226e-13	3.7336e-11	706104650	LOC104552390	XP_010197965.1
UniGene_113635	66.2708	-1.19928	0.376534	-3.18504	0.00144734	0.0157327	1023022631	UBN1	XP_016279507.1
UniGene_113665	281.507	1.30842	0.232318	5.63203	1.78103e-08	8.43869e-07	944332598	TNRC6C	XP_014372754.1
UniGene_113846	5.02814	-2.2961	0.791246	-2.90188	0.00370928	0.0327597	970918614	LOC107047669	XP_015125951.1
UniGene_113966	10.7234	2.32614	0.747792	3.11068	0.00186657	0.0192353	808858516	-	KKF10883.1
UniGene_114436	50.4435	-1.82213	0.578684	-3.14875	0.00163969	0.0174225	530574282	CD226	XP_005281541.1
UniGene_114437	236.687	1.14453	0.262715	4.35654	1.32137e-05	0.000308967	821466841	LSM4	XP_012397612.1
UniGene_114467	72.9445	-1.05924	0.371828	-2.84875	0.00438919	0.0372643	821487921	IFRD1	XP_012406427.1
UniGene_11447	93.4682	6.41213	0.633725	10.1182	4.58998e-24	1.26611e-21	808858610	-	KKF10956.1
UniGene_114536	28.2872	4.80092	0.702468	6.83436	8.23735e-12	6.89167e-10	3746496	-	AAD02926.1
UniGene_114792	25.3211	2.08691	0.605907	3.44428	0.000572591	0.00744395	620941978	USP50	XP_007653725.1
UniGene_114822	97.014	-1.02392	0.341917	-2.99463	0.00274777	0.0260438	557278486	LOC102377557	XP_006022303.1
UniGene_114884	527.232	1.88146	0.255249	7.37107	1.69262e-13	1.76616e-11	118404732	lox	NP_001072611.1
UniGene_114903	5.33725	-2.36032	0.79109	-2.98363	0.00284854	0.0267432	699637589	SMPD4	XP_009909333.1
UniGene_114950	264.117	-1.6632	0.248843	-6.68373	2.32934e-11	1.8178e-09	1043437446	LOC108644470	OCA50072.1
UniGene_115288	368.455	-1.46137	0.22168	-6.59226	4.33186e-11	3.21828e-09	557016086	LOC102353252	XP_006008487.1
UniGene_115606	67.9841	-1.09863	0.397838	-2.76149	0.00575375	0.0456564	591358403	SPNS3	XP_007054216.1
UniGene_115650	181.444	-1.01524	0.301707	-3.365	0.000765438	0.00944215	960967215	VAV2	XP_014798437.1
UniGene_115783	21.9339	2.3753	0.598166	3.97096	7.15829e-05	0.00130134	1050371771	-	OCT73971.1
UniGene_11603	18.5507	2.30325	0.640096	3.59828	0.000320323	0.00456364	734650484	-	XP_010754573.1
UniGene_116060	325.098	-1.33636	0.268722	-4.97302	6.59184e-07	2.19938e-05	641761839	SYNE2	XP_008166454.1
UniGene_116102	30.0284	-2.73669	0.580622	-4.71338	2.43638e-06	6.90162e-05	1050363743	-	OCT65947.1
UniGene_116193	17.2777	2.09953	0.641204	3.27436	0.00105903	0.0122757	395506649	TNFRSF6B	XP_003757643.1
UniGene_11633	341.624	-1.47326	0.32218	-4.57277	4.81314e-06	0.000126803	89266868	eef1d	CAJ83858.1
UniGene_116367	33681	2.20371	0.1497	14.7209	4.73508e-49	6.28187e-46	954470796	-	KRZ01443.1
UniGene_116392	111.529	-1.11134	0.323372	-3.43671	0.00058883	0.0076001	558146701	TCTN2	XP_006119742.1
UniGene_11656	2116.1	-2.09197	0.544433	-3.84248	0.000121796	0.00201979	566036086	-	AHC31354.1
UniGene_116700	20.0453	4.30029	0.726649	5.91798	3.25919e-09	1.79049e-07	641716383	DDX5	XP_008147637.1
UniGene_116743	151.391	1.2198	0.278338	4.38243	1.17364e-05	0.000279109	465966885	CENPF	EMP31188.1
UniGene_116859	7.41645	-2.16481	0.765671	-2.82733	0.00469379	0.0392582	637381297	LOC103282875	XP_008123833.1
UniGene_117044	250.412	1.02185	0.245339	4.16506	3.11269e-05	0.000644515	564252205	DDIT4	XP_006265137.1
UniGene_117050	30.2251	4.88815	0.698652	6.99654	2.62357e-12	2.36929e-10	946692531	LOC102449337	XP_006136050.2
UniGene_117068	20.444	4.32743	0.725359	5.96591	2.4327e-09	1.37196e-07	942157268	GNAO1	XP_014345152.1
UniGene_117077	39.9731	1.53669	0.497028	3.09177	0.0019897	0.0202808	564243944	DAPK3	XP_006278741.1
UniGene_117133	69.9335	-1.32647	0.415046	-3.19596	0.00139368	0.0153137	641764239	PASD1	XP_008167263.1
UniGene_117141	24019.5	-1.62059	0.175201	-9.24992	2.24668e-20	4.56879e-18	1043407614	LOC100490729	OCA20249.1
UniGene_117142	1619.21	-1.80575	0.259452	-6.95986	3.40618e-12	3.02217e-10	530574838	C1QA	XP_005281806.1
UniGene_117333	711.302	1.28387	0.212829	6.03241	1.61536e-09	9.4052e-08	558186202	ASS1	XP_006128414.1
UniGene_117551	65.6221	1.80115	0.473319	3.80537	0.000141593	0.00229415	530639106	OSGIN1	XP_005306350.1
UniGene_117566	26.334	-2.00844	0.553736	-3.62707	0.000286651	0.00415618	45360529	rhebl1	NP_988937.1
UniGene_117570	18.1006	3.49752	0.70234	4.97981	6.36468e-07	2.12614e-05	641789967	LOC103307523	XP_008176737.1
UniGene_117605	94.3119	-1.29365	0.424219	-3.04947	0.00229242	0.0226518	530573627	LOC101930955	XP_005281229.1
UniGene_117850	8.05157	-2.16636	0.770444	-2.81184	0.00492591	0.0406505	1002574714	LOC107283074	XP_015666411.1
UniGene_117857	537.867	2.2978	0.233749	9.83021	8.34486e-23	2.13292e-20	663275755	LOC103532515	XP_008496510.1
UniGene_1180	171.796	-2.07666	0.364574	-5.69613	1.22554e-08	6.00592e-07	530579823	LOC101946356	XP_005283817.1
UniGene_118018	116.74	-1.5018	0.309803	-4.84761	1.24955e-06	3.80673e-05	556953680	LOC102351810	XP_005988658.1
UniGene_118228	5.20008	-2.33913	0.791161	-2.95659	0.00311065	0.0285827	1005485011	LOC107356993	XP_015779115.1
UniGene_118302	129.896	6.84685	0.617666	11.085	1.48288e-28	5.81873e-26	553077044	-	AGY55985.1
UniGene_118409	468.881	-3.71817	0.238623	-15.5818	9.67939e-55	1.9262e-51	847146430	tmprss4	XP_012822151.1
UniGene_11854	194.171	-1.54309	0.337972	-4.56574	4.97734e-06	0.000130512	556949423	LOC102352988	XP_005987349.1
UniGene_118583	4.5471	-2.16482	0.79082	-2.73743	0.00619207	0.0482616	768450123	LOC105396872	XP_011567184.1
UniGene_118641	544.28	1.00846	0.227728	4.42835	9.49573e-06	0.000230646	530637523	FKBP2	XP_005305584.1
UniGene_118754	1475.47	4.3961	0.300474	14.6305	1.79365e-48	2.32424e-45	1050368709	LOC108697799	OCT70911.1
UniGene_119013	67.6916	1.69159	0.393022	4.30405	1.67701e-05	0.000378462	301622076	timp3	XP_002940366.1
UniGene_119099	5.46347	-2.4078	0.7908	-3.04477	0.0023286	0.0228996	694671431	DTNBP1	XP_009489464.1
UniGene_119123	142.545	-1.08642	0.289552	-3.75209	0.000175364	0.00273706	641761288	PLXND1	XP_008166264.1
UniGene_119144	53.1844	-1.1827	0.41205	-2.87028	0.00410113	0.0354241	530620823	SGCD	XP_005300068.1
UniGene_119218	310.205	-1.00343	0.224582	-4.468	7.89549e-06	0.000195354	543722167	PLA2G4F	XP_005502268.1
UniGene_119531	15.6468	-1.85545	0.644209	-2.88021	0.00397415	0.0345514	926638776	LOC106469470	XP_013785420.1
UniGene_119809	11.9388	3.55566	0.759914	4.67902	2.88246e-06	8.0185e-05	55742238	ndufs8	NP_001006930.1
UniGene_119875	9.54136	-2.04274	0.73126	-2.79346	0.00521481	0.0424436	507631287	RTL1	XP_004699169.1
UniGene_119894	5.90533	2.51868	0.790123	3.18771	0.00143406	0.0156351	942161382	LOC106704038	XP_014345684.1
UniGene_119981	82.9952	1.29504	0.403761	3.20743	0.00133927	0.0148299	148234227	pdk4.S	NP_001083278.1
UniGene_119995	343.083	-1.04414	0.249498	-4.18497	2.85203e-05	0.000599455	558157081	MED16	XP_006121979.1
UniGene_120247	56.1859	1.56196	0.41862	3.7312	0.000190567	0.00293732	530649562	DAPL1	XP_005311281.1
UniGene_120321	73.5077	-1.69597	0.376675	-4.50247	6.71695e-06	0.000169967	942209920	LOC106702276	XP_014339912.1
UniGene_120375	189.758	-1.14549	0.281341	-4.07155	4.67022e-05	0.000909096	530579899	MATK	XP_005283854.1
UniGene_120434	1592.49	-2.26293	0.710247	-3.18611	0.001442	0.0156892	946775692	LOC102250240	XP_014399626.1
UniGene_120473	1303.31	-2.56772	0.633356	-4.05414	5.03183e-05	0.000967138	808865479	-	KKF16340.1
UniGene_12055	154.409	1.22944	0.317175	3.87623	0.000106085	0.00180161	110645896	pecr	AAI18711.1
UniGene_120698	56.0935	-1.30941	0.414864	-3.15624	0.0015982	0.0170401	541950204	FAM69C	XP_005432045.1
UniGene_120711	9.57524	-3.19079	0.772684	-4.12949	3.63567e-05	0.000735583	564263378	-	XP_006270554.1
UniGene_120760	66.4348	-1.51699	0.446506	-3.39748	0.000680106	0.00857345	641784798	LOC101946999	XP_008174676.1
UniGene_120782	28.936	-2.45073	0.633565	-3.86816	0.00010966	0.00184879	1255252	-	AAA98473.1
UniGene_12080	361.145	1.20739	0.241257	5.00456	5.59889e-07	1.90226e-05	908561111	-	XP_013123738.1
UniGene_12089	67.7821	-5.91591	0.652126	-9.07172	1.17148e-19	2.2278e-17	564252720	MAFB	XP_006265382.1
UniGene_120957	1445.18	1.72227	0.23305	7.39012	1.46696e-13	1.53644e-11	465987206	MYH11	EMP37351.1
UniGene_120986	10.9461	2.30007	0.720234	3.1935	0.0014056	0.0154022	944361265	LOC106723064	XP_014382014.1
UniGene_121035	11.2501	3.46118	0.763875	4.53108	5.86834e-06	0.000150962	1050372082	-	OCT74282.1
UniGene_121112	28.1429	-1.95883	0.537755	-3.64261	0.000269891	0.00395434	1050374509	cables1.L	OCT76708.1
UniGene_121152	92.537	-1.20039	0.334223	-3.59159	0.000328663	0.00466146	530586912	RCBTB2	XP_005287201.1
UniGene_121163	67.1423	2.61476	0.404937	6.45722	1.06643e-10	7.41842e-09	942205050	LOC102348981	XP_014353780.1
UniGene_121183	78.4894	-1.17098	0.363139	-3.22461	0.00126145	0.0141482	530590624	PRKCB	XP_005288974.1
UniGene_121252	271.812	-1.00361	0.241459	-4.15643	3.23257e-05	0.000665628	1022771999	-	KZS16213.1
UniGene_121274	10.6397	-2.22923	0.755641	-2.95012	0.00317655	0.0290159	829751702	-	XP_012617194.1
UniGene_121532	1634.28	2.08935	0.180808	11.5556	6.91822e-31	3.23936e-28	149411862	ANKRD11	XP_001512726.1
UniGene_121660	42.3863	-2.01569	0.51222	-3.9352	8.31269e-05	0.00146996	972948863	LOC102686187	XP_006625676.2
UniGene_121822	377.007	-1.54992	0.218181	-7.10383	1.21345e-12	1.13828e-10	1050391458	creg1.L	OCT93649.1
UniGene_121881	216.333	1.50981	0.257461	5.86423	4.51212e-09	2.40359e-07	1050392192	dnajc8.L	OCT94383.1
UniGene_122024	129.249	-2.10262	0.311075	-6.75922	1.38737e-11	1.1155e-09	1050395087	-	OCT97277.1
UniGene_12205	4482.52	-2.11586	0.455214	-4.64805	3.35084e-06	9.17037e-05	1050381972	-	OCT84167.1
UniGene_12208	284.619	-1.46891	0.293504	-5.00475	5.59341e-07	1.90156e-05	530647853	SH3RF2	XP_005310508.1
UniGene_12217	28.6189	-1.57869	0.521373	-3.02794	0.00246228	0.0239185	1050389142	LOC108709264	OCT91334.1
UniGene_122193	669.07	-1.20008	0.202722	-5.91985	3.22239e-09	1.77422e-07	591383177	MAP4K5	XP_007066052.1
UniGene_122261	3118.36	-1.16719	0.157391	-7.41586	1.20841e-13	1.28252e-11	511905488	SF3B1	XP_004772218.1
UniGene_122281	45.7099	-2.31972	0.539909	-4.29651	1.73511e-05	0.000389368	667290164	CXCR6	XP_008577434.1
UniGene_122359	59.079	1.38716	0.408696	3.39411	0.000688529	0.0086661	946633471	LOC106731654	XP_014426613.1
UniGene_122405	5003.65	2.03437	0.515012	3.95013	7.81076e-05	0.00139716	1020414871	LOC107584241	XP_016126256.1
UniGene_122626	117.19	1.28271	0.317694	4.03755	5.4012e-05	0.0010254	999978074	-	KXJ17248.1
UniGene_122680	95.5669	2.50898	0.352547	7.11672	1.10524e-12	1.0467e-10	699654840	LRRN1	XP_009881157.1
UniGene_122753	36.3473	2.79571	0.519373	5.38286	7.3312e-08	3.02813e-06	928083452	LOC106512576	XP_013856619.1
UniGene_12281	47.9035	2.56058	0.562985	4.54822	5.41019e-06	0.00014067	961931697	LOC106930827	XP_014864104.1
UniGene_122917	384.664	-1.40406	0.224577	-6.25201	4.05192e-10	2.58617e-08	512985508	Egln1	XP_004854709.1
UniGene_123141	35.73	3.04207	0.565081	5.38343	7.30777e-08	3.02518e-06	1016660445	MSMB	XP_016045202.1
UniGene_123155	14.947	3.86669	0.746931	5.17676	2.25768e-07	8.44281e-06	1050384551	LOC108712804	OCT86745.1
UniGene_123204	76.2433	-2.99746	0.502389	-5.96641	2.42533e-09	1.37196e-07	219519386	H2-DMb2	AAI45386.1
UniGene_123249	19.2585	1.98226	0.624249	3.17544	0.00149611	0.0161535	641784146	LOC101933860	XP_008174408.1
UniGene_123283	711.925	1.02265	0.207227	4.9349	8.01913e-07	2.58779e-05	558211110	NDUFB1	XP_006133718.1
UniGene_123520	61.352	-1.10071	0.386461	-2.84817	0.00439708	0.0373256	975093215	LMBR1L	XP_015261370.1
UniGene_123587	119.184	-2.84683	0.342927	-8.30157	1.02748e-16	1.55152e-14	32394793	-	AAN15747.1
UniGene_123593	214.673	4.44637	0.680845	6.53067	6.54748e-11	4.70743e-09	6226724	TYRP1	P55027.2
UniGene_1236	1357.47	1.1441	0.20119	5.68669	1.29525e-08	6.30867e-07	586536154	BTG2	XP_006922945.1
UniGene_12390	16.2811	3.07448	0.744456	4.12983	3.63032e-05	0.000735301	1043410909	-	OCA23543.1
UniGene_123927	39.2048	-2.07195	0.526155	-3.93791	8.21939e-05	0.00145484	701370089	MARCO	XP_009962930.1
UniGene_123941	39.5544	-1.32819	0.486423	-2.73051	0.00632357	0.0490669	530625407	LOC101941780	XP_005302249.1
UniGene_123947	10.9974	-2.1743	0.768356	-2.82981	0.00465761	0.0390435	591357810	GZMA	XP_007053925.1
UniGene_12397	23.7177	1.90971	0.583859	3.27085	0.00107226	0.0123749	1008797464	LOC107399711	XP_015844021.1
UniGene_123978	556.459	-1.01501	0.192787	-5.2649	1.40264e-07	5.46156e-06	512953906	Yipf4	XP_004839329.1
UniGene_123993	36.5798	-1.51365	0.483064	-3.13343	0.00172779	0.0181818	558217148	DUSP8	XP_006134995.1
UniGene_123995	99.9669	-1.03702	0.321583	-3.22472	0.00126094	0.0141452	961010871	TRIM13	XP_014821541.1
UniGene_124046	287.62	-1.81978	0.239915	-7.58511	3.32205e-14	3.73949e-12	950967796	-	XP_014453977.1
UniGene_124171	532.83	-1.03701	0.195928	-5.2928	1.20455e-07	4.74663e-06	327265426	mgat4b	XP_003217509.1
UniGene_124359	167.377	-1.14533	0.287987	-3.97702	6.97858e-05	0.00127616	591353806	PIK3C2G	XP_007071263.1
UniGene_124389	11.7409	-2.99072	0.756935	-3.95109	7.77966e-05	0.00139413	530638310	LOC101944773	XP_005305968.1
UniGene_124414	324	-1.38657	0.22143	-6.26189	3.80333e-10	2.44713e-08	942147487	ABHD12B	XP_014343875.1
UniGene_124491	443.762	-1.032	0.212469	-4.8572	1.19058e-06	3.64299e-05	641790313	LAMA3	XP_008176850.1
UniGene_124768	5.59124	2.47307	0.790492	3.12851	0.00175693	0.0183842	156395394	NEMVEDRAFT_v1g93404	XP_001637096.1
UniGene_124815	243.481	-1.09267	0.246691	-4.42933	9.45279e-06	0.000229913	951009804	OSBPL7	XP_014459146.1
UniGene_124905	9.90715	-2.03769	0.738571	-2.75896	0.0057985	0.0459395	1043429363	-	OCA41991.1
UniGene_125164	125.011	-1.26964	0.311668	-4.07367	4.62772e-05	0.000902544	564242446	TMEM37	XP_006278023.1
UniGene_125297	20.9412	1.71195	0.585337	2.92473	0.00344757	0.0309188	966714682	-	KTG46920.1
UniGene_125494	24.1086	1.73271	0.579344	2.99082	0.00278228	0.0262627	1050357772	LOC108702524	OCT59978.1
UniGene_125560	90.5907	1.40594	0.338757	4.15028	3.3207e-05	0.000680506	704492210	LOC104459807	XP_010075822.1
UniGene_125897	2214.88	1.05273	0.186299	5.65077	1.59735e-08	7.63987e-07	440903909	SNRPF	ELR54499.1
UniGene_125915	21.5048	-2.01896	0.598292	-3.37454	0.000739386	0.00917563	611999646	DPYD	XP_007485074.1
UniGene_125975	1940.38	2.13091	0.170144	12.5242	5.50366e-36	3.7398e-33	1003980468	SLC2A1	XP_015738117.1
UniGene_126013	94.1054	-1.32578	0.331391	-4.00066	6.31669e-05	0.00117244	847090953	arvcf	XP_012824876.1
UniGene_126143	9.76998	-2.05857	0.732155	-2.81166	0.00492864	0.0406669	120974241	HOXA5	ABM46661.1
UniGene_12617	47.5989	-1.36823	0.433252	-3.15805	0.0015883	0.0169475	677308504	YTHDF2	KFP90932.1
UniGene_126230	65.7153	2.15821	0.395359	5.45886	4.79203e-08	2.05552e-06	512822359	endou	XP_002935698.2
UniGene_12634	255.673	-2.06466	0.255608	-8.07745	6.61354e-16	9.07651e-14	765165149	LOC105357854	XP_011491567.1
UniGene_126373	135.79	-1.22632	0.308467	-3.97553	7.02235e-05	0.00128164	187608159	pm20d1	NP_001120523.1
UniGene_12641	59.4271	-1.55067	0.401727	-3.86001	0.000113384	0.00190237	944360592	LOC102376328	XP_006036794.2
UniGene_12654	22.7797	2.40503	0.612792	3.9247	8.6838e-05	0.00152734	641757623	LOC101944505	XP_008164931.1
UniGene_126577	4.90193	-2.22669	0.791125	-2.81459	0.00488395	0.0404231	749729991	-	KII74778.1
UniGene_126794	148.394	-1.35902	0.294562	-4.61371	3.95542e-06	0.000106678	637374143	LOC100567038	XP_008122621.1
UniGene_126810	218.606	1.02156	0.25965	3.93439	8.34081e-05	0.00147286	591379214	RAI14	XP_007064155.1
UniGene_127008	235.153	-1.14516	0.289079	-3.9614	7.45107e-05	0.00134491	612037473	SPN	XP_007498546.1
UniGene_127106	336.423	-1.5051	0.237237	-6.34429	2.2346e-10	1.49474e-08	556968697	SPHK1	XP_005993276.1
UniGene_127266	51.1958	-1.47015	0.424601	-3.46244	0.000535309	0.00702483	954611386	-	KRZ87148.1
UniGene_127510	31.4534	-1.50071	0.506498	-2.96292	0.00304733	0.0281728	884979693	-	XP_012986922.1
UniGene_127547	13.4653	-3.14387	0.753116	-4.17449	2.98658e-05	0.0006228	723152003	LOC104627106	XP_010293516.1
UniGene_127560	97.391	-1.29719	0.373476	-3.4733	0.000514105	0.00679245	530586461	IGSF10	XP_005286993.1
UniGene_127593	75.8165	-1.87075	0.37029	-5.05211	4.3696e-07	1.54e-05	1011571149	-	KYO25517.1
UniGene_1276	595.964	-1.64484	0.337819	-4.869	1.12167e-06	3.46257e-05	557279117	NR1D1	XP_006022603.1
UniGene_127631	9.91722	-2.49505	0.791227	-3.15339	0.00161385	0.0171807	158714575	-	ABW80085.1
UniGene_127888	39.5299	-2.23474	0.508185	-4.39749	1.09508e-05	0.00026233	821098246	PLXNC1	XP_012374177.1
UniGene_12796	33.6583	-4.60158	0.67243	-6.8432	7.74418e-12	6.52807e-10	928036730	LOC106519744	XP_013866990.1
UniGene_12811	10.6777	3.0355	0.753336	4.02941	5.59173e-05	0.00105653	808884721	-	KKF31624.1
UniGene_128190	5.46347	-2.4078	0.7908	-3.04477	0.0023286	0.0228996	512855023	kcnj11	XP_004916335.1
UniGene_128467	16.0821	-2.13533	0.662239	-3.22442	0.0012623	0.0141548	999971622	-	KXJ10796.1
UniGene_128474	5.33725	-2.36032	0.79109	-2.98363	0.00284854	0.0267432	642000924	-	CDQ97992.1
UniGene_128599	514.257	-1.09127	0.276012	-3.95372	7.69467e-05	0.00138172	530636059	ZNFX1	XP_005304872.1
UniGene_128680	8.08637	-2.9515	0.780417	-3.78196	0.000155599	0.00247289	982292774	ALDH3B1	XP_005577089.2
UniGene_128757	8.88839	-2.16018	0.745947	-2.89589	0.00378089	0.0332446	1020981378	AKAP5	XP_016154267.1
UniGene_128896	269.962	-2.21227	0.270458	-8.17969	2.84582e-16	4.06588e-14	556956233	HES1	XP_005989429.1
UniGene_128936	15.2641	-2.18722	0.719477	-3.04001	0.00236568	0.0231825	975094107	LOC107106258	XP_015261862.1
UniGene_129021	159.712	-1.08889	0.323782	-3.36303	0.000770928	0.00949516	634877063	LOC103205778	XP_007949371.1
UniGene_129313	4.89097	-2.23672	0.791163	-2.82712	0.00469683	0.039266	861625662	-	KMQ88608.1
UniGene_1294	103.295	-1.12587	0.349816	-3.21847	0.00128879	0.0143709	148228048	HSD11B1	NP_001079807.1
UniGene_129575	413.214	-1.53771	0.222856	-6.89999	5.20047e-12	4.52766e-10	37589102	tmem54.L	AAH58879.1
UniGene_129600	95365.1	-1.35484	0.211966	-6.39179	1.63955e-10	1.10869e-08	402483675	-	AFQ59980.1
UniGene_129604	473.839	1.60388	0.253692	6.32216	2.57932e-10	1.70892e-08	558228189	CKAP4	XP_006138054.1
UniGene_129623	371.232	-1.18325	0.250668	-4.72039	2.35392e-06	6.69627e-05	45360777	sfrp2	NP_989062.1
UniGene_129718	5.06291	-2.24745	0.791165	-2.84069	0.00450166	0.038039	719752355	KCTD4	XP_010213420.1
UniGene_129768	12.3422	-3.14028	0.747695	-4.19995	2.66977e-05	0.000567135	733386904	ATP6	YP_009112413.1
UniGene_12983	341.172	1.72208	0.262418	6.56237	5.29586e-11	3.86238e-09	697483868	FILIP1L	XP_009673449.1
UniGene_12987	74.5321	-1.57541	0.444717	-3.54251	0.000396342	0.0054511	530597614	IRF8	XP_005292335.1
UniGene_129990	595.149	-1.91438	0.29013	-6.59837	4.15712e-11	3.09672e-09	1011580209	-	KYO30014.1
UniGene_13002	88.5002	-1.37041	0.392713	-3.4896	0.000483752	0.0064717	1050391849	LOC108707957	OCT94040.1
UniGene_130252	12.7546	-1.91801	0.690479	-2.7778	0.00547283	0.0440355	641760088	MAP3K14	XP_008165800.1
UniGene_130256	28.9841	3.28702	0.598548	5.49167	3.98155e-08	1.73729e-06	390344010	LOC100888617	XP_003726023.1
UniGene_130357	208.86	1.03854	0.248396	4.18099	2.90239e-05	0.000608203	719791495	RBMX2	XP_010223978.1
UniGene_13048	4.85621	-2.23474	0.791172	-2.8246	0.00473394	0.0394814	669217786	-	CDW60211.1
UniGene_130663	5684.86	-1.30756	0.189274	-6.90826	4.90641e-12	4.27833e-10	395532434	LOC100927426	XP_003768275.1
UniGene_130686	106.074	-1.01672	0.335546	-3.03006	0.00244505	0.0237929	147902202	crls1.S	NP_001090462.1
UniGene_130688	64.3596	-1.3426	0.443887	-3.02466	0.00248916	0.0241168	705694299	SPI1	XP_010123455.1
UniGene_130703	582.08	1.03695	0.192508	5.3865	7.18427e-08	2.9807e-06	1051199430	BMP1	XP_017682823.1
UniGene_130760	23.458	-3.77909	0.681954	-5.54156	2.99791e-08	1.34388e-06	1050374024	-	OCT76223.1
UniGene_130885	114.656	1.79799	0.313531	5.73464	9.77217e-09	4.89663e-07	704482809	LOC104457790	XP_010073955.1
UniGene_130958	10.749	-2.40203	0.733584	-3.27438	0.00105893	0.0122757	640785233	LOC103251550	XP_008048333.1
UniGene_131103	435.706	1.13474	0.23169	4.89768	9.69763e-07	3.04767e-05	1050393669	gpr84.L	OCT95860.1
UniGene_131200	126.391	-1.21385	0.300743	-4.03619	5.43264e-05	0.00103032	530590597	EARS2	XP_005288961.1
UniGene_131336	5.10864	-2.28617	0.79125	-2.88932	0.00386079	0.0337978	768448961	LOC105396251	XP_011566540.1
UniGene_131370	237.411	-1.60072	0.253414	-6.31663	2.67322e-10	1.76275e-08	527258209	LOC101869044	XP_005147366.1
UniGene_13153	82.2318	-1.56268	0.3566	-4.38217	1.17501e-05	0.000279129	530599449	ACP7	XP_005293221.1
UniGene_131607	28.8002	-4.15027	0.654892	-6.33733	2.33782e-10	1.55631e-08	465969266	-	EMP32036.1
UniGene_13171	119.273	1.10559	0.326998	3.38104	0.000722122	0.00901964	591361699	ARHGAP10	XP_007055764.1
UniGene_131943	673.695	2.87487	0.561815	5.11712	3.10237e-07	1.13057e-05	358801574	-	AEU60001.1
UniGene_13197	106.507	2.1924	0.334056	6.56297	5.27459e-11	3.85938e-09	556982272	PRLH	XP_005997462.1
UniGene_131974	170.748	-1.19742	0.284153	-4.21402	2.50867e-05	0.000536802	942167162	HPS1	XP_014346388.1
UniGene_132192	67.6338	5.6929	0.620972	9.16773	4.83105e-20	9.61379e-18	557005895	MRPL23	XP_006004564.1
UniGene_132260	68.3546	1.25956	0.383197	3.28697	0.00101272	0.0118576	884961310	-	XP_012991781.1
UniGene_132265	292.056	-1.36502	0.303026	-4.50463	6.64896e-06	0.000168324	944207665	-	KQK74733.1
UniGene_132343	141.586	1.23181	0.297038	4.14697	3.36899e-05	0.000688629	564251405	TMEM213	XP_006264757.1
UniGene_13251	10.2283	2.79677	0.770268	3.63091	0.000282426	0.00410346	325260855	-	ADZ04653.1
UniGene_132605	156.611	1.37553	0.294613	4.66892	3.02784e-06	8.38109e-05	641795464	TSFM	XP_005297326.2
UniGene_132614	2175.54	-1.06468	0.249896	-4.26049	2.03982e-05	0.000450668	1050360592	LOC108701048	OCT62797.1
UniGene_132670	92.8145	1.01255	0.336486	3.00918	0.00261952	0.0250876	1043439155	cox7c	OCA51781.1
UniGene_132696	68.7726	-1.41655	0.380242	-3.7254	0.000195009	0.00299998	591371085	CDK6	XP_007060359.1
UniGene_132753	79.5691	-1.44823	0.365119	-3.96645	7.29502e-05	0.00132188	641765640	IGFBP6	XP_008167794.1
UniGene_132767	190.494	-1.86586	0.384788	-4.84906	1.24047e-06	3.78114e-05	927187469	CD68	XP_013928155.1
UniGene_132995	1571.38	1.2109	0.291422	4.15516	3.25058e-05	0.000668842	1050359826	LOC108700757	OCT62031.1
UniGene_133070	10.3027	-2.36604	0.733375	-3.22623	0.00125431	0.0140964	1050383118	-	OCT85313.1
UniGene_133127	256.438	-1.13669	0.238547	-4.76504	1.88815e-06	5.51116e-05	729759296	LOC104838485	XP_010576546.1
UniGene_133158	80.0012	3.48909	0.467392	7.46502	8.32864e-14	8.97624e-12	1050358330	LOC108702744	OCT60536.1
UniGene_133233	5.10864	-2.28617	0.79125	-2.88932	0.00386079	0.0337978	669219960	-	CDW58724.1
UniGene_133377	24.2132	-2.18234	0.59249	-3.68333	0.000230205	0.00345184	999978147	-	KXJ17321.1
UniGene_133421	4.85185	2.2793	0.791226	2.88072	0.00396766	0.0345111	1050383653	LOC108714672	OCT85848.1
UniGene_133426	423.506	1.19654	0.207859	5.7565	8.58744e-09	4.34598e-07	641759047	MTHFR	XP_008165443.1
UniGene_133441	191.443	-1.08171	0.291443	-3.71156	0.000205989	0.00313856	927191210	BNIP3L	XP_013929408.1
UniGene_133446	18.4646	-4.02779	0.741015	-5.4355	5.46416e-08	2.31004e-06	148224321	leprotl1.S	NP_001079518.1
UniGene_133491	145.869	-1.01397	0.309325	-3.278	0.00104544	0.0121612	1011609947	-	KYO44882.1
UniGene_133836	59.1039	-1.36681	0.451571	-3.02679	0.00247168	0.0239892	560957204	CUNH3orf70	XP_006201077.1
UniGene_133929	103.922	-1.20373	0.356812	-3.37358	0.000741977	0.00920164	732551840	-	AIZ71264.1
UniGene_134087	38.3788	-1.85839	0.482345	-3.85282	0.000116764	0.00195007	641763283	LOC101952705	XP_008166944.1
UniGene_134120	19.4046	-1.85093	0.618102	-2.99455	0.00274854	0.0260438	926497054	SLC2A6	XP_013797201.1
UniGene_134523	269.357	2.55115	0.374453	6.81299	9.55933e-12	7.89105e-10	45383091	FET1	NP_989875.1
UniGene_134735	399.413	1.23833	0.23134	5.35285	8.65811e-08	3.53688e-06	1050358453	LOC108702214	OCT60659.1
UniGene_134912	8.96432	3.12248	0.776312	4.0222	5.76574e-05	0.00108463	1043433699	-	OCA46326.1
UniGene_134977	1399.54	-1.0388	0.179668	-5.78176	7.39219e-09	3.78578e-07	926508567	LOC106488736	XP_013803199.1
UniGene_135114	4.71903	-2.20998	0.791082	-2.79362	0.00521221	0.0424349	14149647	Rpl9	NP_035422.1
UniGene_135274	150.926	2.87326	0.309442	9.28529	1.61263e-20	3.34037e-18	242277418	-	ACS91921.1
UniGene_135298	202.808	2.66934	0.334676	7.9759	1.51271e-15	1.99735e-13	301614722	LOC100498107	XP_002936826.1
UniGene_135333	840.302	-1.38767	0.212356	-6.53464	6.37648e-11	4.5904e-09	1050356086	LOC108704227	OCT58303.1
UniGene_135362	72.5954	1.43755	0.372571	3.85846	0.000114102	0.00191153	697829566	WDR20	XP_009635158.1
UniGene_135543	18.5322	-3.77611	0.711182	-5.30962	1.09852e-07	4.36897e-06	1011566535	-	KYO22185.1
UniGene_135687	492.693	-1.18255	0.266297	-4.44071	8.96628e-06	0.000219219	602638642	ESYT1	XP_007426148.1
UniGene_135773	17.3573	1.99088	0.625962	3.18052	0.0014701	0.0159304	942130655	LOC106702763	XP_014341390.1
UniGene_135809	82.2964	-1.66027	0.358928	-4.62562	3.73475e-06	0.000101118	118572616	-	Q02084.2
UniGene_135871	100.37	1.41061	0.351775	4.00999	6.07221e-05	0.00113158	1050364559	muc1.S	OCT66763.1
UniGene_135947	6.39826	2.64921	0.788228	3.36097	0.000776698	0.00954934	642103597	-	CDQ75126.1
UniGene_13601	64.6541	1.99403	0.412045	4.83935	1.30263e-06	3.95116e-05	334362313	-	AEG78356.1
UniGene_136116	79.007	1.23252	0.430638	2.86208	0.00420875	0.0360842	1043429223	LOC101731107	OCA41851.1
UniGene_136157	41.4378	-1.34588	0.45456	-2.96084	0.00306803	0.0283128	226371938	-	ACO51594.1
UniGene_136162	367.747	-1.79616	0.219076	-8.19882	2.42756e-16	3.55023e-14	1050365645	-	OCT67848.1
UniGene_136253	22127.9	-1.15648	0.170322	-6.78995	1.12169e-11	9.15087e-10	942351867	-	JAN57863.1
UniGene_136711	241.85	1.63769	0.244827	6.68918	2.24427e-11	1.75633e-09	530637423	DRAP1	XP_005305534.1
UniGene_136861	185.922	-1.56294	0.408496	-3.82608	0.000130202	0.00213504	702076205	-	AIW06045.1
UniGene_137009	82.9368	-2.22285	0.382784	-5.80706	6.35795e-09	3.29549e-07	585701788	LOC100369247	XP_006822946.1
UniGene_137018	760.136	-1.11373	0.193181	-5.76524	8.15416e-09	4.14553e-07	26348121	Pfdn5	BAB24185.2
UniGene_137101	25.3492	-2.79614	0.623825	-4.48225	7.38591e-06	0.00018488	557022051	LOC102365888	XP_006011302.1
UniGene_137143	367.44	-4.80701	0.761106	-6.31582	2.68726e-10	1.76991e-08	556993801	PSMB8	XP_006001021.1
UniGene_137145	11.4258	-3.03338	0.752568	-4.03071	5.56084e-05	0.00105105	307193776	-	EFN76454.1
UniGene_137182	29.7354	-3.56032	0.659262	-5.40047	6.64683e-08	2.78049e-06	585695048	RALGAPA2	XP_006895725.1
UniGene_137256	58.0667	-1.68509	0.423098	-3.98273	6.81275e-05	0.001252	704472724	CARD10	XP_010071532.1
UniGene_137378	109.199	-1.83685	0.376158	-4.8832	1.04381e-06	3.24558e-05	301604167	mlkl	XP_002931711.1
UniGene_137559	33270.1	-1.26924	0.187355	-6.77452	1.24821e-11	1.0109e-09	147904649	rplp0.S	NP_001080134.1
UniGene_137707	184.27	-1.18387	0.301046	-3.93253	8.40581e-05	0.00148219	551531873	LOC102220497	XP_005817383.1
UniGene_137722	187.194	-5.1887	0.742377	-6.98931	2.76237e-12	2.48658e-10	950985518	PSMB9	XP_014456281.1
UniGene_13790	55.7822	-2.86973	0.45747	-6.27304	3.54059e-10	2.29131e-08	1007748961	LOC107385082	XP_015814188.1
UniGene_137903	14.9262	-1.96729	0.690328	-2.84979	0.00437485	0.0371822	557019424	LOC102351018	XP_006010067.1
UniGene_138036	71.7303	1.70641	0.378104	4.51306	6.38981e-06	0.000162724	884983187	-	XP_012988003.1
UniGene_138145	148.722	1.31665	0.281259	4.68126	2.85115e-06	7.95524e-05	327271255	cdkn1a	XP_003220403.1
UniGene_138165	186.529	-2.3585	0.656722	-3.59132	0.00032901	0.00466237	641775176	CIITA	XP_008171038.1
UniGene_138254	78.31	1.14201	0.356128	3.20674	0.00134248	0.0148596	465986041	ITGA8	EMP36978.1
UniGene_138404	7.24451	-2.12696	0.767546	-2.77112	0.00558645	0.0446916	544472931	GPN3	XP_005572295.1
UniGene_138488	186.446	1.19753	0.260381	4.59916	4.24199e-06	0.000113497	929218931	LOC106564134	XP_013985623.1
UniGene_138525	155.099	-1.02299	0.275422	-3.71428	0.000203782	0.00310919	946662895	NFKB1	XP_014430902.1
UniGene_138551	42.2551	1.79169	0.462796	3.87145	0.00010819	0.0018299	701353684	LOC104369429	XP_009975238.1
UniGene_138759	7.89749	-2.25383	0.761469	-2.95985	0.00307787	0.0283751	558217060	TSPAN32	XP_006134974.1
UniGene_138833	16.9815	-1.86399	0.633708	-2.9414	0.00326728	0.0296376	938065550	-	KPP66026.1
UniGene_138856	75.6706	1.40824	0.508231	2.77087	0.00559062	0.0447161	591356974	CILP	XP_007053565.1
UniGene_13903	167.293	1.20769	0.272682	4.42892	9.47058e-06	0.000230236	591358100	LOC102948101	XP_007054067.1
UniGene_139131	120.72	1.29058	0.315651	4.08863	4.33934e-05	0.000853143	641776405	LOC101931165	XP_008171446.1
UniGene_139135	461.695	2.12125	0.213944	9.91499	3.5831e-23	9.32945e-21	449272780	PDIA4	EMC82514.1
UniGene_139303	17.6297	1.89469	0.656661	2.88534	0.00390994	0.0340914	1020477569	LOC107597532	XP_016144118.1
UniGene_139441	23.1555	-1.70396	0.570969	-2.98433	0.00284198	0.0267283	677558342	-	KFR16966.1
UniGene_13951	51.1388	1.69263	0.437231	3.87124	0.000108283	0.00183056	300218775	-	ADJ80991.1
UniGene_139510	4.5471	-2.16482	0.79082	-2.73743	0.00619207	0.0482616	602710237	LOC103073255	XP_007465365.1
UniGene_139675	2800.05	1.1333	0.189063	5.99431	2.04345e-09	1.16781e-07	971377712	KLF5	XP_417013.5
UniGene_139772	222.331	-1.39968	0.262247	-5.33727	9.43542e-08	3.81802e-06	926517236	CFLAR	XP_013807673.1
UniGene_139900	8.67073	-2.12219	0.748239	-2.83624	0.00456483	0.0384465	558137831	BBOF1	XP_006117864.1
UniGene_139960	41.4771	-2.87404	0.527143	-5.45211	4.97767e-08	2.12533e-06	830050605	ETNPPL	XP_012583151.1
UniGene_140	218.129	1.10855	0.276434	4.01017	6.06744e-05	0.00113107	530579442	NFKBIZ	XP_005283634.1
UniGene_140066	64.629	-1.42653	0.452121	-3.1552	0.00160385	0.0170873	632934566	LOC103174787	XP_007885532.1
UniGene_140330	503.078	8.35241	0.538159	15.5203	2.52734e-54	4.69411e-51	530654966	FOSB	XP_005313567.1
UniGene_140378	9.0137	-3.07048	0.777186	-3.95076	7.79028e-05	0.00139442	512847579	LOC101735068	XP_004915358.1
UniGene_140449	370.972	-1.0772	0.228342	-4.71751	2.38754e-06	6.77705e-05	591361267	RPL22L1	XP_007055550.1
UniGene_140543	198.468	1.25434	0.326649	3.84002	0.000123022	0.00203527	1033379157	LOC103281161	XP_016853491.1
UniGene_14063	22.1217	2.5894	0.609186	4.25059	2.13206e-05	0.000468264	808882237	-	KKF29657.1
UniGene_140734	144.213	2.7847	0.361372	7.70591	1.29917e-14	1.52399e-12	951001330	-	XP_014458143.1
UniGene_140738	18396.7	-1.05811	0.201649	-5.2473	1.54347e-07	5.95169e-06	847151266	fcgbp	XP_012823047.1
UniGene_140759	6.64323	-2.67477	0.787198	-3.39784	0.0006792	0.00856804	6678437	Tpt1	NP_033455.1
UniGene_140767	2095.26	-1.18293	0.181322	-6.52388	6.85116e-11	4.88792e-09	1050389332	LOC108709341	OCT91524.1
UniGene_140801	42.3646	4.77566	0.625909	7.62997	2.34816e-14	2.68114e-12	558220807	LOC102459118	XP_006135746.1
UniGene_140857	108.994	1.6438	0.395206	4.15935	3.19154e-05	0.000658638	148233040	gk	NP_001090867.1
UniGene_140932	166.886	-1.16409	0.27392	-4.24975	2.14007e-05	0.000469652	768356933	POLR3A	XP_011575513.1
UniGene_14101	146.963	-1.19796	0.395807	-3.02662	0.00247304	0.0239939	960989064	SLC40A1	XP_014809932.1
UniGene_141068	4.63854	-2.16518	0.79078	-2.73804	0.0061807	0.0482472	443706105	-	ELU02336.1
UniGene_141106	574.984	-1.20854	0.241382	-5.00676	5.53553e-07	1.88533e-05	565306997	-	ETE61453.1
UniGene_141233	222.418	1.94392	0.320697	6.06153	1.34835e-09	7.95025e-08	701419610	LOC104392579	XP_010000295.1
UniGene_141306	89.0376	-1.27118	0.361566	-3.51577	0.000438488	0.00595091	950960206	ABCA3	XP_014452942.1
UniGene_141326	59.0621	-1.21673	0.404185	-3.01034	0.00260955	0.025005	950920606	-	XP_006260333.2
UniGene_141332	85.0042	1.70448	0.354415	4.80928	1.51473e-06	4.53013e-05	591364828	PTTG1	XP_007057312.1
UniGene_141504	10.7093	-3.35311	0.766665	-4.37363	1.22195e-05	0.000289118	537088911	-	ERE49151.1
UniGene_141599	9.21078	3.16813	0.774714	4.08942	4.32451e-05	0.000850553	726996945	-	XP_010388795.1
UniGene_141669	328.782	-1.43596	0.235426	-6.0994	1.0647e-09	6.3314e-08	641787440	SPATA20	XP_008175764.1
UniGene_141686	346.682	-1.28998	0.235432	-5.4792	4.27243e-08	1.85839e-06	847151043	ppfia3	XP_012823007.1
UniGene_141692	100.135	1.05743	0.321936	3.28459	0.00102131	0.0119353	641780601	LRRC29	XP_008172994.1
UniGene_141732	18.9844	-2.54008	0.641379	-3.96033	7.48448e-05	0.00135007	999977997	-	KXJ17171.1
UniGene_141838	5.3263	-2.33299	0.791211	-2.94864	0.00319179	0.0291074	1022750390	-	KZS01213.1
UniGene_14187	4.5471	-2.16482	0.79082	-2.73743	0.00619207	0.0482616	669217174	-	CDW60422.1
UniGene_141963	170.384	-2.49236	0.300048	-8.30654	9.85307e-17	1.49595e-14	160773871	LOC100127800	AAI55411.1
UniGene_141998	19.7197	-2.00404	0.693391	-2.8902	0.00384995	0.0337507	14589338	-	CAC43068.1
UniGene_142017	651.082	-1.5282	0.220719	-6.92376	4.39802e-12	3.85311e-10	564264142	STK10	XP_006270922.1
UniGene_142106	9.23136	-3.11247	0.77572	-4.01237	6.01126e-05	0.00112285	975107813	LOC107112698	XP_015269371.1
UniGene_142313	58.6601	-2.21129	0.458021	-4.82794	1.37955e-06	4.15954e-05	530625950	CYTH4	XP_005302514.1
UniGene_14232	12.6137	2.01057	0.683394	2.94204	0.00326061	0.029585	808863849	-	KKF15086.1
UniGene_142496	323.492	-2.64489	0.705194	-3.75058	0.000176425	0.00275054	1050359726	LOC108703282	OCT61932.1
UniGene_14251	19.1048	-4.18394	0.730185	-5.72997	1.00451e-08	5.01086e-07	591361387	HIGD1A	XP_007055610.1
UniGene_142636	176.507	1.25124	0.282754	4.4252	9.63549e-06	0.000233532	147904398	atp6v1g3.L	NP_001088408.1
UniGene_142833	45.8997	2.6292	0.640161	4.10709	4.00667e-05	0.000799325	89272889	gatm	CAJ82904.1
UniGene_142869	673.349	-1.42235	0.201925	-7.04394	1.86877e-12	1.72397e-10	591369276	PPP1R3C	XP_007059471.1
UniGene_142874	211.004	-1.41387	0.263052	-5.37489	7.66287e-08	3.15111e-06	530580409	LNPEP	XP_005284102.1
UniGene_143159	32.7589	-4.89867	0.698534	-7.01278	2.33624e-12	2.12358e-10	1705494	-	P53771.1
UniGene_143164	415.966	-1.13099	0.230463	-4.90748	9.22562e-07	2.92241e-05	637358502	kptn	XP_008119726.1
UniGene_143191	189.941	-1.33818	0.281803	-4.74864	2.04789e-06	5.93388e-05	960948728	NEBL	XP_014801693.1
UniGene_143201	142.114	-1.15536	0.421264	-2.7426	0.00609542	0.0477286	950993244	LOC102571627	XP_006261309.2
UniGene_14322	36.6206	-1.62211	0.480429	-3.37638	0.000734471	0.00913499	736155818	LOC104947167	XP_010771435.1
UniGene_143305	10853.7	3.36145	0.787476	4.26864	1.96665e-05	0.00043651	961975372	LOC106903790	XP_014823265.1
UniGene_143489	20.7655	-3.34916	0.678896	-4.93325	8.08733e-07	2.60478e-05	465998575	-	EMP40659.1
UniGene_143528	1142.88	-2.00177	0.515012	-3.88684	0.000101557	0.00173746	678976980	LOC104071587	KFV90328.1
UniGene_143587	8.46997	-2.07277	0.750783	-2.76082	0.0057657	0.0457079	557281817	FAM53A	XP_006023855.1
UniGene_143884	79.0638	1.57804	0.38942	4.05228	5.07203e-05	0.000974194	327286328	LOC100554192	XP_003227882.1
UniGene_144012	1394	1.12628	0.176333	6.38725	1.689e-10	1.14074e-08	530593043	MANSC1	XP_005290137.1
UniGene_144017	53.4619	-1.76818	0.512608	-3.44939	0.000561863	0.0073267	1209567	H2-DMb2	AAA91148.1
UniGene_144131	5.15436	-2.31665	0.791226	-2.92793	0.00341229	0.0306815	530643619	LOC101934563	XP_005308494.1
UniGene_144251	715.583	-1.43587	0.190836	-7.52407	5.30985e-14	5.88201e-12	564263917	-	XP_006270814.1
UniGene_14437	11.1803	-2.54949	0.761061	-3.34992	0.000808345	0.00987091	77403694	-	BAE46429.1
UniGene_144388	497.094	1.42257	0.20872	6.81572	9.37956e-12	7.76567e-10	556993483	PRR14	XP_006000929.1
UniGene_144439	73.6636	2.89377	0.404129	7.1605	8.03813e-13	7.68241e-11	942120880	LOC102358817	XP_014347962.1
UniGene_144548	4.58848	2.20805	0.790946	2.79166	0.00524391	0.0425872	226372636	-	ACO51943.1
UniGene_144706	6541.75	-1.73593	0.25041	-6.93235	4.13892e-12	3.63755e-10	213866	-	AAA49613.1
UniGene_144710	1337.91	3.30639	0.762196	4.33798	1.43797e-05	0.000331215	115528309	LOC734169/PEML/SILV	AAI24911.1
UniGene_145018	3913.21	1.07453	0.198356	5.41716	6.05538e-08	2.54454e-06	557278704	EPRS	XP_006022406.1
UniGene_145123	7.7425	-2.87465	0.782682	-3.67282	0.00023989	0.00357971	321452406	-	EFX63797.1
UniGene_14513	97.748	-6.39466	0.63375	-10.0902	6.10545e-24	1.65949e-21	954381026	-	KRY44976.1
UniGene_145135	4.76476	-2.22656	0.791156	-2.81431	0.0048882	0.0404231	226372596	-	ACO51923.1
UniGene_145475	102.298	1.08349	0.329828	3.28503	0.00101972	0.0119292	350606392	spc25.L	NP_001093334.2
UniGene_145531	484.615	1.12528	0.219883	5.11765	3.09371e-07	1.1285e-05	1050371568	LOC108719793	OCT73768.1
UniGene_145596	89.2178	1.0018	0.33504	2.99009	0.00278898	0.0263036	817269519	LYRM9	XP_012304818.1
UniGene_145802	348.531	-1.45337	0.256892	-5.6575	1.53594e-08	7.37145e-07	817310914	POU2F3	XP_012326053.1
UniGene_145830	13.0925	-2.28851	0.703246	-3.25422	0.00113706	0.012999	260807896	BRAFLDRAFT_230684	XP_002598744.1
UniGene_14600	49.3666	5.45742	0.678154	8.04746	8.45282e-16	1.14596e-13	260063820	-	BAI43373.1
UniGene_146021	31.0777	-1.8496	0.571408	-3.23692	0.00120828	0.0136787	926507655	PARVG	XP_013802751.1
UniGene_146042	21.12	1.82468	0.582526	3.13236	0.0017341	0.0182344	908532932	-	XP_013122597.1
UniGene_146113	94.8816	-1.10778	0.36207	-3.05956	0.00221659	0.0221221	558227886	SLC37A1	XP_006137929.1
UniGene_146193	179.772	1.66497	0.323474	5.14715	2.64474e-07	9.75927e-06	817342777	AQP5	XP_012296842.1
UniGene_146202	99314.9	-1.08631	0.252606	-4.30042	1.70474e-05	0.000383635	971435542	KRT12	XP_015155141.1
UniGene_146239	109.211	-1.82572	0.404418	-4.51443	6.34875e-06	0.000161826	1050367333	LOC108699634	OCT69536.1
UniGene_146347	7.81702	-2.48408	0.77567	-3.2025	0.0013624	0.0150396	1025275221	LOC107714402	XP_016375724.1
UniGene_14657	80.0024	-1.3403	0.373123	-3.59212	0.000327996	0.00465392	942132626	AMIGO3	XP_014341953.1
UniGene_146573	191.992	-1.9031	0.267537	-7.11342	1.13201e-12	1.06908e-10	1050397934	hsd17b11.L	OCU00124.1
UniGene_146608	102.502	1.20334	0.435543	2.76285	0.00572996	0.0455361	530625335	RBBP4	XP_005302213.1
UniGene_146617	113.889	3.91141	0.486687	8.03681	9.22088e-16	1.23804e-13	657595063	LOC103373940	XP_008302174.1
UniGene_146719	10.8177	2.91324	0.761319	3.82657	0.000129943	0.00213141	637350304	LOC100565455	XP_008118194.1
UniGene_146945	128.296	-1.17025	0.313125	-3.73732	0.000185993	0.00287716	591367170	TCTN1	XP_007058437.1
UniGene_146984	94.0527	-1.19042	0.341489	-3.48598	0.000490338	0.00654097	530592761	PDCD2L	XP_005289999.1
UniGene_146995	11611.2	1.70514	0.266042	6.40929	1.46198e-10	9.92222e-09	148230589	tecta.2.S	NP_001082761.1
UniGene_147010	86.818	-1.15003	0.365977	-3.14235	0.00167598	0.0177437	591356556	HEXDC	XP_007072576.1
UniGene_147017	553.507	2.09524	0.202567	10.3435	4.48107e-25	1.32811e-22	637375721	LOC100558781	XP_003230295.2
UniGene_147027	23.943	3.61785	0.668212	5.41422	6.1556e-08	2.5847e-06	76157476	-	AAX28387.2
UniGene_147175	27.7527	-4.70972	0.705378	-6.67687	2.44094e-11	1.89957e-09	954471017	-	KRZ01620.1
UniGene_147278	2708.54	1.20548	0.187122	6.44222	1.17735e-10	8.11377e-09	50344982	zgc:86599	NP_001002163.1
UniGene_147305	810.923	-1.09434	0.281068	-3.8935	9.88094e-05	0.00169875	307133768	adrb2	NP_001116897.2
UniGene_14736	7.17146	2.80501	0.785152	3.57257	0.000353494	0.00494892	808875790	-	KKF24525.1
UniGene_147391	108.117	-3.11706	0.368982	-8.44772	2.97059e-17	4.66257e-15	344250478	-	EGW06582.1
UniGene_14742	8.83407	2.74755	0.766878	3.58277	0.000339964	0.00479201	530623595	LOC101936112	XP_005301374.1
UniGene_147620	173.719	-2.1449	0.381356	-5.62438	1.8617e-08	8.79102e-07	553076928	-	AGY55963.1
UniGene_147735	44.2186	2.14393	0.463175	4.62876	3.6786e-06	9.96942e-05	591355195	PARD3B	XP_007071903.1
UniGene_148072	487.901	2.89744	0.220205	13.1579	1.53302e-39	1.20309e-36	591378927	LOC102932156	XP_007064013.1
UniGene_148175	153.099	1.4112	0.284923	4.95293	7.31043e-07	2.40317e-05	198282073	inmt	NP_001128277.1
UniGene_148246	1022.55	1.4505	0.191158	7.58797	3.24955e-14	3.67272e-12	71894845	GFPT1	NP_001026053.1
UniGene_148501	68.0797	2.32587	0.41085	5.66112	1.50388e-08	7.22395e-07	972982326	rep15	XP_015207439.1
UniGene_148510	146.771	-1.37531	0.291164	-4.7235	2.31817e-06	6.61047e-05	530640310	SLC22A18	XP_005306922.1
UniGene_148593	8.6164	3.073	0.777819	3.95079	7.78949e-05	0.00139442	999972326	-	KXJ11500.1
UniGene_148844	80.5426	-1.19484	0.3941	-3.03182	0.00243083	0.0236876	641803039	SYNE3	XP_008163990.1
UniGene_148910	21.9627	2.37117	0.594747	3.98686	6.69549e-05	0.00123493	641791440	LOC101952880	XP_008177248.1
UniGene_148912	82.0537	-1.24618	0.356243	-3.49813	0.000468532	0.00629682	678182693	CD47	KFV50415.1
UniGene_149023	17.3653	-2.6974	0.679048	-3.97233	7.11729e-05	0.00129582	1005478632	LOC107354117	XP_015776026.1
UniGene_149054	5.87152	2.5389	0.789796	3.21462	0.00130618	0.014527	677615143	RAB38	XP_009069584.1
UniGene_149112	48.6048	3.58432	0.529586	6.76816	1.30432e-11	1.05124e-09	942173069	LOC106704514	XP_014347168.1
UniGene_149122	15.9897	-2.29118	0.657449	-3.48495	0.000492224	0.00655514	642053670	-	CDQ91870.1
UniGene_149186	18.7792	4.20754	0.730969	5.75611	8.60759e-09	4.35222e-07	1050393140	LOC108708435	OCT95331.1
UniGene_149300	23.5279	2.36677	0.618075	3.82926	0.000128531	0.00211261	327264790	brd4	XP_003217194.1
UniGene_149373	685.472	-1.0075	0.187168	-5.38287	7.33069e-08	3.02813e-06	525013324	NME3	XP_005054261.1
UniGene_149456	15323.4	2.79381	0.234805	11.8984	1.20608e-32	6.4618e-30	975101198	LOC107109581	XP_015265732.1
UniGene_149561	7.71511	2.87333	0.783832	3.66575	0.000246616	0.00366634	723146157	LOC104624578	XP_010290282.1
UniGene_149673	15.3935	-3.86647	0.745087	-5.18929	2.11097e-07	7.9368e-06	944359023	SYCP1	XP_014381238.1
UniGene_149744	72.5984	1.10539	0.38271	2.88832	0.00387305	0.0338732	847143132	acadsb	XP_012821823.1
UniGene_149768	238.339	-1.0019	0.248285	-4.03528	5.45366e-05	0.0010336	620965759	STAP2	XP_007655335.1
UniGene_149810	616.311	-1.56244	0.514107	-3.03914	0.00237257	0.023246	507685338	Aif1l	XP_004640502.1
UniGene_150040	11.4458	3.4974	0.76222	4.58844	4.46577e-06	0.000118661	1005419053	LOC107328850	XP_015749114.1
UniGene_150068	84.3445	1.52796	0.349996	4.36565	1.26744e-05	0.000297982	1040119970	-	OBS64304.1
UniGene_150074	2501.56	1.83815	0.174378	10.5411	5.58177e-26	1.81881e-23	319239610	myl9	NP_001187837.1
UniGene_150097	468.339	1.70562	0.210232	8.11301	4.93799e-16	6.87862e-14	530639938	PLEK2	XP_005306743.1
UniGene_150100	241.617	1.02154	0.238326	4.28632	1.81654e-05	0.00040666	241843900	IscW_ISCW023275	XP_002415472.1
UniGene_150129	483.789	1.0407	0.329266	3.16065	0.00157417	0.0168355	1016696387	KRT24	XP_016070582.1
UniGene_150140	1331.21	-1.4552	0.173634	-8.38084	5.25525e-17	8.13396e-15	617382500	LOC103134593	XP_007546959.1
UniGene_150185	267.613	-1.19783	0.243004	-4.92924	8.25495e-07	2.6511e-05	942127284	TBX1	XP_014340634.1
UniGene_150200	209.502	-1.06587	0.280272	-3.80298	0.000142966	0.00231303	768353175	DOCK5	XP_011573530.1
UniGene_150410	63.8894	-1.20745	0.382636	-3.15562	0.00160156	0.0170695	1050396311	tex43.S	OCT98501.1
UniGene_150496	10.782	2.27519	0.727672	3.12667	0.00176795	0.018447	999985266	-	KXJ24407.1
UniGene_15054	699.71	4.87109	0.237939	20.472	3.82656e-93	2.13216e-89	944214745	-	KQK81250.1
UniGene_150594	136.7	-1.48576	0.302926	-4.9047	9.35716e-07	2.95903e-05	591377342	ADGRG3	XP_007063333.1
UniGene_150597	195.446	-2.03075	0.296225	-6.85542	7.11034e-12	6.03945e-10	637376116	LOC103282164	XP_008122950.1
UniGene_150619	363.909	-1.01809	0.243613	-4.17913	2.92623e-05	0.000612218	975098369	ERBB3	XP_015264180.1
UniGene_150812	58.1788	-1.60204	0.414232	-3.8675	0.000109956	0.00185267	585195622	LOC102735730	XP_006748941.1
UniGene_150867	26.872	3.64185	0.644337	5.65208	1.58516e-08	7.59458e-07	58331970	pvalb	NP_001011134.1
UniGene_150885	32.8902	1.53991	0.542268	2.83976	0.00451471	0.0381151	156364276	NEMVEDRAFT_v1g127027	XP_001626275.1
UniGene_150896	277.754	-1.15975	0.229804	-5.04667	4.49586e-07	1.57751e-05	678212549	MXRA8	KFV79528.1
UniGene_150907	25.4812	-1.68072	0.587786	-2.8594	0.00424437	0.0363226	929445711	GRTP1	XP_014135133.1
UniGene_150928	18.6651	1.77781	0.628268	2.82969	0.00465924	0.0390513	677987775	LOC103804012	XP_009074847.1
UniGene_151113	55.9334	-1.18544	0.427231	-2.77469	0.00552538	0.0443687	641797871	TMEM94	XP_008162139.1
UniGene_151209	12.204	-2.19344	0.704836	-3.11198	0.00185835	0.0192003	585682081	LOC102802248	XP_006812173.1
UniGene_151743	7317.45	-1.27348	0.176952	-7.19671	6.16836e-13	5.95669e-11	972965446	rps26	XP_015199979.1
UniGene_151749	174.109	-1.14898	0.301464	-3.81133	0.00013822	0.00224733	591385096	TNFSF10	XP_007066997.1
UniGene_151783	110.187	-1.29962	0.346138	-3.75462	0.000173605	0.0027134	558228222	LOC102450931	XP_006138067.1
UniGene_152010	40.3718	1.5638	0.484877	3.22515	0.00125906	0.0141332	573884946	egr2	XP_006630551.1
UniGene_152124	88.653	1.20847	0.335636	3.60052	0.000317578	0.00453039	327262186	kcnk1	XP_003215906.1
UniGene_152163	231.839	1.28291	0.29801	4.30493	1.67036e-05	0.00037727	557000607	SOX7	XP_006003042.1
UniGene_152324	62.7449	-1.94348	0.478424	-4.06225	4.86011e-05	0.000938666	1042354123	LOC108264080	XP_017320872.1
UniGene_152342	43.4108	2.60585	0.503291	5.17763	2.24722e-07	8.40933e-06	1050400648	LOC108719169	OCU02838.1
UniGene_15245	88.8491	1.15517	0.348434	3.31532	0.000915382	0.0109336	530564809	GADD45B	XP_005278979.1
UniGene_15246	128.38	-1.75054	0.307361	-5.69538	1.23099e-08	6.02731e-07	694652185	PLBD1	XP_009482613.1
UniGene_15254	25.3761	-2.90657	0.632978	-4.59189	4.39252e-06	0.000117106	301626778	ucp3	XP_002942565.1
UniGene_152703	10.1935	-3.2558	0.770728	-4.22432	2.39663e-05	0.000517999	334325372	MEX3C	XP_001362272.2
UniGene_152724	151.058	-1.74476	0.297127	-5.8721	4.30299e-09	2.29878e-07	836710972	PRSS8	XP_012789800.1
UniGene_152743	530.563	1.62655	0.238017	6.83375	8.2724e-12	6.91061e-10	301610570	adh4	XP_002934819.1
UniGene_152837	10.8418	2.91743	0.760913	3.83412	0.000126017	0.00207742	847103472	oca2	XP_012813149.1
UniGene_152901	304.934	-1.92939	0.280603	-6.87586	6.16156e-12	5.29818e-10	512822568	itgb7	XP_002936686.2
UniGene_152904	68.6261	-1.0303	0.370203	-2.78308	0.00538459	0.0434762	591362178	LOC102932721	XP_007056001.1
UniGene_152944	632.487	-1.01465	0.188952	-5.3699	7.87809e-08	3.23484e-06	975093379	TRIOBP	XP_015261460.1
UniGene_153034	26.79	1.5792	0.540887	2.91965	0.00350429	0.0313116	556970478	ADAP2	XP_005993815.1
UniGene_153095	204.927	-1.44079	0.265844	-5.41968	5.97048e-08	2.51076e-06	562886960	LTBR	XP_006170892.1
UniGene_153120	20.6917	-1.65981	0.604752	-2.74461	0.0060583	0.0475582	1050375127	LOC108719490	OCT77326.1
UniGene_153254	130.483	-1.16439	0.31136	-3.73969	0.000184247	0.00285411	1050399032	-	OCU01222.1
UniGene_153300	493.851	1.68656	0.26275	6.41888	1.37278e-10	9.33959e-09	557279496	ENTPD2	XP_006022787.1
UniGene_15332	173.225	-2.85492	0.308516	-9.25373	2.16801e-20	4.42497e-18	780172328	LOC105436657	XP_011660749.1
UniGene_153487	17.1554	4.06031	0.73828	5.49969	3.80469e-08	1.66665e-06	678141328	OCA2	KFV10500.1
UniGene_153513	7.46218	-2.44801	0.776192	-3.15387	0.00161121	0.0171558	704479332	SLC22A7	XP_010073132.1
UniGene_15367	8.36072	-2.93135	0.781682	-3.75005	0.000176801	0.00275562	808880458	-	KKF28307.1
UniGene_153691	29.5442	-2.0304	0.666007	-3.04861	0.00229899	0.0226966	591368571	C8B	XP_007059126.1
UniGene_15372	15.6569	-3.88785	0.7442	-5.2242	1.74911e-07	6.67993e-06	148682275	Msn	EDL14222.1
UniGene_153751	48.8697	2.25145	0.451462	4.98702	6.13177e-07	2.05945e-05	942122589	LOC106705811	XP_014351295.1
UniGene_153864	375.829	-1.0222	0.211248	-4.83887	1.30578e-06	3.95854e-05	148233161	insig1.L	NP_001086601.1
UniGene_153917	243.412	-1.10688	0.285668	-3.87473	0.000106745	0.00180894	944355156	AHNAK	XP_014379956.1
UniGene_154054	234.082	-2.17363	0.296236	-7.33752	2.17591e-13	2.23693e-11	641756200	LOC101941427	XP_005284531.2
UniGene_154058	77.3269	-1.66909	0.437998	-3.81073	0.000138557	0.0022515	641780264	CD4	XP_005291382.2
UniGene_154193	5.36168	2.41409	0.790933	3.0522	0.00227168	0.0225019	641782262	LOC101942986	XP_008173617.1
UniGene_154202	55.0242	-1.61808	0.450344	-3.59298	0.000326917	0.00464114	556989943	RANGRF	XP_005999833.1
UniGene_154428	74.9599	-1.81016	0.418351	-4.32689	1.51232e-05	0.000345071	974122736	LOC107080913	XP_015224610.1
UniGene_154644	114.899	-1.198	0.315918	-3.79211	0.000149371	0.00239642	530605446	TELO2	XP_005294450.1
UniGene_15472	25.5413	-4.58025	0.71194	-6.43347	1.24722e-10	8.56903e-09	1050381751	LOC108713851	OCT83946.1
UniGene_154853	90.9237	-1.15283	0.338925	-3.40143	0.000670351	0.00847945	591368087	RIPK1	XP_007058890.1
UniGene_155024	164.741	-2.47435	0.329596	-7.50723	6.03939e-14	6.63737e-12	530651265	LOC101951117	XP_005312028.1
UniGene_155085	133.9	1.02313	0.292387	3.49924	0.000466578	0.0062751	1005456606	LOC107344293	XP_015765431.1
UniGene_155183	76.6518	-2.34337	0.749402	-3.12698	0.0017661	0.018432	149032176	Col2a1	EDL87088.1
UniGene_15537	1491.22	-2.59065	0.19464	-13.31	2.02574e-40	1.68469e-37	1050383203	gprc5a.L	OCT85398.1
UniGene_155430	40.2741	-1.68827	0.470403	-3.589	0.000331952	0.00469572	678215450	HOXC8	KFV82429.1
UniGene_15549	31.859	-1.55438	0.524212	-2.96517	0.00302514	0.0280281	641789034	LOC103307407	XP_008176374.1
UniGene_155745	99.4571	-1.0728	0.337949	-3.17446	0.00150117	0.0161893	585664906	PRRC2C	XP_006903651.1
UniGene_156217	431.018	-1.00989	0.20851	-4.84339	1.27644e-06	3.8757e-05	1011580748	-	KYO30229.1
UniGene_156219	23.2589	-1.71776	0.570391	-3.01155	0.0025992	0.024923	6225436	-	O73761.3
UniGene_156329	5.45251	-2.2829	0.791213	-2.88531	0.00391023	0.0340914	768376665	FOXF1	XP_011585862.1
UniGene_156421	38.8016	1.37302	0.482183	2.84751	0.00440632	0.0373869	591348064	TMEM41A	XP_007052700.1
UniGene_156497	71.3583	-2.20807	0.404089	-5.46431	4.64709e-08	2.0026e-06	591380393	LOC102931322	XP_007064740.1
UniGene_156622	5004.65	-3.59027	0.264021	-13.5984	4.09049e-42	3.79871e-39	960947744	ETNPPL	XP_014796596.1
UniGene_156632	237.835	-1.09474	0.244864	-4.47082	7.792e-06	0.000193308	591364996	SWI5	XP_007057396.1
UniGene_156637	136.416	-1.42079	0.299867	-4.73805	2.15781e-06	6.21039e-05	1050360531	wnk4.L	OCT62736.1
UniGene_156711	76.6389	-1.2537	0.361983	-3.46343	0.000533335	0.00700388	557292953	RHOBTB2	XP_006028978.1
UniGene_156861	10524.2	1.13707	0.226747	5.01472	5.31104e-07	1.81888e-05	946645656	LOC102445965	XP_014428437.1
UniGene_156952	5.49824	-2.33523	0.791229	-2.95139	0.00316345	0.028942	74147335	Hsp90aa1	BAE27553.1
UniGene_157027	31.4719	-3.74344	0.683692	-5.47532	4.36709e-08	1.89513e-06	104115	-
UniGene_157206	268.077	-1.34395	0.2577	-5.21515	1.83666e-07	6.98557e-06	641796832	OGFOD2	XP_008161753.1
UniGene_157445	506.024	-1.20888	0.203678	-5.93527	2.93363e-09	1.62973e-07	637270389	zfyve28	XP_008103169.1
UniGene_157458	373.108	1.3197	0.212781	6.20215	5.56987e-10	3.51078e-08	541960638	LOC102053398	XP_005436053.1
UniGene_157467	192.699	-1.01609	0.258881	-3.92492	8.67598e-05	0.00152645	485601778	-	4G6L
UniGene_15763	10.7947	-2.65737	0.743667	-3.57333	0.000352467	0.00493826	1005489066	LOC107327007	XP_015747237.1
UniGene_157633	26.7054	1.57635	0.539581	2.92143	0.00348431	0.0311581	1033398700	LOC107982642	XP_016847900.1
UniGene_157654	19.4412	3.88679	0.707852	5.49097	3.99736e-08	1.74283e-06	82659076	-	ABB88702.1
UniGene_157669	47.317	-2.14406	0.470082	-4.56103	5.09025e-06	0.000133159	213623655	trhd.S	AAI70039.1
UniGene_157677	60.727	1.25441	0.420784	2.98113	0.00287183	0.0269108	189217641	vegfd.L	NP_001121269.1
UniGene_157735	7.36719	2.85834	0.783761	3.64696	0.000265365	0.00389621	591382507	LOC102946513	XP_007053156.1
UniGene_157885	34.3206	5.06977	0.689983	7.34767	2.01688e-13	2.08112e-11	902881000	LOC106032197	XP_013030495.1
UniGene_158030	229.61	-2.21686	0.633024	-3.50201	0.000461755	0.00621924	591371243	ACAN	XP_007060436.1
UniGene_158075	68.878	6.01652	0.648691	9.27486	1.77851e-20	3.65678e-18	91176302	zgc:136864	NP_001035133.1
UniGene_158117	8.95105	-2.70085	0.766414	-3.52401	0.000425067	0.00579089	641750672	IL18R1	XP_008165180.1
UniGene_158220	4.71903	-2.20998	0.791082	-2.79362	0.00521221	0.0424349	426376198	-	XP_004054894.1
UniGene_158238	963.184	-1.16849	0.189974	-6.15079	7.70966e-10	4.7155e-08	530580426	RIOK2	XP_005284110.1
UniGene_158261	62.6205	-1.88227	0.505993	-3.71994	0.000199267	0.00305704	1011611378	-	KYO46190.1
UniGene_158618	16.2095	1.86333	0.642191	2.90152	0.0037136	0.0327867	1043416407	-	OCA29039.1
UniGene_158711	31.1842	-2.13185	0.525757	-4.05483	5.01713e-05	0.000964978	944214906	-	KQK81366.1
UniGene_158850	5.06449	2.32793	0.791243	2.94212	0.00325971	0.029585	759074494	-	XP_011346932.1
UniGene_15913	173.834	1.76086	0.271498	6.48571	8.83149e-11	6.229e-09	944292792	-	KQL56358.1
UniGene_159226	165.345	-3.26309	0.346744	-9.41065	4.93096e-21	1.06908e-18	927112028	LOC106538964	XP_013909106.1
UniGene_159322	1492.97	-1.50218	0.17899	-8.39254	4.75739e-17	7.40453e-15	632988487	LOC103172144	XP_007883140.1
UniGene_159561	37.8644	-2.41244	0.560352	-4.30522	1.6682e-05	0.000376934	591369254	CWC15	XP_007059460.1
UniGene_159591	5.19977	2.18968	0.790446	2.77018	0.00560245	0.0447554	213136018	-	ACJ43576.1
UniGene_159715	142.298	-5.3226	0.45516	-11.6939	1.3693e-31	6.87363e-29	557003645	LOC102357543	XP_006003882.1
UniGene_159823	275.29	1.02433	0.229189	4.46936	7.84557e-06	0.000194378	465989919	-	EMP38218.1
UniGene_159850	116.901	-1.20529	0.320861	-3.75643	0.000172356	0.00269615	525021388	DHDDS	XP_005058192.1
UniGene_160106	25.2339	-2.48056	0.593354	-4.18057	2.90781e-05	0.00060911	808868137	-	KKF18553.1
UniGene_160265	303.268	-1.27016	0.311628	-4.07588	4.58397e-05	0.000895892	147904975	dnase2.L	NP_001086671.1
UniGene_160426	486.622	1.03406	0.201074	5.14269	2.70839e-07	9.95457e-06	641776182	EIF4G1	XP_008171371.1
UniGene_160440	229.239	-1.08748	0.263024	-4.13454	3.55669e-05	0.000722753	944335927	2017-03-07	XP_014373881.1
UniGene_160761	49.0837	-1.29228	0.426137	-3.03255	0.00242497	0.0236512	301625669	LOC100486247	XP_002942025.1
UniGene_160793	235.399	3.92423	0.35135	11.169	5.78361e-29	2.33524e-26	62751761	pglyrp1	NP_001015775.1
UniGene_160840	7072.15	1.03332	0.164988	6.26303	3.77559e-10	2.43209e-08	975114435	EPPK1	XP_015272448.1
UniGene_16086	1523.18	4.90841	0.216254	22.6974	4.74801e-114	4.40932e-110	530643533	NR4A1	XP_005308451.1
UniGene_160977	850.328	1.13785	0.179248	6.3479	2.18272e-10	1.46355e-08	960980001	FBN3	XP_014805170.1
UniGene_16108	2204.46	1.38264	0.177802	7.77633	7.46604e-15	9.00449e-13	83318389	eppk1.L	AAI08444.1
UniGene_161203	78.6466	-1.20705	0.364431	-3.31216	0.000925778	0.0110483	148227320	fst.L	NP_001084059.1
UniGene_161411	27.588	1.51185	0.54838	2.75694	0.00583456	0.0461727	999981897	-	KXJ21055.1
UniGene_161415	1139.45	1.41169	0.206037	6.85164	7.30095e-12	6.18251e-10	564260153	CASTOR1	XP_006268992.1
UniGene_161446	50.6971	1.29629	0.423046	3.06419	0.00218257	0.0218886	637286630	ankrd49	XP_008106293.1
UniGene_161554	182.163	-1.02528	0.367837	-2.78732	0.00531466	0.0430426	519777295	-	AGP03474.1
UniGene_161560	1018.75	-1.1906	0.185175	-6.42961	1.27928e-10	8.75697e-09	530648252	MAN2B1	XP_005310699.1
UniGene_16161	248.155	1.41378	0.262271	5.39055	7.02411e-08	2.92295e-06	641791151	MICAL2	XP_008177142.1
UniGene_16165	114.539	-1.7378	0.399437	-4.35062	1.35752e-05	0.000315565	946658815	LOC102459719	XP_014430356.1
UniGene_161676	2149.18	1.29473	0.187685	6.89838	5.25974e-12	4.57212e-10	291410913	NET1	XP_002721732.1
UniGene_161862	24.192	3.01246	0.653601	4.60902	4.04572e-06	0.000108797	564235564	-	XP_006274699.1
UniGene_161866	242.233	-1.65608	0.269615	-6.14238	8.12957e-10	4.95602e-08	942198417	CAMSAP3	XP_014351662.1
UniGene_162051	8105.26	1.72374	0.216485	7.96241	1.68719e-15	2.20681e-13	973210963	LOC107075512	XP_015192350.1
UniGene_162337	22.7981	3.13753	0.661264	4.74474	2.0877e-06	6.03668e-05	371445614	-	AEX28498.1
UniGene_162377	147.519	2.08914	0.306477	6.81663	9.31987e-12	7.72773e-10	1043409609	rasd1	OCA22243.1
UniGene_162387	96.0395	-1.42527	0.429662	-3.31719	0.000909273	0.0108746	966640743	-	KTF75657.1
UniGene_162414	8.91359	3.13474	0.77564	4.04148	5.3114e-05	0.00101284	1043418401	-	OCA31032.1
UniGene_162568	142.033	-1.48985	0.363023	-4.10401	4.06057e-05	0.000807765	1050363735	pasd1.S	OCT65939.1
UniGene_162871	9.65573	-3.1946	0.772745	-4.1341	3.56348e-05	0.000723605	576080555	Gapdh	NP_001276655.1
UniGene_162962	8.77413	-2.99659	0.780036	-3.8416	0.000122234	0.00202464	358256820	-	GAA57971.1
UniGene_163456	29.4702	2.42541	0.551374	4.39885	1.08824e-05	0.000260826	742106942	LOC105012116	XP_010871053.1
UniGene_16351	17.5361	1.74736	0.634836	2.75246	0.00591489	0.0466427	1033379874	LOC107983669	XP_016853653.1
UniGene_163732	186.571	1.12107	0.265187	4.22749	2.3631e-05	0.000511944	697468840	ASPM	XP_009668128.1
UniGene_163762	142.25	-1.43408	0.289869	-4.94732	7.52421e-07	2.46041e-05	26328639	-	BAC28058.1
UniGene_163915	66.1196	1.02553	0.374941	2.73517	0.00623483	0.0485067	942121276	LOC106704985	XP_014348710.1
UniGene_163931	36.9657	1.91741	0.554167	3.45999	0.000540186	0.00708716	928058404	LOC106528073	XP_013878597.1
UniGene_163946	262.354	1.28591	0.267877	4.80039	1.58356e-06	4.7009e-05	327262613	srp9	XP_003216118.1
UniGene_164138	527.601	2.36749	0.22949	10.3163	5.94691e-25	1.74401e-22	683467677	-	KFZ61886.1
UniGene_164144	47.3762	-1.21989	0.430813	-2.83161	0.00463141	0.0388648	1011615112	-	KYO48894.1
UniGene_164156	100.409	1.33386	0.32329	4.12589	3.69304e-05	0.000745836	641797199	NCOR2	XP_008161897.1
UniGene_164238	29.7013	-1.7208	0.5984	-2.87566	0.00403183	0.0349601	379139223	-	AFC95888.1
UniGene_164348	35.7311	-1.55958	0.492733	-3.16516	0.00154996	0.0166404	850272876	SRSF6	XP_012864171.1
UniGene_164399	363.869	-1.45761	0.269901	-5.40055	6.64375e-08	2.78049e-06	677695543	LOC103810660	XP_009081821.1
UniGene_164500	44.7334	2.22648	0.460874	4.831	1.35849e-06	4.10493e-05	939300888	LOC106676245	XP_014267968.1
UniGene_164637	243.653	-1.03409	0.313354	-3.30007	0.000966611	0.0114376	1050377665	LOC108716659	OCT79862.1
UniGene_164730	8.21307	2.30093	0.765196	3.00698	0.00263859	0.0252053	3287478	-	AAC25492.1
UniGene_164808	13.3869	2.10297	0.67642	3.10897	0.00187739	0.0193218	1059133464	NLRP12	XP_017727274.1
UniGene_164972	824.981	-2.94064	0.210856	-13.9462	3.31627e-44	3.4219e-41	1050373959	-	OCT76158.1
UniGene_16504	3272.63	3.28321	0.287601	11.4158	3.4849e-30	1.52896e-27	530609187	FGFBP1	XP_005296239.1
UniGene_16511	18.2636	1.728	0.624151	2.76857	0.00563033	0.0449201	686735176	LOC100439626	XP_009244273.1
UniGene_165136	28.2522	-2.04279	0.5434	-3.75928	0.000170403	0.00267235	1050355173	LOC108704800	OCT57411.1
UniGene_165139	122.234	-1.81521	0.377741	-4.80544	1.54414e-06	4.60596e-05	50428545	-	BAD30048.1
UniGene_165196	10.3754	3.33062	0.769169	4.33015	1.49005e-05	0.000341107	688593598	LOC103909016	XP_009291124.1
UniGene_165205	32.498	-1.77309	0.542403	-3.26894	0.0010795	0.0124457	831513495	LOC105923488	XP_012714938.1
UniGene_165279	8.88481	2.47816	0.752897	3.2915	0.000996563	0.0117149	683473431	-	KFZ67640.1
UniGene_165583	385.199	-1.35541	0.216282	-6.26687	3.68377e-10	2.37844e-08	768349449	CRBN	XP_011571578.1
UniGene_165664	44.7923	-5.17994	0.692517	-7.47987	7.43956e-14	8.06483e-12	960967787	RPN1	XP_014798727.1
UniGene_165907	123.324	-1.8363	0.387229	-4.74215	2.11462e-06	6.10501e-05	148234595	cybb.L	NP_001085924.1
UniGene_165908	219.704	1.76896	0.341219	5.18425	2.16888e-07	8.13258e-06	1050361125	krt8.2.L	OCT63330.1
UniGene_165974	96.7549	-1.27303	0.343446	-3.70664	0.000210024	0.00319044	641785088	LOC101941180	XP_008174809.1
UniGene_1660	107.731	-1.21773	0.313645	-3.88251	0.000103384	0.00176326	637264058	znf653	XP_008101964.1
UniGene_166050	10.6187	-2.11409	0.738989	-2.86079	0.00422591	0.0362035	641763726	LOC101934449	XP_008167111.1
UniGene_166134	6.11798	2.59835	0.788982	3.2933	0.000990194	0.0116646	1050375887	-	OCT78085.1
UniGene_166198	92.7827	3.76282	0.415028	9.06643	1.22981e-19	2.32287e-17	847159187	LOC105948215	XP_012824863.1
UniGene_1662	73.6233	2.30582	0.443742	5.19632	2.03277e-07	7.67386e-06	641936396	Un	CDR18418.1
UniGene_166485	835.314	2.57734	0.21772	11.8378	2.4879e-32	1.29557e-29	556961269	LOC102365218	XP_005990986.1
UniGene_166542	20.166	-1.85203	0.678318	-2.73033	0.00632711	0.0490717	625273591	Trpm2	XP_007628372.1
UniGene_166554	14.3311	2.88651	0.70735	4.08073	4.48936e-05	0.000879251	122034	-	P06900.2
UniGene_166588	104.176	-1.13265	0.324334	-3.49222	0.000479015	0.00642151	641784575	LOC101948742	XP_005312541.2
UniGene_166701	332.468	-1.69823	0.261643	-6.49064	8.54753e-11	6.04401e-09	118093051	EMX2	XP_421783.2
UniGene_166713	22.569	2.39418	0.594484	4.02732	5.64163e-05	0.00106488	118404250	tspan16	NP_001072439.1
UniGene_166835	29.2054	-2.31659	0.648176	-3.57402	0.000351545	0.00492657	702076187	-	AIW06036.1
UniGene_166846	7.79247	2.84962	0.78477	3.63115	0.000282158	0.00410064	961828607	LOC106945151	XP_014884098.1
UniGene_16694	74.4646	1.48149	0.464764	3.18762	0.0014345	0.0156351	975104736	LRRN4CL	XP_015267671.1
UniGene_1671	93.5907	1.71768	0.356794	4.81422	1.47776e-06	4.43268e-05	3746502	-	AAD02930.1
UniGene_167127	50.1692	-1.49632	0.468625	-3.19301	0.00140799	0.0154163	1005427623	LOC107331459	XP_015751535.1
UniGene_167210	13597.6	-1.17521	0.191463	-6.13805	8.35408e-10	5.08176e-08	1002591584	RPL5	XP_015674539.1
UniGene_167216	122.184	-1.20474	0.328299	-3.66963	0.000242898	0.00361783	938085689	-	KPP80258.1
UniGene_167224	22.4628	-1.65131	0.582362	-2.83555	0.00457476	0.0385054	632970772	LOC103185242	XP_007901833.1
UniGene_167410	8.94007	-2.13653	0.749281	-2.85144	0.00435214	0.0370288	512817933	LOC101735191	XP_004911451.1
UniGene_167457	282.455	2.1232	0.728279	2.91537	0.00355264	0.0316775	530598119	ANKRD1	XP_005292579.1
UniGene_167502	16.8127	2.11156	0.689196	3.0638	0.00218542	0.0219049	465952216	-	EMP24794.1
UniGene_167511	5.95606	2.43075	0.791032	3.07289	0.00211998	0.0213926	1042239836	LOC108262116	XP_017318247.1
UniGene_16765	41.6498	-2.14006	0.498428	-4.29361	1.75788e-05	0.000394003	944361078	LOC102369870	XP_014381956.1
UniGene_167708	660.512	1.10601	0.202335	5.46624	4.59693e-08	1.98559e-06	970899780	LOC107040136	XP_015115564.1
UniGene_167713	265.8	1.19985	0.349563	3.43244	0.000598177	0.00770356	972971899	LOC107077396	XP_015203000.1
UniGene_167849	275.38	2.60413	0.359638	7.24097	4.45501e-13	4.40912e-11	1048436653	KRT24	XP_017534678.1
UniGene_167909	48.3722	-1.35604	0.435209	-3.11583	0.00183425	0.0190219	1050397371	cyp4v2.S	OCT99560.1
UniGene_168013	91.0656	2.92673	0.380089	7.70013	1.35929e-14	1.58783e-12	1043413342	-	OCA25975.1
UniGene_168070	190.923	-2.30204	0.372945	-6.1726	6.71756e-10	4.15892e-08	641772800	MMP11	XP_008170228.1
UniGene_168144	366.243	-1.4311	0.23188	-6.17174	6.75415e-10	4.17693e-08	573899901	LOC102692705	XP_006637680.1
UniGene_168290	234.837	-1.20107	0.263567	-4.55697	5.18969e-06	0.000135442	58332390	gpr143	NP_001011018.1
UniGene_168433	7.38765	-2.42325	0.776487	-3.12079	0.00180367	0.0187805	999978840	-	KXJ18014.1
UniGene_168484	219.985	-1.60062	0.281863	-5.67872	1.35709e-08	6.57542e-07	950942209	-	XP_014450812.1
UniGene_168628	18.7278	-1.86141	0.634797	-2.93229	0.0033647	0.0303515	512865462	slc11a1	XP_002933999.2
UniGene_168649	16.4123	-2.67024	0.711654	-3.75215	0.000175321	0.00273706	942192628	LOC106705299	XP_014349800.1
UniGene_168811	68.4325	-1.41369	0.399484	-3.53879	0.000401967	0.00551937	1003750219	PLEKHA8	XP_015709194.1
UniGene_168823	83.1182	-1.2451	0.364729	-3.41376	0.000640736	0.00816788	530580048	MRPL54	XP_005283926.1
UniGene_168942	338.645	-1.26453	0.234986	-5.38127	7.39603e-08	3.05264e-06	641755583	PUM3	XP_005296834.2
UniGene_168958	154.831	-1.48331	0.317493	-4.67197	2.98332e-06	8.27017e-05	743719815	RPLP1	XP_010953675.1
UniGene_169041	103.763	-1.36781	0.352616	-3.87904	0.000104869	0.00178258	591370084	SLC17A9	XP_007059871.1
UniGene_169095	106.434	-1.41496	0.349803	-4.04503	5.23156e-05	0.0010007	697499368	FYB	XP_009678956.1
UniGene_169202	68.6015	-1.17884	0.432017	-2.72868	0.00635877	0.049244	755243018	gpx4	NP_001291701.1
UniGene_169216	1008.73	1.28809	0.199754	6.44839	1.13044e-10	7.83434e-09	530621658	PDIA4	XP_005300453.1
UniGene_169238	68.2326	-1.21835	0.414402	-2.94002	0.00328187	0.0297488	830997268	-	AKL90404.1
UniGene_16930	430.85	2.66482	0.325749	8.1806	2.82445e-16	4.04572e-14	591371482	LOC102931305	XP_007060553.1
UniGene_169481	91.3783	-1.68583	0.409337	-4.11844	3.81444e-05	0.000766129	148231811	itgb2.S	NP_001080017.1
UniGene_169562	401.203	1.0154	0.214791	4.72739	2.27429e-06	6.50532e-05	1050371010	LOC108696785	OCT73211.1
UniGene_169899	11.2369	-2.25396	0.722815	-3.11831	0.00181892	0.0189016	148231097	socs2.S	NP_001089229.1
UniGene_169991	427.909	-1.41893	0.217484	-6.52431	6.8317e-11	4.88029e-09	507621482	Rabif	XP_004625418.1
UniGene_170063	212.988	-1.63969	0.290278	-5.6487	1.61665e-08	7.71893e-07	530642417	SLC2A3	XP_005307912.1
UniGene_170064	131.32	1.50645	0.308861	4.87743	1.07476e-06	3.32698e-05	942121415	LOC102352903	XP_014348924.1
UniGene_170246	306.616	1.14504	0.238438	4.80225	1.56896e-06	4.66752e-05	975092394	KREMEN2	XP_015260922.1
UniGene_170307	662.988	1.11585	0.225278	4.95322	7.29939e-07	2.40096e-05	148227590	rcn3.L	NP_001086959.1
UniGene_170310	191.131	-1.04426	0.30244	-3.4528	0.000554809	0.0072466	1011594378	-	KYO37605.1
UniGene_170336	5.31096	2.38529	0.791103	3.01514	0.00256861	0.0246891	946647296	LOC102445563	XP_014428715.1
UniGene_170350	45.3946	-1.67993	0.445015	-3.775	0.000160009	0.00253071	1050399906	sh2b3.L	OCU02096.1
UniGene_170616	369.111	-1.02726	0.213943	-4.80157	1.5743e-06	4.6784e-05	724883607	MBD2	XP_010373660.1
UniGene_170622	47.6266	1.82048	0.443828	4.10178	4.09991e-05	0.000813561	1050364078	LOC108700273	OCT66282.1
UniGene_170764	111.008	-1.4223	0.321177	-4.42842	9.49275e-06	0.000230646	530646734	DENND2D	XP_005309992.1
UniGene_170770	19.5524	4.2688	0.727977	5.86392	4.52064e-09	2.40583e-07	126337523	IPO5	XP_001377119.1
UniGene_170836	208.417	-1.26848	0.251394	-5.04581	4.51608e-07	1.58361e-05	984118923	Ezh1	XP_015351144.1
UniGene_170861	56.711	-1.76449	0.411885	-4.28393	1.83624e-05	0.000410741	512888065	LOC100494087	XP_002944452.2
UniGene_170935	6.10107	2.59399	0.789052	3.28748	0.0010109	0.0118459	975086824	LOC107107835	XP_015263673.1
UniGene_170943	7.77726	-2.88899	0.782276	-3.69306	0.000221568	0.00333669	358256872	-	GAA57998.1
UniGene_171032	162.691	1.1267	0.295442	3.81362	0.000136947	0.00222924	586455428	CRIP2	XP_006839538.1
UniGene_17106	28.3649	-3.66098	0.627484	-5.83438	5.39907e-09	2.82741e-07	704160156	HNRNPD	XP_010143338.1
UniGene_171064	568.437	-1.22681	0.214458	-5.7205	1.06212e-08	5.27464e-07	147907036	LOC100145331.L	NP_001087098.1
UniGene_171119	1406.32	3.05796	0.178298	17.1509	6.18875e-66	1.72419e-62	530582010	JUN	XP_005284854.1
UniGene_171170	320.302	2.79731	0.288171	9.70711	2.81186e-22	6.99451e-20	327272926	slc38a2	XP_003221235.1
UniGene_171198	32.0806	-1.82925	0.610878	-2.99446	0.00274935	0.0260438	558187835	LOC102454072	XP_006128776.1
UniGene_171429	17.87	-1.80007	0.64418	-2.79436	0.0052003	0.0423999	545800805	TRIM69	XP_005659705.1
UniGene_171521	10.406	-1.96952	0.71754	-2.74482	0.00605447	0.0475349	928013913	rbm15	XP_013875404.1
UniGene_171632	42.288	-2.05891	0.47625	-4.32317	1.53803e-05	0.000349791	1043417184	socs3	OCA29816.1
UniGene_171701	108.347	1.3318	0.327278	4.06931	4.71523e-05	0.00091561	558222023	MAGT1	XP_006136255.1
UniGene_171704	3233.67	-8.37887	0.335015	-25.0104	4.71098e-138	5.24991e-134	1011592895	-	KYO37010.1
UniGene_17171	43.0373	1.92938	0.485157	3.97682	6.98439e-05	0.00127647	808870036	-	KKF19963.1
UniGene_171724	11.7559	2.32486	0.738728	3.14711	0.00164892	0.0174972	942191901	LOC106705246	XP_014349589.1
UniGene_171747	22.8557	-3.80761	0.674395	-5.64597	1.64257e-08	7.82923e-07	808866457	-	KKF17162.1
UniGene_171789	45.8335	2.31015	0.509945	4.53019	5.89304e-06	0.000151388	556958652	RASL12	XP_005990187.1
UniGene_171872	28.0736	-3.47947	0.613028	-5.67587	1.37984e-08	6.66821e-07	676777391	-	KFP04774.1
UniGene_171978	90.9034	1.16242	0.37154	3.12865	0.00175611	0.0183842	950974515	LOC102573702	XP_006258289.2
UniGene_172090	207.064	-1.01196	0.278264	-3.63669	0.000276159	0.00402816	591386644	LOC102945809	XP_007067742.1
UniGene_172275	54.2405	2.33525	0.480511	4.85993	1.17428e-06	3.605e-05	147904356	igfbp1.S	NP_001083237.1
UniGene_17240	5.15436	-2.31665	0.791226	-2.92793	0.00341229	0.0306815	669216424	-	CDW60645.1
UniGene_172406	26.6033	-1.93101	0.557152	-3.46586	0.000528542	0.00695404	465958753	-	EMP28046.1
UniGene_172443	358.383	-3.6385	0.550678	-6.6073	3.91383e-11	2.92723e-09	702076155	-	AIW06020.1
UniGene_172560	27.1911	-4.68349	0.706471	-6.62942	3.37005e-11	2.5583e-09	679186711	LOC103754302	KFW77775.1
UniGene_172614	290.6	-1.03037	0.237686	-4.33502	1.45748e-05	0.000335304	944341561	NELFCD	XP_014375647.1
UniGene_172631	151.146	-1.3942	0.296	-4.71012	2.47572e-06	7.00238e-05	975131463	PEX6	XP_015281731.1
UniGene_172756	1612.34	1.31744	0.179455	7.3413	2.11533e-13	2.17867e-11	954482942	-	KRZ12716.1
UniGene_17277	8.64191	-2.10725	0.74853	-2.81519	0.00487485	0.0403779	677309029	LOC104277935	KFP91457.1
UniGene_172903	6.81517	-2.70025	0.786781	-3.43202	0.00059911	0.00771313	586453886	EEF1A1	XP_006835853.1
UniGene_173218	94.9768	-1.11231	0.331374	-3.35664	0.000788954	0.00966802	1002602883	CMAS	XP_015680600.1
UniGene_17336	199.993	-1.31165	0.319813	-4.10129	4.10853e-05	0.000814978	902872560	MDGA1	XP_013026485.1
UniGene_173439	222.693	1.10114	0.24624	4.47182	7.75568e-06	0.000192579	926501617	LOXL2	XP_013799594.1
UniGene_17350	146.602	-1.90016	0.362008	-5.24894	1.52979e-07	5.90305e-06	591365788	SRR	XP_007057757.1
UniGene_173580	57.9482	-1.37459	0.407969	-3.36935	0.000753444	0.00932718	1011580755	-	KYO30236.1
UniGene_173650	13.1442	-2.642	0.729262	-3.62284	0.00029139	0.0042113	642132541	-	CDQ56484.1
UniGene_173706	555.786	1.102	0.207225	5.31789	1.04975e-07	4.193e-06	1011573116	-	KYO26818.1
UniGene_173812	15.5435	-2.40625	0.668696	-3.59843	0.00032015	0.00456234	126314005	WSB1	XP_001375370.1
UniGene_174022	2082.77	2.94941	0.282166	10.4528	1.42296e-25	4.42946e-23	1043428469	LOC105946905	OCA41097.1
UniGene_174225	27.0089	-2.11747	0.562449	-3.76473	0.000166726	0.00262132	525000012	BTBD6	XP_005047745.1
UniGene_174255	200.848	-1.30979	0.334601	-3.91449	9.05952e-05	0.00158181	512833905	kcna4	XP_004913509.1
UniGene_174311	5.72686	-2.47166	0.79024	-3.12774	0.00176156	0.018405	999975044	-	KXJ14218.1
UniGene_174577	21.7688	2.52662	0.62	4.0752	4.59751e-05	0.000898223	466000705	TLDC2	EMP41319.1
UniGene_174660	113.337	-1.02659	0.321858	-3.18957	0.00142484	0.0155641	641755096	LTBP2	XP_008162843.1
UniGene_174874	16.4928	-3.94239	0.742291	-5.31112	1.08953e-07	4.33634e-06	766942641	LOC105367068	XP_011503996.1
UniGene_175246	63.3554	1.36228	0.390309	3.49026	0.000482557	0.00646037	999980359	-	KXJ19533.1
UniGene_175263	5.40679	-2.21881	0.790866	-2.80554	0.00502317	0.0412515	1033397341	c3h2orf82	XP_016847623.1
UniGene_175319	1687.75	-1.21492	0.223886	-5.42652	5.74645e-08	2.42203e-06	565311859	-	ETE64600.1
UniGene_175475	95.7463	1.1716	0.351024	3.33767	0.000844829	0.010229	591374315	LYPD6	XP_007061847.1
UniGene_175484	13.6302	3.69489	0.755363	4.89153	1.00053e-06	3.13376e-05	642127901	-	CDQ59813.1
UniGene_17566	4876.11	1.39353	0.169961	8.19915	2.42088e-16	3.54978e-14	148225724	cpt1a.L	NP_001079706.1
UniGene_175721	164.181	-1.08785	0.269344	-4.03888	5.37062e-05	0.00102029	951054698	LOC102564144	XP_014465230.1
UniGene_175770	61.5825	1.40481	0.402161	3.49315	0.00047735	0.00640376	213983025	ndufaf4	NP_001135673.1
UniGene_175832	14.2265	-2.10789	0.673039	-3.13189	0.00173683	0.0182527	765170021	LOC105353712	XP_011471489.1
UniGene_175833	704.362	1.62072	0.226124	7.1674	7.6436e-13	7.31789e-11	602638858	CNN1	XP_007426252.1
UniGene_176134	812.088	1.29419	0.254844	5.07838	3.80658e-07	1.35356e-05	637334552	hspb6	XP_003224996.2
UniGene_176224	136.371	1.04047	0.286887	3.62677	0.000286986	0.00415808	697453477	NRIP1	XP_009666189.1
UniGene_176266	761.047	1.1036	0.217449	5.07519	3.87118e-07	1.37565e-05	950976403	PDIA5	XP_014455098.1
UniGene_176299	519.352	1.10749	0.215913	5.12932	2.9079e-07	1.06387e-05	808869994	-	KKF19921.1
UniGene_176311	2837.26	-6.16575	0.675978	-9.12124	7.42707e-20	1.44698e-17	358256674	-	GAA57894.1
UniGene_17634	23.2012	-1.70985	0.568496	-3.00766	0.00263264	0.0251786	699677200	SNCA	XP_009886037.1
UniGene_176405	15.474	-2.61489	0.711584	-3.67475	0.000238082	0.0035556	831276208	LOC105910911	XP_012695129.1
UniGene_176629	41.0021	1.64479	0.551533	2.98221	0.00286175	0.0268401	733889703	-	XP_010709910.1
UniGene_176679	82.456	2.8766	0.396051	7.26322	3.77987e-13	3.77445e-11	847089576	LOC105947813	XP_012822609.1
UniGene_17688	77.35	1.23876	0.356442	3.47536	0.000510165	0.00675371	927132123	SNRPA1	XP_013910287.1
UniGene_177071	71.8983	-3.2299	0.485952	-6.64655	3.0004e-11	2.29962e-09	1050394241	LOC108707628	OCT96432.1
UniGene_177110	11326.1	-1.86783	0.179585	-10.4008	2.45755e-25	7.32271e-23	149412981	LOC100076650	XP_001509068.1
UniGene_177348	119.548	-1.94152	0.347748	-5.5831	2.36263e-08	1.08978e-06	591360442	SLC16A6	XP_007072778.1
UniGene_177358	16.2829	-2.08518	0.679831	-3.0672	0.00216073	0.0217125	1514965	-	BAA11525.1
UniGene_177404	65.7152	-1.23378	0.377704	-3.26653	0.00108873	0.0125354	632983881	LOC103190050	XP_007908866.1
UniGene_177635	91.2476	-3.89725	0.423733	-9.19741	3.66691e-20	7.32331e-18	999986322	-	KXJ25463.1
UniGene_177916	21.3805	-1.88715	0.612857	-3.07927	0.00207507	0.0210147	530582195	PDZK1IP1	XP_005284945.1
UniGene_178133	19.1174	-1.64919	0.598491	-2.75557	0.00585894	0.0462736	530592465	SALL1	XP_005289861.1
UniGene_178190	1429.21	-1.15463	0.264569	-4.3642	1.27589e-05	0.000299591	942199939	RPL7L1	XP_006009422.2
UniGene_178227	418.734	-1.45076	0.218519	-6.63908	3.1564e-11	2.41255e-09	194388248	ARGLU1	BAG65508.1
UniGene_178298	24.7468	-1.66024	0.553565	-2.99918	0.00270707	0.0257359	884984588	LOC105007937	XP_010865374.2
UniGene_178301	15.6418	-2.06405	0.674832	-3.05861	0.00222365	0.022161	1004681465	LOC107326225	XP_015744245.1
UniGene_178452	56.0736	1.20079	0.415383	2.89081	0.00384251	0.0336961	1050378059	-	OCT80256.1
UniGene_17847	149.085	1.75698	0.30192	5.81936	5.90722e-09	3.07905e-07	586463972	RCAN1	XP_006862618.1
UniGene_178566	8.20803	2.98526	0.780625	3.82419	0.000131202	0.00214764	961721460	SULF2	XP_014920989.1
UniGene_178604	74.8787	-1.13427	0.365166	-3.10618	0.00189523	0.0194587	683914264	LOC103816787	XP_009089064.1
UniGene_178640	13.7197	3.4094	0.734332	4.64286	3.43618e-06	9.37169e-05	1050388249	calr	OCT90442.1
UniGene_17869	48.0462	-1.38834	0.433804	-3.20038	0.00137245	0.0151252	930769281	LOC106632435	XP_014185383.1
UniGene_178945	86.635	-1.01496	0.367084	-2.76492	0.0056936	0.045321	564265170	SIK2	XP_006271421.1
UniGene_179204	23.5489	1.84845	0.571854	3.23238	0.00122762	0.0138467	1050359414	-	OCT61620.1
UniGene_179486	5.37202	-2.36568	0.791082	-2.99044	0.00278577	0.0262823	62661794	Ppial4g	XP_341364.2
UniGene_179542	11.2095	2.12135	0.713084	2.97489	0.00293093	0.0272959	706112763	LOC104564218	XP_010209244.1
UniGene_179748	98.4427	1.93381	0.336694	5.74353	9.27247e-09	4.65881e-07	530620224	CASP8AP2	XP_005299787.1
UniGene_179948	229.37	-2.2429	0.269944	-8.30876	9.6707e-17	1.47227e-14	557008067	LOC102356424	XP_006005228.1
UniGene_180154	187.405	-3.50784	0.343905	-10.2	1.98222e-24	5.52245e-22	831286326	LOC105892712	XP_012674474.1
UniGene_180171	357.188	-2.0023	0.5583	-3.58642	0.000335246	0.00473149	556993825	TAP1	XP_006001029.1
UniGene_180423	10176.6	1.89354	0.166288	11.3871	4.84879e-30	2.09438e-27	677441524	HSP90B1	KFQ37930.1
UniGene_180558	191.139	-1.58913	0.276631	-5.74458	9.2147e-09	4.63396e-07	641787698	PIGZ	XP_008175871.1
UniGene_180682	556.453	-3.29161	0.218235	-15.0829	2.09897e-51	3.07775e-48	908556956	-	XP_013123118.1
UniGene_180695	2053.67	1.15845	0.203911	5.68115	1.33792e-08	6.49947e-07	975124643	EIF5B	XP_015278023.1
UniGene_18079	304.949	-1.54669	0.237322	-6.51724	7.16148e-11	5.09626e-09	557015867	RUFY4	XP_006008387.1
UniGene_180823	33.5159	-2.17942	0.516271	-4.22147	2.4271e-05	0.000523165	26343973	Aox3	BAC35643.1
UniGene_180841	69.9297	-1.73036	0.439816	-3.93427	8.34496e-05	0.00147286	54020914	napsa	NP_001005701.1
UniGene_180921	893.618	1.14724	0.194466	5.89944	3.64734e-09	1.97887e-07	677437034	ELF3	KFQ35245.1
UniGene_180946	156.585	2.54859	0.301391	8.45611	2.76455e-17	4.35143e-15	301605203	creld2	XP_002932231.1
UniGene_181131	419.63	-1.39946	0.336647	-4.15705	3.22387e-05	0.000664082	1050356106	coro1a.L	OCT58323.1
UniGene_181444	96.2847	-1.17879	0.335008	-3.51867	0.000433711	0.00589423	530592844	AASDHPPT	XP_005290040.1
UniGene_181719	221.846	-1.62822	0.299348	-5.43921	5.3516e-08	2.26589e-06	1050382094	-	OCT84289.1
UniGene_181765	6.18599	-2.1671	0.789827	-2.74376	0.006074	0.0476614	530565539	NEURL3	XP_005279323.1
UniGene_181783	83.0109	1.19163	0.363964	3.27402	0.00106027	0.0122875	591358324	WDR60	XP_007054178.1
UniGene_181913	110.149	-1.29229	0.331855	-3.89414	9.85483e-05	0.00169531	1050382523	LOC108714171	OCT84718.1
UniGene_181926	41.1729	1.4825	0.454477	3.262	0.00110627	0.0127044	1050377834	-	OCT80031.1
UniGene_182062	314.485	1.21342	0.232115	5.22764	1.71685e-07	6.56573e-06	146261172	-	ABQ14811.1
UniGene_182465	104.08	1.48246	0.329075	4.50492	6.63976e-06	0.000168167	530627227	NFIL3	XP_005303133.1
UniGene_182476	93.9311	1.53029	0.449866	3.40167	0.000669753	0.00847766	591362019	LOC102932193	XP_007055922.1
UniGene_182519	29.6138	4.82797	0.702887	6.86876	6.47607e-12	5.55148e-10	1043400900	-	OCA14598.1
UniGene_182598	2207.86	-1.79574	0.563231	-3.18829	0.00143118	0.0156149	564262431	JCHAIN	XP_006270094.1
UniGene_182685	1259.64	1.77173	0.173661	10.2023	1.93706e-24	5.42377e-22	556976726	HAS1	XP_005995754.1
UniGene_182920	163.243	-1.21219	0.274588	-4.41456	1.01215e-05	0.000244461	564230284	LOC102564254	XP_006259574.1
UniGene_182982	131.884	-1.23507	0.291836	-4.23208	2.3154e-05	0.000503175	591365768	DHRS13	XP_007057747.1
UniGene_183104	8.99179	-3.02331	0.779357	-3.87923	0.000104786	0.00178172	546687042	-	ERL95962.1
UniGene_18320	84.5607	-1.82077	0.3592	-5.06895	4.00019e-07	1.41969e-05	999983182	-	KXJ22323.1
UniGene_18324	62.7665	-2.98916	0.510178	-5.85905	4.65517e-09	2.46565e-07	929244920	LOC106570603	XP_013998537.1
UniGene_183281	76.2824	-1.56647	0.366787	-4.27079	1.94778e-05	0.000433082	973216361	LOC107075984	XP_015194683.1
UniGene_183293	202.312	1.01848	0.262254	3.88358	0.000102931	0.00175692	530585450	CCNF	XP_005286509.1
UniGene_183342	184.777	-2.798	0.388678	-7.19875	6.0769e-13	5.87855e-11	542219250	LOC100705995	XP_005449577.1
UniGene_183452	320.332	1.50714	0.230369	6.54228	6.05877e-11	4.39004e-09	984091007	LOC107138375	XP_015336470.1
UniGene_183555	13.4276	2.21118	0.68903	3.20912	0.00133143	0.0147578	942198754	LOC102356884	XP_014351778.1
UniGene_183706	25.986	1.83815	0.582296	3.15673	0.00159551	0.0170179	62752051	dusp5	NP_001015856.1
UniGene_184269	14.1511	-2.84021	0.703794	-4.03557	5.4471e-05	0.00103271	558203534	NDUFB7	XP_006132074.1
UniGene_18428	4.57157	2.20145	0.790899	2.78348	0.00537793	0.0434413	939311636	asrgl1	XP_014269862.1
UniGene_184363	34.2593	-2.10799	0.539444	-3.90771	9.31766e-05	0.00161945	902915317	STXBP3	XP_013046173.1
UniGene_184477	635.28	2.77928	0.203862	13.6332	2.54215e-42	2.44221e-39	126306167	RGS4	XP_001363452.1
UniGene_184743	11.7647	-2.995	0.784145	-3.81944	0.000133754	0.00218301	49118589	igl@	AAH73596.1
UniGene_184799	10.102	-3.26224	0.770183	-4.23567	2.27869e-05	0.000496748	966638940	-	KTF74044.1
UniGene_184810	72.6811	-1.05876	0.36121	-2.93116	0.00337697	0.0304375	591380669	GPN2	XP_007064876.1
UniGene_18488	55.8988	-1.4387	0.404711	-3.55488	0.000378146	0.00523875	808870299	-	KKF20199.1
UniGene_184924	51.0954	-1.68197	0.484966	-3.46822	0.000523926	0.00690146	929066989	LOC106584613	XP_014025566.1
UniGene_185071	27.6158	1.54899	0.527082	2.9388	0.00329482	0.0298322	1050370985	-	OCT73186.1
UniGene_185105	123.855	-1.29981	0.305147	-4.25962	2.04775e-05	0.000451785	634846814	ST3GAL2	XP_007938538.1
UniGene_185274	888.54	-3.0463	0.196546	-15.4992	3.51418e-54	6.31646e-51	465956613	-	EMP27021.1
UniGene_185290	227.552	-1.17681	0.342607	-3.43488	0.000592821	0.00763922	1050358306	pltp.S	OCT60512.1
UniGene_185515	16.8604	-2.09517	0.638148	-3.2832	0.00102635	0.0119791	946606768	LOC106732829	XP_014435137.1
UniGene_185704	108.8	1.06975	0.316542	3.3795	0.000726178	0.00906218	704521608	ILF3	XP_010083401.1
UniGene_185747	31.4641	1.41983	0.508508	2.79215	0.00523587	0.0425862	134026152	MGC147117	AAI35274.1
UniGene_185755	40.0094	-5.17025	0.686342	-7.53304	4.95719e-14	5.51326e-12	942405237	-	JAN84548.1
UniGene_185794	28.6562	-4.7113	0.707015	-6.66365	2.67109e-11	2.06712e-09	1043428379	LOC100487454	OCA41007.1
UniGene_185795	4.76476	-2.22656	0.791156	-2.81431	0.0048882	0.0404231	761916804	LOC105314730	XP_011407378.1
UniGene_186115	229.945	-1.79736	0.255375	-7.03813	1.94839e-12	1.79149e-10	1043400396	cyhr1	OCA14389.1
UniGene_186117	272.323	-1.01782	0.24552	-4.14556	3.38978e-05	0.000692624	514469642	Lrp10	XP_003474549.2
UniGene_186123	36.3354	2.71424	0.517022	5.24977	1.52292e-07	5.88415e-06	686749736	LOC100432187	XP_002826206.2
UniGene_186182	24.8313	2.17322	0.662895	3.27838	0.00104404	0.0121495	19387215	-	AAL87138.1
UniGene_186299	25.3998	-1.73412	0.594396	-2.91744	0.00352914	0.0314881	942199630	LOC106706118	XP_014352056.1
UniGene_186306	270411	1.21786	0.147395	8.26261	1.42525e-16	2.1121e-14	677622387	LOC103801338	XP_009071998.1
UniGene_186341	188.43	-1.01486	0.265736	-3.81907	0.000133958	0.00218569	975100914	HS1BP3	XP_015265574.1
UniGene_186421	68.7963	-1.19151	0.379572	-3.13909	0.00169476	0.017911	556989567	LOC102352863	XP_005999720.1
UniGene_186450	210.367	1.30218	0.262951	4.95217	7.339e-07	2.41114e-05	118403818	adra2a	NP_001072843.1
UniGene_186626	323.028	-1.10657	0.247959	-4.46272	8.09249e-06	0.000199431	591351840	LOC102933292	XP_007070370.1
UniGene_186670	308.57	1.13262	0.249041	4.54795	5.41704e-06	0.000140767	959036635	MYH11	XP_014750711.1
UniGene_186837	318.381	-1.22284	0.231128	-5.29073	1.21831e-07	4.79408e-06	327260173	LOC100552635	XP_003214910.1
UniGene_18693	195.886	-1.06448	0.349826	-3.04289	0.00234316	0.0230063	975134446	LOC107124421	XP_015283372.1
UniGene_186938	21.4834	3.76641	0.685548	5.49402	3.92892e-08	1.71784e-06	1011596259	-	KYO38598.1
UniGene_187041	252.348	-1.92274	0.298927	-6.43216	1.25806e-10	8.63287e-09	1050364309	LOC108700356	OCT66513.1
UniGene_187084	54.106	-1.82371	0.433921	-4.20287	2.63556e-05	0.000560936	557000066	VWA2	XP_006002874.1
UniGene_1871	140.874	2.46997	0.333956	7.39611	1.4023e-13	1.47427e-11	530581770	CHAC1	XP_005284744.1
UniGene_187298	5532.01	1.04824	0.155741	6.73064	1.68923e-11	1.34463e-09	946664689	FN1	XP_014431148.1
UniGene_187457	56.5806	-1.37851	0.468312	-2.94357	0.00324454	0.0294872	1514963	-	BAA11524.1
UniGene_187672	411.75	-1.21153	0.208775	-5.80303	6.51267e-09	3.36629e-07	507689717	SLC12A6	XP_004712728.1
UniGene_187889	344.976	-1.29291	0.217632	-5.9408	2.83642e-09	1.57887e-07	530582947	SEMA3G	XP_005285314.1
UniGene_187936	169.421	-1.17346	0.301051	-3.89787	9.70426e-05	0.00167614	558163208	NSMCE1	XP_006123339.1
UniGene_188108	39.2691	2.94798	0.560322	5.26122	1.431e-07	5.56424e-06	847176805	LOC101732984	XP_004920915.2
UniGene_188290	669.485	-1.28404	0.187755	-6.83894	7.97789e-12	6.70479e-10	942199354	LOC106706090	XP_014351962.1
UniGene_188524	253.282	1.23796	0.246984	5.01231	5.37792e-07	1.83726e-05	946625255	SELE	XP_014425421.1
UniGene_188589	198.593	-1.34006	0.383736	-3.49215	0.000479141	0.00642151	149408431	HAPLN1	XP_001509283.1
UniGene_188700	25.7675	-2.03631	0.572207	-3.5587	0.00037269	0.00517347	511834158	LOC101680623	XP_004741714.1
UniGene_188713	92.0036	-1.58294	0.361667	-4.37678	1.20443e-05	0.000285093	1048461319	ITK	XP_017500190.1
UniGene_188718	8.68406	2.69095	0.767148	3.50773	0.000451946	0.00609892	46242236	-	AAS83205.1
UniGene_189005	168.739	-1.19249	0.270987	-4.40053	1.07985e-05	0.000259015	942170507	RPUSD4	XP_006000930.2
UniGene_189094	34.7823	2.0023	0.499051	4.01221	6.01526e-05	0.00112289	950989315	LOC102572902	XP_006277306.2
UniGene_189214	6.16218	-2.57048	0.788997	-3.25791	0.00112235	0.0128651	1036709661	LOC108115244	XP_017082093.1
UniGene_189223	1619.68	-1.22878	0.276789	-4.43942	9.02019e-06	0.000220344	1003956439	AFAP1L1	XP_015731764.1
UniGene_189342	402.234	1.51281	0.227489	6.65002	2.93044e-11	2.24909e-09	512822642	krt5.7	XP_002935788.2
UniGene_189358	414.153	1.55493	0.237906	6.53591	6.32242e-11	4.55738e-09	938079122	-	KPP75198.1
UniGene_189406	270.416	-1.00906	0.239872	-4.20667	2.59159e-05	0.000552634	119621053	-	EAX00648.1
UniGene_189496	130.332	-1.00154	0.302776	-3.30788	0.000940067	0.0111852	591362438	SLC26A11	XP_007056128.1
UniGene_189614	7.12428	-2.7726	0.78511	-3.53148	0.000413248	0.00564973	669216597	-	CDW60609.1
UniGene_189634	177.179	1.32383	0.379037	3.4926	0.000478341	0.00641472	1022961797	LOC100026882	XP_016282641.1
UniGene_189650	22.3873	-1.56602	0.56929	-2.75084	0.00594435	0.0468154	641756070	SPNS2	XP_008164384.1
UniGene_189698	164.813	-1.12609	0.296379	-3.7995	0.000144988	0.00233827	512860143	nkpd1	XP_004917027.1
UniGene_189710	73.3105	-1.42093	0.375131	-3.78781	0.000151983	0.0024265	1050373635	hacl1.L	OCT75834.1
UniGene_189743	679.209	-1.14448	0.19928	-5.74307	9.29728e-09	4.66707e-07	1043410413	atp5j2	OCA23047.1
UniGene_189829	1065.92	-1.62889	0.186258	-8.74534	2.2234e-18	3.76559e-16	530565035	CPAMD8	XP_005279086.1
UniGene_190061	41.1776	-1.6213	0.467009	-3.47166	0.000517254	0.00682486	1050399394	-	OCU01584.1
UniGene_190073	93.0243	1.07881	0.346086	3.11716	0.00182604	0.0189543	530584559	SLC7A3	XP_005286084.1
UniGene_190186	57.6689	1.18849	0.401734	2.9584	0.00309243	0.0284811	641799020	KIF14	XP_005304428.2
UniGene_1902	156.127	-1.35107	0.277473	-4.86921	1.12047e-06	3.46079e-05	301612890	fbxl21	XP_002935952.1
UniGene_19027	62.1669	1.28109	0.384777	3.32944	0.000870204	0.0104748	641752557	KIF16B	XP_008171780.1
UniGene_190414	660655	-1.06255	0.225448	-4.71308	2.44005e-06	6.9085e-05	2370339	-	CAA04655.1
UniGene_190464	18.9625	-2.88398	0.654203	-4.40838	1.04145e-05	0.000250667	591348272	LOC102934360	XP_007068754.1
UniGene_190467	133.83	-1.52042	0.293805	-5.17493	2.27998e-07	8.52047e-06	704530724	DIRC2	XP_010177427.1
UniGene_190485	1820.66	-2.37292	0.553506	-4.28707	1.81046e-05	0.000405461	558111940	TNK1	XP_006112173.1
UniGene_190591	15.9023	1.79143	0.650138	2.75546	0.005861	0.0462833	975094779	BRD3	XP_015262231.1
UniGene_190608	73.9084	-1.99477	0.38348	-5.20175	1.97415e-07	7.45762e-06	507972805	LOC101618702	XP_004691183.1
UniGene_190700	18.7496	2.00361	0.630712	3.17674	0.0014894	0.0160988	611975519	SGK2	XP_007474372.1
UniGene_190798	1654.89	-1.44516	0.258385	-5.59305	2.23111e-08	1.03512e-06	530577304	SERPINE2	XP_005282604.1
UniGene_190828	89.8676	-1.41042	0.340237	-4.1454	3.39223e-05	0.000692871	677544995	LOC104019703	KFR06152.1
UniGene_190875	14.788	2.67767	0.706521	3.78994	0.000150686	0.00241271	946688498	LOC106732794	XP_014434826.1
UniGene_190911	165.576	-3.77648	0.334587	-11.287	1.52159e-29	6.34812e-27	641980341	-	CDQ99800.1
UniGene_190979	58.8555	-1.34143	0.457587	-2.93153	0.00337297	0.0304064	1050386308	dock2.L	OCT88501.1
UniGene_191000	10.9867	3.43039	0.765017	4.48407	7.3232e-06	0.000183558	942201986	LOC102353067	XP_006010459.2
UniGene_191011	2495.1	1.83319	0.172214	10.6449	1.84245e-26	6.2219e-24	565313517	-	ETE65836.1
UniGene_191056	191.986	1.23518	0.277521	4.45075	8.55693e-06	0.000210133	971383161	ZNF236	XP_004935249.2
UniGene_191058	85.0014	-1.34766	0.355237	-3.79369	0.000148424	0.0023861	602625801	ATG9A	XP_007419864.1
UniGene_191085	133.225	-1.0666	0.299537	-3.56082	0.000369692	0.00513697	926521624	NOXA1	XP_013809949.1
UniGene_191284	785.963	-2.166	0.524111	-4.13271	3.58509e-05	0.00072742	571033244	-	AHF22104.1
UniGene_191433	1057.07	-1.21569	0.178124	-6.82498	8.79393e-12	7.32433e-10	847116807	cd151	XP_012816039.1
UniGene_191448	1525.9	-1.41545	0.166276	-8.51267	1.6998e-17	2.71384e-15	148230096	ogt.L	NP_001087833.1
UniGene_191860	436.951	-1.01498	0.232883	-4.3583	1.31075e-05	0.000306998	1051213602	UAP1L1	XP_017690142.1
UniGene_192013	5.06449	2.32793	0.791243	2.94212	0.00325971	0.029585	45361359	cnn3	NP_989257.1
UniGene_192214	190.078	-1.37556	0.269675	-5.10078	3.38253e-07	1.21911e-05	543360102	ATP6V0E1	XP_005523733.1
UniGene_192267	3736.19	-2.10114	0.588985	-3.5674	0.000360539	0.0050286	553077151	-	AGY56003.1
UniGene_19267	55.0441	-1.35297	0.429867	-3.1474	0.00164729	0.0174832	558158250	REL	XP_006122239.1
UniGene_192791	13.8103	1.99457	0.732236	2.72394	0.00645082	0.0498599	56118933	nceh1	NP_001008009.1
UniGene_192858	489.818	-1.03879	0.201115	-5.16515	2.40247e-07	8.93033e-06	591386648	LOC102946260	XP_007067744.1
UniGene_192874	193.856	-1.47314	0.277661	-5.30554	1.12338e-07	4.44881e-06	26005794	-	BAC41349.1
UniGene_19301	1019.2	-1.14811	0.193196	-5.94272	2.80334e-09	1.56202e-07	558196407	BYSL	XP_006130487.1
UniGene_193034	994.155	-1.071	0.191656	-5.58814	2.29509e-08	1.06303e-06	641765737	SLC4A11	XP_008167831.1
UniGene_19312	14.6143	-3.75502	0.75099	-5.0001	5.73012e-07	1.93857e-05	1050390299	-	OCT92491.1
UniGene_193149	11.6466	3.16248	0.747218	4.23234	2.31272e-05	0.000502788	1043431398	trpv1	OCA44025.1
UniGene_193184	19.4824	-3.50556	0.699385	-5.01235	5.37682e-07	1.83726e-05	301612549	krt5.6	XP_002935775.1
UniGene_193285	428.18	-1.02287	0.317438	-3.22226	0.00127183	0.0142245	611993670	RNF213	XP_007482960.1
UniGene_193389	82.1002	-6.18222	0.640749	-9.64843	4.99157e-22	1.19884e-19	697438735	LOC104154042	XP_009688529.1
UniGene_193444	158.754	-1.10766	0.293496	-3.77402	0.000160639	0.00253996	431899749	RMND5A	ELK07700.1
UniGene_193507	2256.56	4.08773	0.183773	22.2433	1.30865e-109	1.04168e-105	591355560	KLF2	XP_007072085.1
UniGene_193544	5.33725	-2.36032	0.79109	-2.98363	0.00284854	0.0267432	999974846	-	KXJ14020.1
UniGene_193590	1855.2	1.01119	0.182166	5.55094	2.8414e-08	1.28301e-06	602665726	TOP1	XP_007438445.1
UniGene_193614	105.084	-1.5542	0.4454	-3.48944	0.000484026	0.00647382	530565563	SFTPB	XP_005279335.1
UniGene_193628	131.022	-1.91975	0.361891	-5.30478	1.12807e-07	4.46421e-06	301603617	slc5a9	XP_002931459.1
UniGene_193655	121.47	1.03664	0.31262	3.31598	0.000913217	0.0109124	449513964	EFNA5	XP_002188406.2
UniGene_193656	62.022	-1.36319	0.402249	-3.38893	0.000701647	0.00880536	1050361340	ttc21b.L	OCT63545.1
UniGene_193688	845.381	-1.25208	0.178892	-6.99909	2.57636e-12	2.33422e-10	641758014	NBEAL1	XP_008165077.1
UniGene_193830	47.6705	1.50662	0.437772	3.44157	0.000578356	0.00751027	676460786	LOTGIDRAFT_119030	XP_009055735.1
UniGene_19423	6.16218	-2.57048	0.788997	-3.25791	0.00112235	0.0128651	768447761	LOC105395620	XP_011565878.1
UniGene_194452	118.227	2.15343	0.34049	6.32451	2.54039e-10	1.68713e-08	62859479	ca7	NP_001015903.1
UniGene_194643	509.033	4.30372	0.242641	17.737	2.17259e-70	8.07047e-67	641783849	ATF3	XP_008174279.1
UniGene_194711	489.921	2.96453	0.253763	11.6823	1.57068e-31	7.81413e-29	557277903	SERPINH1	XP_006022030.1
UniGene_194830	1651.36	-2.49899	0.195666	-12.7717	2.3603e-37	1.6861e-34	62752004	dhrs4	NP_001015784.1
UniGene_195166	10.3826	3.1129	0.779338	3.99429	6.48877e-05	0.00120078	4249695	-	AAD13769.1
UniGene_195199	216.641	1.25812	0.247006	5.09349	3.51522e-07	1.26041e-05	149634094	NSD3	XP_001506476.1
UniGene_195284	8.70549	-2.11494	0.750453	-2.81821	0.00482916	0.0400596	1051223322	ILF3	XP_017695185.1
UniGene_195407	42.4569	1.43821	0.450425	3.19301	0.001408	0.0154163	768349509	MITF	XP_011571608.1
UniGene_195423	52.75	1.74774	0.418705	4.17415	2.99105e-05	0.000623267	942182101	LOC106704867	XP_014348328.1
UniGene_195564	105.701	-1.19442	0.336981	-3.54449	0.000393375	0.0054134	530644714	MFSD7	XP_005309030.1
UniGene_195658	368.658	1.10902	0.25394	4.36724	1.25827e-05	0.000296452	591350767	FKBP7	XP_007069836.1
UniGene_19568	35.2496	1.49412	0.486568	3.07074	0.00213532	0.0215037	591359134	ARSJ	XP_007054548.1
UniGene_195754	7.39862	-2.7518	0.786112	-3.50052	0.000464344	0.00624957	557021870	LOC102364514	XP_006011216.1
UniGene_19589	7.10382	2.80274	0.78513	3.56977	0.000357292	0.00499455	591377199	OCA2	XP_007063264.1
UniGene_196088	8.1573	3.00611	0.779688	3.85553	0.000115478	0.00193111	802988556	CD101	XP_012034746.1
UniGene_19617	374.989	1.27482	0.291067	4.37982	1.18775e-05	0.000281623	351721678	itln2	NP_001164984.2
UniGene_196339	528.933	1.31204	0.239026	5.48911	4.03956e-08	1.75985e-06	557020421	ARL4D	XP_006010535.1
UniGene_196347	3013.09	1.08206	0.197706	5.47306	4.42337e-08	1.91656e-06	1011613947	-	KYO48005.1
UniGene_196353	2595.4	1.813	0.170154	10.655	1.6521e-26	5.61311e-24	558222019	ATRX	XP_006136253.1
UniGene_196407	5.02814	-2.2961	0.791246	-2.90188	0.00370928	0.0327597	815922499	LOC105681347	XP_012246064.1
UniGene_196414	435.458	2.03961	0.219069	9.31039	1.27361e-20	2.66787e-18	52346088	atp5g3	NP_001005087.1
UniGene_196513	9.70371	3.25258	0.771648	4.2151	2.49663e-05	0.000534636	301615319	tmem70	XP_002937119.1
UniGene_196682	32.3266	2.31314	0.546695	4.23114	2.32514e-05	0.000504702	55742282	pdk4	NP_001006803.1
UniGene_196698	11.0193	-2.66182	0.74732	-3.56182	0.000368289	0.00512311	946610602	LOC102451547	XP_014429245.1
UniGene_196769	24.3291	1.56267	0.564056	2.77042	0.00559841	0.0447473	946634894	SYCP1	XP_014426857.1
UniGene_196898	17.3523	1.95902	0.633999	3.08994	0.00200197	0.020373	1043423787	-	OCA36416.1
UniGene_196980	87.7489	1.1752	0.353389	3.32552	0.000882535	0.010598	530585889	RASL11A	XP_005286717.1
UniGene_197000	103.396	1.64487	0.326479	5.03821	4.69918e-07	1.63956e-05	12851483	Sec62	BAB29058.1
UniGene_197227	40.3911	-4.90007	0.654215	-7.48999	6.88767e-14	7.48111e-12	1005444240	LOC107338735	XP_015759453.1
UniGene_197243	7.35028	2.84692	0.784123	3.6307	0.000282653	0.00410462	984107951	LOC107145840	XP_015345339.1
UniGene_197265	79.5072	-1.16604	0.361045	-3.22963	0.00123949	0.0139608	641764047	TTC19	XP_008167206.1
UniGene_197492	119.726	-1.39651	0.308746	-4.52316	6.09237e-06	0.000156005	971386163	PSEN2	XP_015138918.1
UniGene_19750	291.699	1.43562	0.234399	6.12466	9.0876e-10	5.4801e-08	558131948	LOC102444972	XP_006116545.1
UniGene_197631	62.7853	-1.40969	0.420633	-3.35136	0.000804168	0.00983499	530573545	MIER2	XP_005281189.1
UniGene_197659	12.1067	-3.52855	0.759659	-4.64491	3.4023e-06	9.29751e-05	966699612	-	KTG31853.1
UniGene_197687	166.756	1.37708	0.283929	4.85007	1.23415e-06	3.76392e-05	926646459	LOC106473441	XP_013789574.1
UniGene_19770	1014.13	2.62688	0.251414	10.4484	1.48989e-25	4.61203e-23	556988242	LOC102354522	XP_005999309.1
UniGene_197724	2949.5	-1.1024	0.173839	-6.34149	2.27551e-10	1.51846e-08	118083348	C1R	XP_416518.2
UniGene_197930	33.3618	3.81002	0.596577	6.38647	1.69764e-10	1.14519e-08	558182533	LOC102463166	XP_006127597.1
UniGene_198357	1134.85	-1.86403	0.174422	-10.6869	1.17222e-26	4.00711e-24	530605604	LOC101943386	XP_005294527.1
UniGene_198379	26.4956	1.60513	0.581082	2.76231	0.0057394	0.0455646	530620755	UPK3A	XP_005300035.1
UniGene_198457	150.162	-1.03958	0.284652	-3.65209	0.000260115	0.00382821	591297314	PRMT2	XP_007075776.1
UniGene_198594	11163.9	-1.23704	0.167792	-7.37247	1.67498e-13	1.75103e-11	197632563	LOC100194654	ACH71005.1
UniGene_19867	3827.7	-1.01507	0.173266	-5.85847	4.67147e-09	2.47193e-07	591384778	LMF2	XP_007066841.1
UniGene_19878	442.864	-1.46584	0.335282	-4.37197	1.23132e-05	0.000290963	620964430	LCP1	XP_007666819.1
UniGene_198892	93.1056	-2.51435	0.357785	-7.02755	2.10196e-12	1.92002e-10	1025292159	LOC107716806	XP_016378864.1
UniGene_198984	5.72686	-2.47166	0.79024	-3.12774	0.00176156	0.018405	768447322	LOC105395390	XP_011565648.1
UniGene_199063	922.74	-1.98919	0.209084	-9.51381	1.83806e-21	4.12971e-19	573893739	foxq1	XP_006634621.1
UniGene_199064	181.234	1.68074	0.272428	6.16948	6.85135e-10	4.23234e-08	190610686	atp2b1.L	ACE80200.1
UniGene_199240	57.9323	1.25655	0.400107	3.14053	0.00168643	0.0178375	847118210	kif18a	XP_012816529.1
UniGene_199353	13.2923	-2.34083	0.691673	-3.3843	0.000713606	0.00892728	698424549	LOC104159797	XP_009696102.1
UniGene_199470	75.129	-1.12803	0.410522	-2.74779	0.00599992	0.0472131	746816928	LOC105029361	NP_001291146.1
UniGene_199572	48.8353	-1.26525	0.438022	-2.88856	0.00387008	0.0338632	926527680	FBXW4	XP_013813090.1
UniGene_199622	10.6645	-2.57353	0.754575	-3.41056	0.000648294	0.00823972	960956617	PKP2	XP_014792895.1
UniGene_199683	5.62505	2.47536	0.790483	3.13145	0.00173945	0.0182597	944357325	LOC106722833	XP_014380660.1
UniGene_199847	171.837	-1.29016	0.268725	-4.80103	1.57852e-06	4.68844e-05	564237221	ERBB2	XP_006275501.1
UniGene_199868	76.6702	1.15843	0.357452	3.24079	0.001192	0.0135244	530605647	DNAJA4	XP_005294547.1
UniGene_199871	1311.31	3.71737	0.307621	12.0843	1.27892e-33	7.74581e-31	543721089	LOC102094221	XP_005501746.1
UniGene_199911	2459.08	1.93011	0.17858	10.8081	3.1519e-27	1.14787e-24	301617111	jund	XP_002937979.1
UniGene_199976	333.442	-1.34001	0.224242	-5.97574	2.29051e-09	1.29835e-07	617652851	MARCKS	XP_007534550.1
UniGene_200045	76.322	-1.25482	0.406726	-3.08518	0.00203431	0.020662	591353282	LOC102933150	XP_007071006.1
UniGene_200049	63296.8	1.04961	0.187527	5.59713	2.17932e-08	1.01447e-06	620985340	LOC103168757	XP_007661640.1
UniGene_200176	51.1238	-2.37099	0.507756	-4.66953	3.01885e-06	8.36036e-05	556954351	LOC102359551	XP_005988856.1
UniGene_200233	49.9128	-1.60227	0.430091	-3.72543	0.000194982	0.00299998	530604944	PGAP3	XP_005294203.1
UniGene_200568	89.9895	1.34393	0.414648	3.24114	0.00119052	0.0135103	795262512	LOC105521719	XP_011811399.1
UniGene_200581	35.8414	-1.4825	0.478178	-3.10031	0.00193316	0.0197861	641724314	IKZF3	XP_008152044.1
UniGene_200751	59.0433	-1.12375	0.398678	-2.81869	0.00482208	0.0400128	557025035	LOC102364341	XP_006012682.1
UniGene_201043	56.3896	1.34874	0.418703	3.22122	0.00127646	0.0142705	1007799626	LOC107374453	XP_015798087.1
UniGene_201056	544.275	1.10821	0.201519	5.4993	3.81293e-08	1.66894e-06	1043417876	nub1	OCA30507.1
UniGene_201293	162.938	-2.2571	0.352272	-6.40727	1.48144e-10	1.00421e-08	559783470	-	AHB18363.1
UniGene_20228	12.0957	-2.14833	0.750192	-2.86371	0.00418712	0.0359722	307205670	-	EFN83932.1
UniGene_20267	34.3721	-4.99898	0.692107	-7.22284	5.09116e-13	4.98557e-11	334329798	REXO2	XP_001381185.2
UniGene_20331	14.7932	-3.43316	0.731397	-4.69398	2.67939e-06	7.52498e-05	942425609	-	JAN94734.1
UniGene_20346	17.9495	1.77976	0.641889	2.7727	0.00555932	0.0445642	975128081	RTL1	XP_015279897.1
UniGene_20379	469.44	1.26206	0.257328	4.90446	9.36842e-07	2.96091e-05	975124269	LOC107119752	XP_015277820.1
UniGene_2050	94.9718	-1.04027	0.352256	-2.95316	0.00314534	0.0288064	156370074	Un	XP_001628297.1
UniGene_20508	31.7879	1.48418	0.520163	2.8533	0.00432677	0.0368636	440900461	-	ELR51596.1
UniGene_20525	173.562	-1.04483	0.267135	-3.91124	9.1823e-05	0.00159987	768399105	LOC105412948	XP_011595414.1
UniGene_20560	14.3091	3.81381	0.748946	5.09224	3.53859e-07	1.26645e-05	642118294	-	CDQ66282.1
UniGene_20592	12.1305	-2.32549	0.758471	-3.06603	0.00216924	0.0217784	736201002	LOC104949780	XP_010774485.1
UniGene_20769	4.81803	2.26672	0.791195	2.86493	0.00417104	0.0358603	1005469364	LOC107349906	XP_015771590.1
UniGene_20861	8.33282	-2.32952	0.757896	-3.07367	0.00211443	0.0213435	642015634	-	CDQ96017.1
UniGene_20885	94.3472	2.99951	0.370065	8.10537	5.25862e-16	7.30699e-14	927146566	TNFRSF12A	XP_013914750.1
UniGene_20899	394.379	-1.36849	0.228405	-5.99153	2.07875e-09	1.18676e-07	635114762	CASD1	XP_007980325.1
UniGene_20941	102.892	1.02613	0.363939	2.8195	0.00480981	0.0399618	1043419285	-	OCA31916.1
UniGene_20977	66.109	5.96389	0.650737	9.16483	4.96267e-20	9.84056e-18	1043407154	LOC101733107	OCA19800.1
UniGene_21	7.98397	-2.80125	0.785623	-3.56564	0.000362963	0.0050586	759196758	CARMIL3	XP_011384823.1
UniGene_21088	285.858	1.92935	0.255661	7.54653	4.47022e-14	4.98161e-12	542157889	SOCS1	XP_005487708.1
UniGene_21110	172.821	-1.02197	0.273466	-3.73708	0.000186167	0.00287906	699656541	TPRKB	XP_009881521.1
UniGene_21187	30.7011	4.56078	0.672681	6.78	1.20172e-11	9.76092e-10	1039766096	Gm43707	XP_017175356.1
UniGene_21285	177.542	-1.73821	0.42675	-4.07312	4.63869e-05	0.000904366	512829066	atp10b	XP_002940174.2
UniGene_21441	33.5305	5.03365	0.691841	7.27573	3.44555e-13	3.46545e-11	1050382276	cyb5b.L	OCT84471.1
UniGene_21456	14.6549	3.19577	0.714842	4.4706	7.80006e-06	0.000193336	530594056	KCTD14	XP_005290619.1
UniGene_21480	17.0878	4.07874	0.736699	5.5365	3.08573e-08	1.3744e-06		TYR
UniGene_21500	566.341	-1.19904	0.211781	-5.66171	1.49872e-08	7.21148e-07	697020575	NLRX1	XP_009571794.1
UniGene_21505	59.5524	1.08025	0.393339	2.74637	0.0060259	0.0473573	147900189	gpx7.L	NP_001088000.1
UniGene_21512	1249.33	-1.18943	0.179565	-6.62392	3.49792e-11	2.63741e-09	395395169	-	AFN55259.1
UniGene_21531	153.91	1.04196	0.309372	3.36798	0.000757205	0.00935545	591363603	FAP	XP_007056704.1
UniGene_21835	41.3425	1.88499	0.513252	3.67265	0.000240049	0.00358113	557010920	LRG1	XP_006006100.1
UniGene_21856	95.0774	1.09878	0.329313	3.33657	0.000848189	0.0102519	557322846	CHST12	XP_006034500.1
UniGene_21949	4.84525	-2.19996	0.790958	-2.78139	0.00541273	0.0436339	669215356	-	CDW60929.1
UniGene_2213	15.8347	-2.25925	0.661805	-3.41378	0.000640694	0.00816788	1040655458	-	XP_017211918.1
UniGene_22294	46.2663	-1.77253	0.512692	-3.45729	0.000545632	0.00714683	558109277	GRAP2	XP_006111585.1
UniGene_2241	72.0963	1.2781	0.400845	3.18851	0.0014301	0.0156061	1036686713	Un	XP_017041876.1
UniGene_2251	103.322	-1.00679	0.317348	-3.1725	0.00151131	0.0162631	530611897	TSEN54	XP_005297545.1
UniGene_2254	373.931	-1.25659	0.325228	-3.86372	0.000111675	0.00187822	946617390	PTPRC	XP_014424252.1
UniGene_22540	1115.03	1.1176	0.186025	6.0078	1.88057e-09	1.08026e-07	1050389031	adamts1.S	OCT91223.1
UniGene_2280	110.259	2.56479	0.334223	7.67389	1.66857e-14	1.92092e-12	808880956	-	KKF28667.1
UniGene_22829	91.1247	-1.40392	0.376	-3.73384	0.000188583	0.00291214	332242236	ALOX5AP	XP_003270291.1
UniGene_22835	218.415	-2.20856	0.768923	-2.87228	0.00407525	0.0352872	5360532	-	BAA82043.1
UniGene_22914	10.5034	-1.97605	0.71701	-2.75596	0.00585205	0.0462519	317419716	-	CBN81752.1
UniGene_22940	1277.22	2.48136	0.187096	13.2625	3.81864e-40	3.08369e-37	1050385437	-	OCT87631.1
UniGene_22985	322.46	-1.30594	0.242298	-5.38983	7.05255e-08	2.93041e-06	944215682	-	KQK81875.1
UniGene_23040	274.854	-7.73859	0.588286	-13.1545	1.60397e-39	1.24129e-36	431890628	EIF1	ELK01507.1
UniGene_2329	369.401	1.60551	0.221512	7.24795	4.23132e-13	4.20266e-11	998734466	RAB11A	XP_015505483.1
UniGene_23297	154.193	1.6029	0.389319	4.11718	3.83529e-05	0.000769543	808878784	-	KKF26998.1
UniGene_23405	6.3908	-2.56714	0.789266	-3.25256	0.00114371	0.0130643	768451324	LOC105397525	XP_011567852.1
UniGene_23428	375.064	1.43713	0.233508	6.1545	7.53129e-10	4.62163e-08	699695433	ZC3H13	XP_009906016.1
UniGene_23458	24.8044	-1.97775	0.568886	-3.47653	0.000507941	0.00672747	929329233	LOC106592371	XP_014039183.1
UniGene_2346	7.45677	2.14196	0.773052	2.77078	0.0055922	0.0447161	1025085523	LOC107688180	XP_016341263.1
UniGene_23460	685.126	1.15453	0.192465	5.99863	1.98992e-09	1.13955e-07	62859175	coq10b	NP_001017119.1
UniGene_23635	21.6014	-4.35294	0.722369	-6.02592	1.68151e-09	9.72936e-08	478621080	NDUFA8	NP_001264584.1
UniGene_23707	914.178	-1.14141	0.233716	-4.88374	1.04092e-06	3.24022e-05	1043436729	LOC100485024	OCA49355.1
UniGene_2389	371.157	-1.44458	0.219515	-6.58078	4.67974e-11	3.45371e-09	212254	LAMP1	AAA65947.1
UniGene_24179	45.8834	-1.41347	0.457449	-3.08991	0.0020022	0.020373	556964970	ZDHHC12	XP_005992150.1
UniGene_24243	708.675	2.45238	0.295265	8.3057	9.92325e-17	1.50251e-14	591374786	B4GALNT2	XP_007062079.1
UniGene_2429	2452.69	-1.03181	0.182608	-5.65042	1.6006e-08	7.64882e-07	677471860	ANXA11	KFQ61274.1
UniGene_2430	161.878	1.33783	0.274985	4.8651	1.14399e-06	3.52367e-05	558160104	LOC102456381	XP_006122646.1
UniGene_24453	1187.76	1.19235	0.171289	6.96104	3.37773e-12	3.00171e-10	641763278	NNT	XP_008166942.1
UniGene_24480	25.7631	1.61425	0.581512	2.77596	0.00550392	0.0442218	946676894	LOC102461666	XP_014433004.1
UniGene_24586	19.3955	3.90757	0.708598	5.51451	3.49744e-08	1.54175e-06	908556654	-	XP_013123065.1
UniGene_2490	895.436	-1.42348	0.495957	-2.87018	0.00410242	0.0354241	49115624	LOC101027262	AAH72981.1
UniGene_24930	2000.57	1.28494	0.196305	6.54563	5.92459e-11	4.29842e-09	149607111	P4HB	XP_001517226.1
UniGene_25011	7.5596	-2.85204	0.783213	-3.64146	0.000271093	0.00396673	194390750	HSPA8	BAG62134.1
UniGene_25201	18.4546	1.76354	0.618305	2.85221	0.0043416	0.0369729	984116093	Acot13	XP_015349671.1
UniGene_25262	328.139	-1.28197	0.224211	-5.71767	1.07996e-08	5.35366e-07	944348144	HECW2	XP_014377700.1
UniGene_25312	79.4337	1.48918	0.363133	4.10092	4.1151e-05	0.0008157	962023331	LOC106912030	XP_014834349.1
UniGene_25344	171.241	1.62909	0.389355	4.18407	2.86338e-05	0.000601611	166157832	pmp2	NP_001107544.1
UniGene_25374	13.8024	2.45292	0.741933	3.30611	0.000945995	0.0112342	975107563	TTN	XP_015269234.1
UniGene_254	17.3184	2.72671	0.696736	3.91355	9.09504e-05	0.00158665	558116479	GBAS	XP_006113165.1
UniGene_25477	145.13	-1.50018	0.307644	-4.87635	1.08068e-06	3.34158e-05	488554795	KANSL2	XP_004468414.1
UniGene_25582	5.82079	2.5135	0.790142	3.18108	0.00146728	0.0159153	974110821	LOC107100576	XP_015254602.1
UniGene_25666	11.8999	-2.45755	0.738251	-3.32889	0.00087194	0.0104844	301626877	LOC100494026	XP_002942613.1
UniGene_26047	28.7789	-1.64645	0.524137	-3.14127	0.00168219	0.017796	975116106	HYAL1	XP_015273339.1
UniGene_26065	110.599	1.74339	0.365454	4.77048	1.83784e-06	5.38689e-05	488593528	LMOD1	XP_004481991.1
UniGene_26105	636.491	-1.37469	0.197033	-6.97693	3.01708e-12	2.69842e-10	696982340	MFGE8	XP_009559705.1
UniGene_26191	13.2695	-3.00544	0.721191	-4.16733	3.08189e-05	0.000639704	148665239	Eif4a2	EDK97655.1
UniGene_26224	78.3804	-1.19854	0.392307	-3.0551	0.00224987	0.0223424	395532410	LOC100924488	XP_003768263.1
UniGene_26381	23.0741	-1.85989	0.574616	-3.23676	0.00120896	0.0136814	1018996271	SLC2A12	XP_016083726.1
UniGene_26510	47.4544	2.47376	0.486433	5.08552	3.66614e-07	1.30779e-05	1050377637	hnrnpll.L	OCT79834.1
UniGene_26695	1006.27	1.53039	0.537678	2.8463	0.00442306	0.0374891	677269788	LOC104164141	KFP61106.1
UniGene_26873	254.046	-1.37506	0.278018	-4.94595	7.57752e-07	2.47346e-05	591364962	TMEM268	XP_007057379.1
UniGene_26953	11.453	3.15722	0.779156	4.05211	5.07582e-05	0.000974586	704518835	MYBPC3	XP_010082587.1
UniGene_27251	166.273	-1.20573	0.285415	-4.22449	2.39483e-05	0.000517812	641800454	LOC101946377	XP_008163077.1
UniGene_27329	26.8562	2.39191	0.567145	4.21746	2.4707e-05	0.000530714	558151603	LOC102456870	XP_006120812.1
UniGene_27350	21.925	-1.6796	0.600183	-2.79848	0.00513442	0.0420288	260811552	BRAFLDRAFT_205280	XP_002600486.1
UniGene_27542	39.3422	1.29011	0.462928	2.78684	0.0053224	0.0430927	1050365702	ly6g6c.L	OCT67905.1
UniGene_27588	3002.09	1.18764	0.237591	4.99868	5.77233e-07	1.9493e-05	52890	Lgals1	CAA36183.1
UniGene_27649	789.564	-1.01577	0.205442	-4.94429	7.64205e-07	2.48869e-05	591361489	ITIH3	XP_007055660.1
UniGene_27847	419.624	-1.04567	0.211666	-4.94017	7.8056e-07	2.53012e-05	347800691	NFU1	NP_001006305.2
UniGene_27903	9.16511	2.23839	0.744288	3.00743	0.00263467	0.0251838	884975092	-	XP_012995255.1
UniGene_28067	14.5386	3.84418	0.747409	5.14334	2.69899e-07	9.9397e-06	556984595	TCF19	XP_005998189.1
UniGene_28165	225.398	1.05797	0.271856	3.89166	9.95609e-05	0.00171009	591362813	CCNB3	XP_007056314.1
UniGene_28192	4.68427	-2.15263	0.790623	-2.7227	0.00647502	0.0499845	803258476	-	AKA95432.1
UniGene_28290	6.05034	2.53794	0.789973	3.21269	0.00131498	0.0146044	808869987	-	KKF19914.1
UniGene_28405	169.036	-3.73824	0.335409	-11.1453	7.54661e-29	3.02516e-26	20975278	-	BAB92956.1
UniGene_28446	281.161	-1.07472	0.240151	-4.47517	7.63509e-06	0.000190263	641763747	TCEA3	XP_008167119.1
UniGene_28462	38.6152	-1.53603	0.551828	-2.78352	0.0053772	0.0434413	334330173	LOC100032051	XP_001381156.2
UniGene_28606	287.491	-1.11725	0.227764	-4.90531	9.32805e-07	2.95318e-05	676248297	MARK1	KFO12169.1
UniGene_28741	20.7222	2.97318	0.66568	4.46638	7.95524e-06	0.000196309	1011569432	-	KYO24502.1
UniGene_28764	52.4536	-2.55338	0.48755	-5.23717	1.6306e-07	6.26167e-06	558230857	ABHD3	XP_006139116.1
UniGene_28788	116.977	1.14208	0.304071	3.75597	0.000172668	0.00269952	148225007	txnl4a.S	NP_001089208.1
UniGene_28858	72.0367	-1.76302	0.391693	-4.50102	6.76291e-06	0.000171053	586519684	ADGRE1	XP_006904216.1
UniGene_28951	6.90661	-2.72981	0.786057	-3.47279	0.000515083	0.00680266	1005466773	LOC107348802	XP_015770366.1
UniGene_29009	82.3603	3.82678	0.43058	8.8875	6.24982e-19	1.10552e-16	3746499	-	AAD02928.1
UniGene_29041	74.3732	2.72344	0.441037	6.17508	6.61285e-10	4.10778e-08	1024923302	LOC107688212	XP_016341315.1
UniGene_29058	5.0814	2.34268	0.791217	2.96085	0.00306791	0.0283128	984090690	Exd1	XP_015336292.1
UniGene_29096	7.91588	2.29115	0.763281	3.00172	0.00268461	0.0255747	847111577	slc24a5	XP_012814928.1
UniGene_29164	52.1361	-1.57041	0.537296	-2.9228	0.00346897	0.0310808	641768618	GZMA	XP_005300909.2
UniGene_29170	11.8154	-2.76821	0.740134	-3.74015	0.000183911	0.0028497	973968129	-	ALX81660.1
UniGene_29177	433.99	-1.14518	0.216535	-5.28866	1.23218e-07	4.84183e-06	946610036	LOC102449480	XP_014428299.1
UniGene_29197	77.6227	-1.08148	0.354405	-3.05153	0.00227681	0.0225376	641793695	LOC103307601	XP_008178029.1
UniGene_292	13.5429	-2.23805	0.754712	-2.96544	0.00302251	0.0280105	1050391517	ABCG1	OCT93708.1
UniGene_29215	182.826	1.05866	0.277061	3.82104	0.000132888	0.00217141	975113556	MYO6	XP_015271973.1
UniGene_29245	9.14316	2.76277	0.764273	3.6149	0.000300467	0.00432723	1050394012	-	OCT96203.1
UniGene_29327	70.3321	-3.48588	0.451493	-7.72078	1.15618e-14	1.3736e-12	950928576	BICDL1	XP_014449050.1
UniGene_29368	71.9259	-1.27785	0.411868	-3.10256	0.00191852	0.0196543	557018967	LOC102361569	XP_006009854.1
UniGene_29373	9.41616	-2.86331	0.785604	-3.64473	0.000267677	0.00392809	556993798	TAP2	XP_006001020.1
UniGene_2938	6.29935	-2.58631	0.788805	-3.27877	0.0010426	0.0121383	556755656	LOC102330876	XP_005973181.1
UniGene_29437	113.624	3.86976	0.416007	9.30213	1.37656e-20	2.86202e-18	847125960	LOC100487763	XP_012817931.1
UniGene_29442	67.3961	1.4747	0.423099	3.48547	0.000491271	0.00654558	808877860	-	KKF26195.1
UniGene_29495	9.8386	-2.48571	0.754028	-3.29657	0.000978722	0.0115466	942160744	BBIP1	XP_014345594.1
UniGene_29589	45.1364	1.38631	0.437574	3.16817	0.00153402	0.016487	959088482	PRIM2	XP_014748272.1
UniGene_29869	359.719	1.1207	0.226999	4.93702	7.9326e-07	2.56383e-05	71895893	mccc2	NP_001025656.1
UniGene_29929	8.38453	-2.96714	0.780448	-3.80184	0.000143623	0.00231961	327276277	gemin7	XP_003222896.1
UniGene_29930	420.16	1.425	0.293394	4.85694	1.19214e-06	3.64578e-05	1050360588	LOC108701797	OCT62793.1
UniGene_29940	4.86876	2.27141	0.791203	2.87083	0.004094	0.035378	950957794	-	XP_014452707.1
UniGene_30180	54.9624	-1.42966	0.478424	-2.98827	0.00280559	0.0264379	440895397	-	ELR47595.1
UniGene_30184	249.362	-1.39823	0.239822	-5.83028	5.53339e-09	2.89503e-07	465995627	GPR160	EMP39826.1
UniGene_30185	36.8839	-1.38677	0.474991	-2.91958	0.00350504	0.0313133	2367404	TRA2B	AAB69763.1
UniGene_30273	243.479	1.50103	0.248954	6.02935	1.64617e-09	9.54469e-08	585174315	LOC102726090	XP_006752345.1
UniGene_304	187.031	-1.57206	0.271523	-5.78978	7.04804e-09	3.62619e-07	483521838	UBXN2B	EOB06771.1
UniGene_30428	5.72686	-2.47166	0.79024	-3.12774	0.00176156	0.018405	641799546	LOC101938415	XP_008162735.1
UniGene_30514	45.1033	-1.62391	0.451362	-3.5978	0.000320917	0.00456767	564262289	LOC102558044	XP_006270025.1
UniGene_3055	87.6935	-4.47411	0.490113	-9.12874	6.93004e-20	1.35488e-17	1050378121	gprc6a.L	OCT80318.1
UniGene_30597	130.248	-1.46748	0.361593	-4.05839	4.94126e-05	0.000952689	530612331	HACD4	XP_005297758.1
UniGene_30660	103.675	-1.1673	0.321806	-3.62733	0.000286369	0.00415318	527270680	LOC101873091	XP_005153276.1
UniGene_30689	9.88435	-3.22734	0.771508	-4.18315	2.87492e-05	0.000603128	908560413	-	XP_013123633.1
UniGene_30763	750.797	-1.46048	0.189205	-7.71904	1.17206e-14	1.38656e-12	597747382	rnf7	XP_007235681.1
UniGene_3077	17349.7	1.42127	0.149227	9.52423	1.66264e-21	3.76596e-19	998706261	COL6A3	XP_015490864.1
UniGene_3078	42.4373	-3.42654	0.529016	-6.47719	9.34439e-11	6.56582e-09	641785559	A2ML1	XP_008175009.1
UniGene_30878	292.18	1.22702	0.258777	4.74162	2.12012e-06	6.11773e-05	704167411	LOC104489956	XP_010130479.1
UniGene_30883	10.8574	-3.27603	0.771159	-4.24819	2.15502e-05	0.000472561	1043419690	tram1	OCA32321.1
UniGene_30918	90.9466	1.65151	0.357799	4.61575	3.9167e-06	0.000105684	1042284785	LOC108274999	XP_017341002.1
UniGene_31121	58.5013	-2.1801	0.429152	-5.08001	3.7741e-07	1.34372e-05	884869816	Spsb2	XP_013000572.1
UniGene_31158	95.4125	1.13542	0.365731	3.10451	0.00190594	0.0195506	591363631	PLA2R1	XP_007056718.1
UniGene_31159	93.8504	1.51211	0.415743	3.63713	0.000275697	0.00402353	1043423044	ccl20	OCA35674.1
UniGene_3123	11.6398	2.21967	0.705048	3.14826	0.00164245	0.0174414	695163018	MAD2L1BP	XP_009509825.1
UniGene_31306	12.7308	-1.91388	0.688919	-2.77809	0.00546789	0.0440148	699673451	LOC104288136	XP_009885197.1
UniGene_31374	83.1059	-2.11009	0.36448	-5.7893	7.06812e-09	3.63317e-07	1042365284	LOC108267251	XP_017326732.1
UniGene_31381	38.4457	1.8284	0.486767	3.75622	0.000172502	0.00269768	975120659	CCDC57	XP_015275836.1
UniGene_31385	176.908	1.45193	0.272886	5.32065	1.03396e-07	4.13882e-06	591358556	LOC102942056	XP_007052839.1
UniGene_31524	15.1798	1.85654	0.652321	2.84605	0.00442655	0.0375129	528955463	HNRNPM	XP_005208935.1
UniGene_31561	93.1619	1.39971	0.349868	4.00066	6.31647e-05	0.00117244	10437204	ANKRD12	BAB15014.1
UniGene_31613	67.366	-1.21021	0.379869	-3.18585	0.00144328	0.0156978	1043418490	-	OCA31121.1
UniGene_31672	18.8141	2.33049	0.636453	3.66168	0.000250568	0.00371798	585651759	LOC102850532	XP_006883918.1
UniGene_31725	27.2491	1.48612	0.527652	2.81648	0.00485526	0.0402505	908532700	-	XP_013122309.1
UniGene_31823	11.5799	-3.07239	0.748444	-4.10503	4.0426e-05	0.000805051	808878236	-	KKF26509.1
UniGene_31905	4.5471	-2.16482	0.79082	-2.73743	0.00619207	0.0482616	749720208	-	KII67807.1
UniGene_3193	32.5576	3.61014	0.59469	6.07062	1.27417e-09	7.53679e-08	704541911	CFH	XP_010176963.1
UniGene_31952	599.476	3.0584	0.303831	10.0661	7.80107e-24	2.10751e-21	1042370087	LOC108268681	XP_017329259.1
UniGene_31963	4.83494	2.27772	0.791224	2.87874	0.00399273	0.034675	1050359398	-	OCT61604.1
UniGene_32018	195.989	-2.09052	0.268498	-7.78598	6.91727e-15	8.41551e-13	808875427	-	KKF24246.1
UniGene_3205	274.708	1.12808	0.230941	4.88471	1.03579e-06	3.22606e-05	694861540	ALDH1A1	XP_009472636.1
UniGene_3212	32.1115	-1.9947	0.539296	-3.69872	0.000216688	0.0032756	148224632	tinf2.L	NP_001090446.1
UniGene_32160	387.653	-1.39178	0.304663	-4.56826	4.91784e-06	0.000129256	557017322	TAPBPL	XP_006009069.1
UniGene_32349	154.865	1.02686	0.359573	2.85577	0.00429325	0.0366284	556957600	GDPGP1	XP_005989860.1
UniGene_32372	369.734	1.30053	0.226929	5.73101	9.98367e-09	4.98915e-07	530582164	PCSK9	XP_005284930.1
UniGene_32560	576.457	-1.45469	0.219356	-6.63164	3.3197e-11	2.52696e-09	1050357143	LOC108703484	OCT59351.1
UniGene_32586	9.03751	-3.05344	0.778145	-3.924	8.70912e-05	0.00153083	641787834	LOC101942451	XP_008175926.1
UniGene_32672	136.651	1.02965	0.337502	3.0508	0.00228229	0.0225838	591374374	LOC102932517	XP_007061875.1
UniGene_32706	38.8571	-1.83941	0.540538	-3.40293	0.000666666	0.00844242	1043432398	efhc2	OCA45025.1
UniGene_32816	43.2255	3.9066	0.555894	7.0276	2.10123e-12	1.92002e-10	1043425181	-	OCA37810.1
UniGene_32928	16.78	-3.99249	0.739375	-5.39981	6.67104e-08	2.78743e-06	683460766	-	KFZ55449.1
UniGene_32945	71.025	1.19581	0.376811	3.1735	0.00150611	0.0162166	704195268	PCDH1	XP_010140357.1
UniGene_32958	125.936	3.22498	0.340613	9.46817	2.84784e-21	6.272e-19	1020476353	LOC107597061	XP_016143459.1
UniGene_32962	751.631	1.03024	0.183882	5.60273	2.11005e-08	9.86341e-07	641802754	SEC31A	XP_008163887.1
UniGene_33161	18.4533	3.27033	0.683711	4.78321	1.72516e-06	5.08872e-05	942124084	LOC106702345	XP_014339985.1
UniGene_33200	1870.94	-1.1317	0.276024	-4.1	4.13145e-05	0.000818359	699654803	LOC104284507	XP_009881151.1
UniGene_33221	12.542	-3.57664	0.757729	-4.72021	2.35603e-06	6.69785e-05	22854566	EEF1A1	AAN09722.1
UniGene_33349	122.921	-1.16071	0.302534	-3.83663	0.000124733	0.00205869	558221922	LOC102462718	XP_006136205.1
UniGene_33357	393.328	1.51062	0.285648	5.28838	1.23403e-07	4.84566e-06	744588055	SDC1	XP_010986202.1
UniGene_33415	165.099	-1.09127	0.271437	-4.02036	5.81093e-05	0.00109195	1050375318	lbh.S	OCT77516.1
UniGene_33549	855.861	-1.06898	0.231853	-4.61058	4.01545e-06	0.000108087	975125632	DAAM1	XP_015278566.1
UniGene_33571	2939.11	1.16118	0.200889	5.78019	7.46164e-09	3.81784e-07	946664320	LOC102451127	XP_014431099.1
UniGene_33648	6.84397	-2.32504	0.780521	-2.97883	0.0028935	0.0270604	672066794	Npm1	XP_008765768.1
UniGene_33665	531.73	-1.34357	0.300956	-4.46435	8.03115e-06	0.000198041	1050360261	MGC82409	OCT62466.1
UniGene_33712	40.6248	-1.38109	0.474084	-2.91317	0.00357776	0.0318557	585687138	LOC102805810	XP_006820442.1
UniGene_3384	505.95	-8.50697	0.567882	-14.9802	9.89555e-51	1.37845e-47	301612298	mgp	XP_002935654.1
UniGene_33873	579.288	1.59442	0.196731	8.10458	5.2927e-16	7.33605e-14	678114471	SDC4	KFU90474.1
UniGene_33924	373.236	1.14953	0.348288	3.30051	0.000965108	0.0114222	1050375003	LOC108719434	OCT77202.1
UniGene_33974	130.697	1.58582	0.301052	5.26761	1.3821e-07	5.39526e-06	950950518	-	XP_014451802.1
UniGene_3415	59.9009	1.13019	0.397885	2.8405	0.00450422	0.0380496	4378025	-	AAD19348.1
UniGene_34160	1302.93	2.14284	0.255225	8.39591	4.62315e-17	7.21574e-15	591369090	HSD17B2	XP_007059379.1
UniGene_34168	46.7174	-1.44889	0.436151	-3.322	0.000893757	0.0107166	1050377831	-	OCT80028.1
UniGene_34281	5987.62	-1.45553	0.152145	-9.5667	1.10371e-21	2.55182e-19	591383547	LOC102935026	XP_007066235.1
UniGene_346	6.13489	2.59582	0.789047	3.28982	0.00100253	0.0117695	808863024	reverse transcriptase	KKF14456.1
UniGene_34601	76.0567	1.69003	0.389537	4.33858	1.43409e-05	0.000330771	641760334	CCDC40	XP_005283193.2
UniGene_34613	4.89097	-2.23672	0.791163	-2.82712	0.00469683	0.039266	1043422430	-	OCA35060.1
UniGene_3464	288.327	1.64319	0.26491	6.2028	5.54682e-10	3.50021e-08	513131148	-	AGO18322.1
UniGene_34747	20.7581	3.36083	0.683841	4.91464	8.89453e-07	2.82395e-05	1043400433	-	OCA14405.1
UniGene_3488	42.4617	2.23444	0.473474	4.71923	2.36733e-06	6.72656e-05	1050353978	-	OCT56300.1
UniGene_34948	68.422	1.62432	0.417904	3.88683	0.00010156	0.00173746	1050385163	-	OCT87357.1
UniGene_35047	87.3429	-1.17022	0.396162	-2.95389	0.00313796	0.028753	557329099	LOC102370444	XP_006037466.1
UniGene_35117	19.7526	-1.98787	0.612221	-3.24699	0.00116634	0.0132792	676579167	HNRNPDL	KFO69878.1
UniGene_35138	504.476	1.01429	0.203226	4.99092	6.0091e-07	2.02068e-05	641764776	ENG	XP_008167481.1
UniGene_35173	58.0379	1.77245	0.435905	4.06613	4.77995e-05	0.000925752	930773552	LOC102290310	XP_005952245.2
UniGene_35402	677.386	5.17105	0.296624	17.433	4.63655e-68	1.5197e-64	556947015	FOS	XP_005986611.1
UniGene_35500	292.982	4.33986	0.328543	13.2094	7.74391e-40	6.16415e-37	942195824	LOC106705605	XP_014350842.1
UniGene_35515	25.3084	-2.60651	0.590084	-4.41718	9.99972e-06	0.000241729	512882870	LOC101731432	XP_004920015.1
UniGene_3555	8.14544	2.06421	0.754056	2.73748	0.00619116	0.0482616	975135766	LOC107125165	XP_015284102.1
UniGene_35580	15.1431	2.33105	0.692702	3.36516	0.000765002	0.00943886	585719779	LOC100376757	XP_006826129.1
UniGene_35627	186.385	3.27008	0.385516	8.48234	2.20703e-17	3.50358e-15	50732569	AGR2	XP_418698.1
UniGene_35769	38.6195	1.82827	0.487843	3.74765	0.000178497	0.00277663	558178852	LOC102459646	XP_006126798.1
UniGene_35838	418.853	-1.55302	0.233477	-6.6517	2.89729e-11	2.22672e-09	973191015	sox21	XP_015219126.1
UniGene_3587	225.805	1.98716	0.342969	5.79398	6.87357e-09	3.54625e-07	557332860	NNMT	XP_006039211.1
UniGene_35880	46.5378	-2.12635	0.455541	-4.66775	3.04513e-06	8.42057e-05	1050359365	bri3.S	OCT61571.1
UniGene_35905	92.6785	-1.92257	0.445792	-4.31271	1.61269e-05	0.000365726	530565517	LOC101942400	XP_005279312.1
UniGene_36110	3876.91	2.23278	0.173621	12.8601	7.54733e-38	5.46153e-35	212274308	selenom.L	NP_001085717.2
UniGene_36248	46.7304	2.23044	0.609139	3.66162	0.000250623	0.00371798	966640631	-	KTF75545.1
UniGene_36329	16.0236	-3.01513	0.695448	-4.33552	1.45414e-05	0.000334675	942129958	LOC106702717	XP_014341197.1
UniGene_36342	51.0299	-1.72418	0.426047	-4.04693	5.18927e-05	0.000993972	734650789	-	XP_010754736.1
UniGene_36355	1014.54	-2.45497	0.256226	-9.58127	9.58599e-22	2.26327e-19	187469418	-	AAI67133.1
UniGene_36372	20.9261	2.06324	0.597066	3.45563	0.000549007	0.00718259	637318607	LOC103279369	XP_008112295.1
UniGene_36373	604.004	-1.05111	0.204067	-5.15084	2.59328e-07	9.58844e-06	641781560	LOC103305709	XP_008173346.1
UniGene_36630	25.9949	1.52571	0.538023	2.83577	0.00457154	0.0384841	641773853	ZBTB16	XP_008170566.1
UniGene_36791	23.5163	-1.89115	0.577861	-3.27268	0.00106534	0.0123283	325260873	-	ADZ04663.1
UniGene_3684	21.0722	4.3053	0.728646	5.90863	3.4497e-09	1.8808e-07	1043410310	rhbdf1	OCA22944.1
UniGene_3706	10.0284	-2.84517	0.761191	-3.73779	0.000185645	0.00287338	998666460	RIMS2	XP_015474363.1
UniGene_37080	5.33725	-2.36032	0.79109	-2.98363	0.00284854	0.0267432	768434316	LOC105389175	XP_011558561.1
UniGene_37125	30.4465	-1.39629	0.505751	-2.76083	0.00576543	0.0457079	942188400	SIPA1	XP_006004665.2
UniGene_37196	11.5304	3.48157	0.763368	4.5608	5.09581e-06	0.000133242	1002821102	-	AMN87122.1
UniGene_37358	203.534	-1.10151	0.282307	-3.90181	9.54769e-05	0.00165268	873327997	-	AKP40998.1
UniGene_37396	91.412	6.38425	0.634693	10.0588	8.4013e-24	2.25058e-21	1050393730	krt8.L	OCT95921.1
UniGene_37571	76.875	1.11674	0.391855	2.84987	0.00437366	0.0371778	591374410	RASSF1	XP_007061893.1
UniGene_3778	104.085	6.25545	0.601295	10.4033	2.3953e-25	7.20696e-23	1051197312	KCNJ13	XP_017681729.1
UniGene_37787	309.456	-1.06858	0.24359	-4.38681	1.15026e-05	0.000274134	573896331	dgat1	XP_006635906.1
UniGene_37880	11.4994	-3.45296	0.762743	-4.52702	5.98202e-06	0.000153359	1050359086	LOC108702284	OCT61292.1
UniGene_37962	291.118	1.02318	0.26432	3.87099	0.000108393	0.00183187	514450558	Lyar	XP_003464399.2
UniGene_37989	73.935	1.63158	0.398314	4.09622	4.1995e-05	0.000829773	734630730	-	XP_010743720.1
UniGene_37992	551.628	1.29708	0.209158	6.20145	5.59449e-10	3.5188e-08	823473923	CHD1	XP_012432926.1
UniGene_38028	6.64472	2.70803	0.787127	3.4404	0.000580847	0.0075302	1005469906	LOC107350122	XP_015771838.1
UniGene_38156	189.163	-1.31204	0.277322	-4.73111	2.23296e-06	6.40352e-05	951057033	INTS11	XP_014465598.1
UniGene_3822	83.7171	-1.02942	0.356215	-2.8899	0.0038537	0.0337729	959061841	UMAD1	XP_014733983.1
UniGene_38246	56.9928	1.76333	0.415728	4.24155	2.21981e-05	0.000485049	677541061	-	KFR02577.1
UniGene_38297	9.73753	3.23733	0.772504	4.19069	2.78108e-05	0.000586754	1050384269	-	OCT86463.1
UniGene_38416	383.089	-1.22613	0.296973	-4.12875	3.64737e-05	0.000737683	686616448	-	XP_009285130.1
UniGene_38893	48.4119	-1.36072	0.430396	-3.16155	0.00156934	0.0168043	558120243	GABPB2	XP_006113988.1
UniGene_38984	93.0798	-1.30219	0.340682	-3.8223	0.000132212	0.00216101	1050379725	rapsn.S	OCT81921.1
UniGene_39129	49.2174	-2.18253	0.475458	-4.59037	4.42454e-06	0.000117678	736184202	LOC104945558	XP_010769556.1
UniGene_39147	120.827	-1.0585	0.309734	-3.41744	0.000632127	0.00806922	62857363	borcs7	NP_001016829.1
UniGene_39174	22.398	2.10254	0.58113	3.61803	0.00029686	0.0042808	593741664	IRAK3	XP_007126331.1
UniGene_39607	771.148	-1.24734	0.188632	-6.61258	3.77685e-11	2.82858e-09	1043427985	ptprq	OCA40613.1
UniGene_3996	743.411	1.83183	0.220327	8.31415	9.241e-17	1.41458e-14	301619384	fam171a1	XP_002939068.1
UniGene_40135	6282.49	-1.29303	0.184113	-7.02299	2.17165e-12	1.97719e-10	634895741	RBM3	XP_007956092.1
UniGene_40173	90.726	-1.00264	0.357179	-2.8071	0.00499899	0.0411074	471401734	LOC101343200	XP_004383470.1
UniGene_4027	7607.89	2.64591	0.528129	5.00998	5.44358e-07	1.85628e-05	395541456	LGALS1	XP_003772660.1
UniGene_40286	16.9239	-1.9762	0.634944	-3.11241	0.00185568	0.0191799	558152347	LOC102454802	XP_006120973.1
UniGene_4051	52.9172	-5.58604	0.666035	-8.38701	4.9866e-17	7.73965e-15	669217036	-	CDW60470.1
UniGene_40635	23.7638	-2.04016	0.712355	-2.86397	0.00418368	0.0359578	1007718151	LOC107376163	XP_015800601.1
UniGene_4065	23.1076	2.66421	0.601849	4.42671	9.56807e-06	0.000232201	591377024	LOC102931541	XP_007063178.1
UniGene_40665	4.68427	-2.15263	0.790623	-2.7227	0.00647502	0.0499845	669217774	-	CDW60226.1
UniGene_40703	21.0377	1.69131	0.59557	2.83982	0.00451396	0.0381145	966715257	-	KTG47495.1
UniGene_40951	33.8508	2.4379	0.545521	4.46894	7.861e-06	0.000194673	641769013	LOC101949626	XP_008168931.1
UniGene_40995	200.154	-1.17106	0.254029	-4.60995	4.02769e-06	0.000108364	641755770	SETBP1	XP_008164284.1
UniGene_41162	69.1506	3.6338	0.451686	8.04495	8.62788e-16	1.16686e-13	556980700	LOC102367500	XP_005996989.1
UniGene_41327	523.434	5.63134	0.298439	18.8693	2.03967e-79	9.47089e-76	558174023	NR4A2	XP_006125718.1
UniGene_41359	84.2737	1.60474	0.352468	4.55286	5.29216e-06	0.000137923	591363296	MKRN2	XP_007056552.1
UniGene_41489	28.3945	-2.73603	0.601641	-4.54762	5.42572e-06	0.000140811	927186201	LOC106553714	XP_013927750.1
UniGene_41535	20.365	-4.27136	0.726246	-5.88141	4.06778e-09	2.18992e-07	942425577	-	JAN94718.1
UniGene_41573	48.0819	-1.39457	0.43541	-3.2029	0.00136053	0.0150274	557025318	LOC102357333	XP_006012816.1
UniGene_41582	98.3309	5.00232	0.480859	10.4029	2.40577e-25	7.20696e-23	512851022	LOC100490235	XP_002931847.2
UniGene_41868	5.85461	2.53788	0.7898	3.21331	0.00131213	0.0145787	942137862	SFMBT2	XP_014342653.1
UniGene_41885	209.311	-2.29603	0.287902	-7.97506	1.52303e-15	2.00622e-13	966706269	-	KTG38510.1
UniGene_41936	58.5846	1.98287	0.41596	4.76696	1.87023e-06	5.46455e-05	999967786	-	KXJ06960.1
UniGene_41968	4.60539	2.20465	0.790912	2.78748	0.00531197	0.0430347	1050382420	-	OCT84615.1
UniGene_41999	9.13992	-3.11931	0.775207	-4.02384	5.72563e-05	0.00107818	556995009	UBA5	XP_006001384.1
UniGene_42026	87.5125	5.55628	0.566746	9.80383	1.08399e-22	2.75798e-20	1050398848	LOC108714207	OCU01038.1
UniGene_42132	21.0441	2.73121	0.648297	4.21289	2.52123e-05	0.000539075	512841338	LOC100487960	XP_002939985.2
UniGene_42263	6.95234	-2.73657	0.785918	-3.48201	0.000497668	0.00661026	942206553	LOC102358127	XP_014354250.1
UniGene_42281	27.9258	1.65383	0.541516	3.05408	0.00225751	0.0224062	1050360146	b4galt6.L	OCT62351.1
UniGene_42631	14.4263	-1.97191	0.665901	-2.96126	0.00306382	0.0283017	847115239	fchsd1	XP_002940037.3
UniGene_42660	5081.3	-1.95808	0.167293	-11.7045	1.20851e-31	6.12163e-29	82084989	rhbg.L	Q69D48.1
UniGene_42661	66.0769	-1.07211	0.375566	-2.85465	0.00430846	0.0367413	530579264	TSTD2	XP_005283548.1
UniGene_42888	3231.14	2.96017	0.210029	14.0941	4.12999e-45	4.51222e-42	344263834	FKBP5	XP_003404000.1
UniGene_42893	1180.02	1.11046	0.196497	5.65129	1.59251e-08	7.62324e-07	47498070	got1	NP_998829.1
UniGene_42925	37.0909	-2.36611	0.545134	-4.34042	1.42213e-05	0.000328528	641785572	LOC101932950	XP_008175015.1
UniGene_42993	94.6403	-6.34799	0.635638	-9.98681	1.74096e-23	4.59745e-21	1002599602	EEF1D	XP_015678850.1
UniGene_43035	685.652	-4.09097	0.240812	-16.9883	1.00286e-64	2.53997e-61	530588110	LOC101932938	XP_005287776.1
UniGene_43068	111.323	5.12704	0.489006	10.4846	1.01659e-25	3.21843e-23	802176571	-	BAR42254.1
UniGene_43071	97.9887	1.46432	0.336184	4.3557	1.32641e-05	0.000309884	12002024	RBBP6	AAG43155.1
UniGene_43135	22.1458	-1.75402	0.59886	-2.92894	0.00340125	0.0306167	537145313	-	ERE69281.1
UniGene_43196	26.1561	-1.91244	0.554628	-3.44814	0.000564452	0.0073553	591365822	LOC102945772	XP_007057773.1
UniGene_43298	57.4846	1.56951	0.408896	3.8384	0.000123839	0.00204696	939307504	LOC106676563	XP_014268890.1
UniGene_43320	84.4556	-1.05411	0.342861	-3.07445	0.00210893	0.0213034	957829203	LOC106806883	XP_014664507.1
UniGene_43427	27.9152	-1.65807	0.537759	-3.08329	0.00204725	0.0207783	530583916	LOC101945345	XP_005285779.1
UniGene_43692	20359.3	1.61524	0.159957	10.0979	5.64208e-24	1.54865e-21	562873778	LOC102468998	XP_006164775.1
UniGene_43813	8.25831	-2.97529	0.779815	-3.81538	0.000135971	0.00221595	591369636	ST7L	XP_007059650.1
UniGene_43918	207.417	-1.16186	0.251639	-4.61717	3.89018e-06	0.000105122	768394143	PLCL2	XP_011592764.1
UniGene_43946	64.7071	3.8478	0.487486	7.89314	2.94679e-15	3.7402e-13	530659438	LOC101942192	XP_005314898.1
UniGene_44085	31.5958	-2.65557	0.54266	-4.89361	9.90026e-07	3.10435e-05	326679451	btr31	XP_683612.5
UniGene_44092	48.2706	1.49281	0.545548	2.73635	0.00621256	0.0483942	591364016	SLC26A1	XP_007056910.1
UniGene_44096	477.45	3.05013	0.267406	11.4064	3.88698e-30	1.69205e-27	942330373	-	JAN47119.1
UniGene_44123	527.115	-1.32407	0.268679	-4.92806	8.30494e-07	2.66562e-05	498974411	LOC101468467	XP_004548374.1
UniGene_4413	120.535	2.23644	0.326148	6.85712	7.02647e-12	5.97732e-10	637355673	tmem265	XP_008119177.1
UniGene_44264	48.1138	-1.34581	0.434926	-3.09434	0.0019725	0.0201333	637314624	fbxl20	XP_008111533.1
UniGene_44312	71.5387	1.52592	0.373886	4.08125	4.47935e-05	0.000877909	808870234	-	KKF20144.1
UniGene_44490	60.9619	-1.39695	0.48876	-2.85815	0.00426123	0.036411	939296926	LOC106675923	XP_014267017.1
UniGene_44496	173.909	1.02248	0.277013	3.6911	0.000223286	0.00335802	1018993783	BAZ2B	XP_016083645.1
UniGene_44532	432.827	-3.3872	0.251467	-13.4698	2.35596e-41	2.05116e-38	1048471634	LOC108396532	XP_017514912.1
UniGene_44675	443.876	-1.96776	0.648377	-3.03489	0.0024062	0.0234958	641802101	ACAN	XP_008163648.1
UniGene_44847	50.4804	1.27525	0.419889	3.03712	0.00238851	0.0233569	957845683	LOC106813612	XP_014673280.1
UniGene_44853	26.8019	1.44987	0.52796	2.74617	0.00602948	0.0473787	530645108	SESN3	XP_005309222.1
UniGene_44866	384.232	3.12224	0.235334	13.2673	3.58465e-40	2.93731e-37	677495373	-	KFQ84778.1
UniGene_4510	22.8315	1.78129	0.593779	2.99993	0.00270041	0.0256901	557264548	LYVE1	XP_006017739.1
UniGene_45323	50.1689	5.24572	0.641232	8.18068	2.82247e-16	4.04572e-14	808870469	-	KKF20307.1
UniGene_455	214.221	1.70611	0.36432	4.683	2.82707e-06	7.90389e-05	1050358749	KRT18	OCT60955.1
UniGene_45632	98.3053	-1.11036	0.353724	-3.13905	0.00169499	0.017911	530592173	FBXO25	XP_005289724.1
UniGene_45841	10.3544	-3.29295	0.769218	-4.28091	1.86131e-05	0.000416014	927133785	SNX12	XP_013910811.1
UniGene_45862	9.99361	-2.31829	0.736698	-3.14687	0.0016503	0.0175085	148227052	irf3.L	NP_001079588.1
UniGene_4598	2980.43	4.2142	0.248261	16.9749	1.2598e-64	3.05201e-61	530576619	EGR1	XP_005282279.1
UniGene_46032	45.8292	1.30609	0.452027	2.88942	0.00385956	0.0337978	929091301	LOC106605384	XP_014056412.1
UniGene_46033	33.7673	4.13783	0.633939	6.52717	6.70236e-11	4.79404e-09	1007795469	LOC107372823	XP_015796512.1
UniGene_46054	95.4733	-1.60299	0.334561	-4.79134	1.65674e-06	4.89986e-05	530649474	BEND7	XP_005311243.1
UniGene_46071	93.521	1.04393	0.327638	3.18622	0.00144146	0.0156871	449279961	DTX3L	EMC87383.1
UniGene_46214	114.604	-2.10736	0.462208	-4.55933	5.13176e-06	0.000134079	28894260	-	AAO52741.1
UniGene_46236	10.6009	-2.39056	0.734178	-3.25611	0.00112952	0.0129366	637295898	ip6k3	XP_008107943.1
UniGene_46283	1145.23	1.30873	0.290312	4.50802	6.54343e-06	0.000166332	620975656	LOC103170714	XP_007668001.1
UniGene_46490	546.902	1.43459	0.256403	5.59507	2.20537e-08	1.02488e-06	697510665	FBN2	XP_009682714.1
UniGene_46666	208.907	1.17459	0.315779	3.71967	0.000199483	0.00305867	686618599	ECT2	XP_009286295.1
UniGene_46680	6.82856	2.38724	0.780121	3.06008	0.00221276	0.0220919	641700957	KLRF1	XP_008139052.1
UniGene_46869	109.245	-1.07902	0.315385	-3.42127	0.000623304	0.00797303	449275743	TUBGCP5	EMC84511.1
UniGene_4693	96.4293	-1.40627	0.333143	-4.22122	2.42989e-05	0.000523563	1050370168	LOC108696410	OCT72369.1
UniGene_47093	154.743	-1.25666	0.350217	-3.58822	0.000332946	0.00470856	971440971	LOC101747860	XP_015156059.1
UniGene_471	28.5338	-4.51998	0.723263	-6.24944	4.11937e-10	2.62622e-08	989907233	PSMB9	XP_015441373.1
UniGene_47137	2450.82	-1.33075	0.247621	-5.37414	7.69478e-08	3.16189e-06	148227473	clu.L	NP_001080775.1
UniGene_47347	17324.5	-1.00342	0.169557	-5.91786	3.26156e-09	1.79049e-07	676778785	RPL8	KFP05901.1
UniGene_47416	37.5539	1.64627	0.555551	2.96331	0.00304349	0.0281466	928019217	LOC106513387	XP_013857642.1
UniGene_47444	62.5593	1.36436	0.404228	3.37522	0.000737557	0.00915905	1050388355	-	OCT90548.1
UniGene_47610	32.1138	1.61033	0.517297	3.11298	0.0018521	0.0191528	1049288647	LOC108413119	XP_017540962.1
UniGene_47616	1360.44	1.04103	0.287251	3.62413	0.000289935	0.00419505	61744178	-	AAX55672.1
UniGene_47783	305.208	-1.27059	0.235813	-5.38811	7.12041e-08	2.9564e-06	51703582	ier5l.S	AAH81197.1
UniGene_47827	95.3372	-3.18381	0.783352	-4.06434	4.8168e-05	0.000931593	17467111	-	AAL40093.1
UniGene_47988	39.6585	1.33195	0.474477	2.8072	0.00499748	0.0411019	699658792	GJC1	XP_009882022.1
UniGene_47990	1510.85	2.16641	0.201614	10.7454	6.23236e-27	2.21189e-24	334310835	NFKBIA	XP_001365868.2
UniGene_48028	110.904	-2.21409	0.444047	-4.98616	6.15911e-07	2.06738e-05	189217454	fcrg2	NP_001121202.1
UniGene_48030	101.931	1.31933	0.323955	4.07256	4.64987e-05	0.000905911	11127729	-	AAG31061.1
UniGene_48115	176.378	1.1197	0.269027	4.16204	3.15412e-05	0.000652366	960995612	CNPY2	XP_014813384.1
UniGene_48214	13.1661	-2.13832	0.687997	-3.10804	0.00188331	0.0193613	762161509	LOC105322140	XP_011418981.1
UniGene_48395	70.9172	-1.33441	0.374055	-3.56741	0.000360522	0.0050286	594034597	DDX39B	XP_006080887.1
UniGene_48423	29.6779	2.05661	0.561329	3.66382	0.000248484	0.00368919	327263800	suv39h1	XP_003216705.1
UniGene_48431	46.4331	-5.41825	0.672758	-8.05379	8.02698e-16	1.09089e-13	944350013	LOC102376558	XP_014378282.1
UniGene_48502	33.4722	2.18242	0.51833	4.21048	2.54831e-05	0.000544203	808878918	-	KKF27082.1
UniGene_48794	33.8083	2.00775	0.506725	3.96222	7.42571e-05	0.00134279	15383618	CLEC4M	AAK91865.1
UniGene_48825	19.7215	3.57603	0.694432	5.14958	2.61074e-07	9.64019e-06	946660505	CDH26	XP_006126261.2
UniGene_48942	5.28057	-2.29247	0.791247	-2.89729	0.00376406	0.0331333	972952304	LOC107078626	XP_015213093.1
UniGene_48950	56.2387	1.11476	0.404451	2.75623	0.00584717	0.04622	678203549	GRPEL2	KFV70530.1
UniGene_49031	4.67331	-2.18436	0.790917	-2.76181	0.0057482	0.0456188	954522172	-	KRZ47404.1
UniGene_49099	5.33725	-2.36032	0.79109	-2.98363	0.00284854	0.0267432	861631134	-	KMQ90268.1
UniGene_49220	6.86087	-2.31246	0.780444	-2.963	0.00304653	0.0281701	641992284	-	CDQ98837.1
UniGene_49383	104.179	-1.30918	0.381649	-3.43033	0.000602847	0.0077487	558198542	DNASE1L3	XP_006130951.1
UniGene_4948	104.919	3.48849	0.420547	8.29511	1.08483e-16	1.63369e-14	808692440	Prod1	AKD58860.1
UniGene_49558	86.7095	-1.82064	0.351889	-5.1739	2.29258e-07	8.56182e-06	641776212	ABCC5	XP_008171379.1
UniGene_49580	6.37984	-2.61599	0.788289	-3.31857	0.00090479	0.0108233	390370723	LOC100888419	XP_003731877.1
UniGene_49707	23.6594	-1.74701	0.566572	-3.08347	0.002046	0.0207694	641786963	LOC101951050	XP_008175563.1
UniGene_49726	173.998	-1.36532	0.281898	-4.84329	1.27706e-06	3.8757e-05	1003758977	CRIPT	XP_015712971.1
UniGene_49731	89.7658	-1.01619	0.335134	-3.0322	0.00242775	0.0236659	641764980	MOCOS	XP_008167553.1
UniGene_49897	17.4796	-2.69583	0.677889	-3.9768	6.98484e-05	0.00127647	999982324	-	KXJ21474.1
UniGene_499	95.0071	-1.34554	0.407936	-3.2984	0.000972373	0.0114911	987951484	SLC2A9	XP_015421271.1
UniGene_49919	324.331	1.68853	0.229492	7.3577	1.87107e-13	1.93785e-11	558197016	LOC102456231	XP_006130615.1
UniGene_49926	86.5181	1.21527	0.34849	3.48725	0.000488023	0.0065179	591380581	CENPF	XP_007064833.1
UniGene_50189	36.331	-5.08468	0.687742	-7.39329	1.43237e-13	1.50304e-11	702076173	-	AIW06029.1
UniGene_50229	7.65105	-2.87255	0.78261	-3.67047	0.000242104	0.00360793	602707124	LOC103082071	XP_007463838.1
UniGene_50251	723.949	1.19687	0.203191	5.89034	3.85408e-09	2.08091e-07	971386209	HNRNPLL	XP_015138944.1
UniGene_50372	2120.65	7.54477	0.268452	28.1047	8.58356e-174	1.59425e-169	556984499	FOSL1	XP_005998158.1
UniGene_504	296.376	-1.9246	0.2453	-7.8459	4.29864e-15	5.33254e-13	1024961937	Un	XP_016302042.1
UniGene_5045	73.5369	1.76047	0.382193	4.60622	4.10052e-06	0.000110111	946642388	LOC106731858	XP_014427948.1
UniGene_50513	130.762	1.18805	0.301503	3.94042	8.13385e-05	0.0014425	847136426	LOC105947533	XP_012820493.1
UniGene_50689	17.9754	2.26789	0.631655	3.5904	0.000330168	0.00467522	1050400414	capsl.L	OCU02604.1
UniGene_50744	67.4122	-5.61386	0.622271	-9.02157	1.85407e-19	3.40953e-17	1050355040	LOC100126648	OCT57283.1
UniGene_50955	89.3459	-2.62399	0.379412	-6.91594	4.64785e-12	4.05922e-10	558908	-	AAA67727.1
UniGene_51017	24.2701	-4.51513	0.714766	-6.31693	2.66805e-10	1.76142e-08	512811061	atp2a2	XP_004910568.1
UniGene_51035	62.2574	-1.15296	0.403727	-2.85579	0.00429298	0.0366284	530625393	TMEM234	XP_005302242.1
UniGene_5112	51.3231	-1.81045	0.439603	-4.11838	3.81552e-05	0.000766129	637275110	LOC100554736	XP_003218119.2
UniGene_51153	2665.17	-1.12842	0.188591	-5.9834	2.18531e-09	1.24377e-07	1048405031	EIF3M	XP_017495206.1
UniGene_51271	54.1117	-1.27448	0.424875	-2.99966	0.00270284	0.0257088	213625249	sox4.S	AAI70171.1
UniGene_5131	11.3105	-2.25759	0.72076	-3.13224	0.0017348	0.0182383	558158297	LOC102444675	XP_006122249.1
UniGene_51324	168.602	-1.55757	0.368474	-4.22708	2.36748e-05	0.000512693	530594306	RGS18	XP_005290739.1
UniGene_51396	1470.42	3.64494	0.25209	14.4589	2.20304e-47	2.66856e-44	942425613	-	JAN94736.1
UniGene_51686	1010.47	1.04773	0.195463	5.36026	8.31001e-08	3.40466e-06	641802569	HYOU1	XP_008163809.1
UniGene_51718	185.912	2.2782	0.363311	6.27066	3.59531e-10	2.32402e-08	62751817	steap4	NP_001015852.1
UniGene_51789	13.1145	-3.64476	0.754694	-4.82946	1.36905e-06	4.13237e-05	1050365096	-	OCT67299.1
UniGene_52020	73.6943	-1.50492	0.40461	-3.71942	0.000199679	0.00306083	1003913450	RBP4	XP_015722632.1
UniGene_52028	76.9196	1.40361	0.365657	3.83859	0.000123741	0.00204595	530634778	TMCO1	XP_005304302.1
UniGene_52070	4.84525	-2.19996	0.790958	-2.78139	0.00541273	0.0436339	148222765	dhrs4.L	NP_001086342.1
UniGene_52074	423.871	-1.5492	0.207208	-7.47657	7.62881e-14	8.25392e-12	564253598	FUCA2	XP_006265800.1
UniGene_52111	1211.94	-2.16203	0.525143	-4.11704	3.83773e-05	0.000769756	637308329	casp6	XP_003221840.2
UniGene_52202	29.8259	-3.96853	0.634166	-6.25788	3.9025e-10	2.50227e-08	1050353827	-	OCT56200.1
UniGene_52231	6.11798	2.59835	0.788982	3.2933	0.000990194	0.0116646	808875452	-	KKF24271.1
UniGene_52371	1266.7	-1.42994	0.183819	-7.77906	7.30657e-15	8.85048e-13	530608694	FAM107A	XP_005296002.1
UniGene_52420	99.7794	-1.14864	0.344829	-3.33104	0.00086522	0.0104238	334311686	HEATR3	XP_001371296.2
UniGene_5244	21.265	2.01248	0.598362	3.36331	0.000770135	0.00948959	942196727	LOC106705729	XP_014351136.1
UniGene_52476	38.4486	1.85531	0.475124	3.90489	9.42669e-05	0.00163478	637340103	LOC103280146	XP_008116317.1
UniGene_52483	257.973	-3.36288	0.268966	-12.503	7.18934e-36	4.76893e-33	483509676	LOC101794750	EOA99258.1
UniGene_52732	107.406	-1.04361	0.312424	-3.34036	0.000836697	0.010146	817278732	GTF3C3	XP_012309478.1
UniGene_52797	25.5598	-1.77289	0.56179	-3.15579	0.00160062	0.0170626	591364086	ZBTB3	XP_007056945.1
UniGene_52813	118.061	-1.42158	0.310472	-4.57878	4.67706e-06	0.000123745	557013597	SLC50A1	XP_006007332.1
UniGene_53209	24.88	-2.13995	0.698472	-3.06376	0.00218577	0.0219049	530611769	CHAD	XP_005297484.1
UniGene_53250	124.781	-1.30567	0.389658	-3.35082	0.00080573	0.00984977	558173198	RHOQ	XP_006125544.1
UniGene_53341	10754.5	-1.41521	0.237258	-5.96487	2.44833e-09	1.37938e-07	334343557	ALAS1	XP_001380394.2
UniGene_53607	5.3263	-2.33299	0.791211	-2.94864	0.00319179	0.0291074	808884719	-	KKF31622.1
UniGene_53655	198.645	-1.11635	0.255673	-4.36633	1.2635e-05	0.00029718	530590300	LOC101934760	XP_005288819.1
UniGene_53661	33.4293	-1.54817	0.548203	-2.82407	0.00474178	0.039529	119591875	-	EAW71469.1
UniGene_5394	32.9925	-4.6224	0.66715	-6.92858	4.25085e-12	3.73004e-10	808859797	-	KKF11886.1
UniGene_54007	146.948	-1.05941	0.294462	-3.59779	0.000320934	0.00456767	641759102	DFFA	XP_008165466.1
UniGene_54009	1331.96	1.2	0.176219	6.80971	9.77968e-12	8.061e-10	998722980	XBP1	XP_015499484.1
UniGene_54029	199.256	-1.07384	0.270272	-3.97318	7.09182e-05	0.00129305	971435510	KAT2A	XP_015155139.1
UniGene_54059	886.882	-1.64673	0.547683	-3.00672	0.00264079	0.0252219	530658944	LOC101935454	XP_005314805.1
UniGene_54067	27.4805	1.66099	0.5433	3.05723	0.00223396	0.0222278	591351374	TCN1	XP_007070138.1
UniGene_54069	287.808	1.25992	0.239292	5.26521	1.40028e-07	5.45618e-06	942170768	LOC102361187	XP_014346881.1
UniGene_54087	100.281	2.70473	0.350818	7.70976	1.26058e-14	1.48498e-12	765164913	LOC105357815	XP_011491474.1
UniGene_54291	17.3423	1.96392	0.671283	2.92562	0.00343772	0.0308553	871250805	LOC101848222	XP_012941263.1
UniGene_54297	45.3426	1.93372	0.466762	4.14284	3.43029e-05	0.000699618	640822845	EGR2	XP_008068422.1
UniGene_54358	131.871	-1.2172	0.295838	-4.11442	3.88158e-05	0.000777153	1050381983	zdhhc24.L	OCT84178.1
UniGene_54365	26.4324	-1.907	0.572446	-3.33131	0.000864385	0.0104182	530605943	SAMSN1	XP_005294691.1
UniGene_54398	179.328	-1.00876	0.272458	-3.70242	0.00021355	0.00323519	699607	-	BAA02763.1
UniGene_54408	77.1088	-1.03089	0.354445	-2.90846	0.00363214	0.0322317	558222735	TRIM47	XP_006136579.1
UniGene_54623	167.675	2.42465	0.304854	7.95347	1.81355e-15	2.361e-13	585199376	LOC102739172	XP_006750672.1
UniGene_5477	256.308	-2.06868	0.254973	-8.11331	4.92596e-16	6.87862e-14	591356253	LOC102936329	XP_007072427.1
UniGene_54808	89.4514	-1.48298	0.362283	-4.09341	4.25069e-05	0.000838698	960986788	SMYD4	XP_014808731.1
UniGene_55127	93.7116	-1.15337	0.349818	-3.29706	0.000977025	0.0115303	847084885	ulk1	XP_012824444.1
UniGene_55181	35.0781	-1.47098	0.498189	-2.95265	0.00315058	0.02884	975099043	FRK	XP_015264553.1
UniGene_55312	363.653	-1.07033	0.255985	-4.18123	2.89942e-05	0.000607809	1050365191	cox7b.L	OCT67394.1
UniGene_55368	38.7398	1.83412	0.516061	3.55408	0.000379298	0.00525211	678148130	TFAP2E	KFV17281.1
UniGene_55544	248.491	-1.46626	0.257296	-5.69872	1.2071e-08	5.92074e-07	557323833	LOC102374516	XP_006034968.1
UniGene_55759	24.7789	-2.86789	0.637829	-4.49632	6.91381e-06	0.000174552	465956259	PADI1	EMP26850.1
UniGene_55875	28.5027	4.15699	0.666227	6.2396	4.3868e-10	2.79033e-08	1050372260	-	OCT74460.1
UniGene_56031	1971.83	-1.12542	0.248354	-4.53151	5.85645e-06	0.000150726	641763167	HR	XP_008166903.1
UniGene_56091	57.5698	-1.87932	0.442853	-4.24366	2.19907e-05	0.000481084	558229240	HOXA6	XP_006138457.1
UniGene_56094	464.292	1.84161	0.523248	3.51958	0.000432232	0.00587843	1043413772	LOC100496148	OCA26405.1
UniGene_56140	16.1963	3.59235	0.724794	4.95638	7.1819e-07	2.37262e-05	975127751	LOC107121324	XP_015279721.1
UniGene_56301	9.93007	-3.22409	0.771776	-4.17749	2.9474e-05	0.000615551	556951269	RHOU	XP_005987909.1
UniGene_56328	16.3217	-2.6515	0.668702	-3.96514	7.33529e-05	0.00132831	942181844	SNPH	XP_014348295.1
UniGene_56341	1325.1	-1.1121	0.200305	-5.55205	2.82337e-08	1.27797e-06	612052504	WNK1	XP_007503875.1
UniGene_56388	168.337	1.54968	0.285789	5.42247	5.87797e-08	2.47559e-06	465963577	BRD4	EMP30124.1
UniGene_56455	72.4994	-1.34873	0.389218	-3.46522	0.000529796	0.00696889	591363452	LOC102946906	XP_007056630.1
UniGene_56561	4.98242	-2.28455	0.791251	-2.88726	0.00388616	0.0339332	358256859	-	GAA57991.1
UniGene_5663	73.9943	1.44674	0.451571	3.20379	0.00135633	0.014995	466005094	-	EMP42616.1
UniGene_5669	16.2313	-3.77738	0.753576	-5.0126	5.36986e-07	1.83676e-05	930773812	LOC106632717	XP_014186665.1
UniGene_56717	100.72	-1.39675	0.363581	-3.84165	0.000122209	0.00202464	1050375508	cd93.S	OCT77706.1
UniGene_56719	42.4192	-2.10567	0.490018	-4.29712	1.73034e-05	0.000388612	642100619	-	CDQ76822.1
UniGene_56833	135.603	-1.16942	0.342149	-3.41786	0.000631158	0.00806054	908549583	-	XP_013121814.1
UniGene_56845	105.017	-6.47226	0.631742	-10.2451	1.24499e-24	3.53934e-22	113205580	uqcr10	NP_001037895.1
UniGene_57214	465.936	1.17321	0.20016	5.86134	4.59158e-09	2.4366e-07	902891265	ZC3H13	XP_013035044.1
UniGene_57275	16.5255	1.80976	0.657178	2.75384	0.00589006	0.04648	1050354952	-	OCT57199.1
UniGene_57363	201.705	-2.42577	0.270093	-8.98124	2.67734e-19	4.85933e-17	820948134	IGFBP5	NP_001295532.1
UniGene_57372	69.5992	2.16892	0.388884	5.57729	2.44288e-08	1.12123e-06	586491069	SLC25A3	XP_006875993.1
UniGene_57412	515.347	-1.1482	0.215139	-5.33699	9.44997e-08	3.82113e-06	1044332427	HPCAL1	XP_017381012.1
UniGene_57413	103.534	-1.37081	0.324976	-4.21819	2.46276e-05	0.000529417	556961174	MAPRE3	XP_005990957.1
UniGene_57697	10.0801	-3.14354	0.776241	-4.0497	5.12844e-05	0.000983671	808877641	-	KKF26065.1
UniGene_57780	16.0136	-2.27833	0.664041	-3.43101	0.000601349	0.00773659	115618032	LOC587493	XP_792312.2
UniGene_57828	72.7546	1.20635	0.391499	3.08137	0.00206053	0.0208865	950941154	LOC102559927	XP_006264793.2
UniGene_57832	210.804	1.07478	0.34375	3.12663	0.00176822	0.018447	926523094	ATP5J	XP_013810712.1
UniGene_57833	17.861	4.14119	0.733837	5.6432	1.66919e-08	7.94933e-07	999966273	-	KXJ05449.1
UniGene_57835	53.0081	2.57545	0.452449	5.69223	1.25388e-08	6.12862e-07	585192235	ACTG2	XP_006747352.1
UniGene_57841	177.086	1.0587	0.303778	3.48513	0.000491906	0.00655247	530612319	FOCAD	XP_005297752.1
UniGene_57846	11.3008	3.4284	0.765906	4.47627	7.59578e-06	0.000189555	530636474	PHYH	XP_005305075.1
UniGene_57870	71.9163	-1.42288	0.375226	-3.79205	0.000149406	0.00239642	942204442	LOC102346436	XP_014353578.1
UniGene_58124	77.1487	1.72754	0.375064	4.60598	4.10525e-06	0.000110185	808884814	-	KKF31706.1
UniGene_58196	26.4118	-3.03129	0.612998	-4.94503	7.6131e-07	2.48216e-05	847095809	hgfac	XP_002939269.3
UniGene_58229	51.6354	-1.81905	0.46366	-3.92324	8.73668e-05	0.00153486	483523976	-	EOB08130.1
UniGene_58268	1096.28	9.56125	0.543839	17.581	3.4425e-69	1.19885e-65	637353115	LOC103280688	XP_008118718.1
UniGene_5828	5483.16	1.17658	0.178527	6.59049	4.38369e-11	3.24813e-09	573890264	LOC102682979	XP_006632894.1
UniGene_58319	13.8132	-3.71957	0.751444	-4.9499	7.42506e-07	2.43224e-05	1050360416	-	OCT62621.1
UniGene_58324	883.989	1.28251	0.242215	5.29494	1.19056e-07	4.69816e-06	697518899	HYAL4	XP_009685663.1
UniGene_58330	282.728	1.28504	0.231684	5.54653	2.9139e-08	1.31043e-06	641789365	DNAJC10	XP_008176517.1
UniGene_58360	233.347	-2.48062	0.34477	-7.19502	6.24523e-13	6.02048e-11	548530754	LOC102212401	XP_005751875.1
UniGene_58399	7.77725	-2.48559	0.774608	-3.20883	0.00133277	0.0147667	803119291	LOC105613550	XP_012040812.1
UniGene_58511	5.82079	2.5135	0.790142	3.18108	0.00146728	0.0159153	808869298	-	KKF19396.1
UniGene_58552	36.5873	-2.42535	0.571867	-4.24111	2.22416e-05	0.000485811	671033256	FAM50A	XP_008707435.1
UniGene_58564	15.3665	-2.03986	0.722308	-2.82409	0.00474156	0.039529	677115226	-	KFP34851.1
UniGene_58741	261.897	7.04741	0.520415	13.5419	8.84778e-42	8.08194e-39	591387331	AHNAK2	XP_007068081.1
UniGene_59034	688.301	-1.46428	0.217926	-6.71917	1.8276e-11	1.44856e-09	1040263363	-	OBS76309.1
UniGene_59182	5.20008	-2.33913	0.791161	-2.95659	0.00311065	0.0285827	556731746	LOC102329843	XP_005961554.1
UniGene_5921	14.4772	-3.77195	0.749473	-5.03281	4.83341e-07	1.68218e-05	530583283	ATXN3	XP_005285472.1
UniGene_59526	30.1995	-3.25465	0.596658	-5.4548	4.90277e-08	2.09817e-06	1043417933	-	OCA30564.1
UniGene_59596	64.7477	-5.86707	0.653454	-8.97855	2.74362e-19	4.96345e-17	944213396	-	KQK80005.1
UniGene_59617	5078.66	1.07205	0.191924	5.58583	2.32588e-08	1.0755e-06	683446759	SUGP2	KFZ45724.1
UniGene_59743	1277.41	-1.12114	0.292706	-3.83026	0.000128009	0.00210465	768340052	IFIH1	XP_011578280.1
UniGene_5991	8.36994	3.03545	0.778918	3.89701	9.73891e-05	0.00167952	942185569	LOC102351696	XP_014348735.1
UniGene_59941	70.7071	1.26385	0.365941	3.45369	0.000552971	0.00722597	669319682	-	KFD60069.1
UniGene_60006	19.2148	-1.75211	0.601204	-2.91433	0.0035645	0.0317681	768921393	LOC105416650	XP_011603690.1
UniGene_60024	154.869	-1.02215	0.286769	-3.56436	0.000364745	0.00507963	229366972	-	ACQ58466.1
UniGene_60124	20.4551	2.36745	0.619234	3.82319	0.000131738	0.00215452	999967385	-	KXJ06559.1
UniGene_60131	80.6828	1.76551	0.357438	4.93933	7.83921e-07	2.53806e-05	999969301	-	KXJ08475.1
UniGene_60141	277.353	-1.12983	0.252404	-4.47625	7.59649e-06	0.000189555	975093354	LOC107105912	XP_015261446.1
UniGene_60225	10.2291	-2.09042	0.736426	-2.83861	0.0045311	0.0382245	641767979	LOC101934233	XP_008168595.1
UniGene_60415	12.3453	2.49506	0.710946	3.50949	0.000448963	0.00606013	847155357	ednrb2	XP_012824138.1
UniGene_60433	7.25049	-2.77632	0.785235	-3.53566	0.000406763	0.00557698	602638195	SLC9A1	XP_007425929.1
UniGene_60437	14.7038	1.94256	0.658591	2.94957	0.00318218	0.0290579	591358246	RFESD	XP_007054139.1
UniGene_60449	15.5256	2.02831	0.659535	3.07536	0.00210249	0.0212422	808877695	-	KKF26119.1
UniGene_60492	106.355	1.17247	0.393478	2.97975	0.00288483	0.026997	395617361	-	AFN68290.1
UniGene_60574	53.9916	1.37588	0.416044	3.30706	0.000942807	0.0112083	637347878	LOC103280454	XP_008117750.1
UniGene_60632	13.1542	3.66903	0.755833	4.85428	1.20825e-06	3.68695e-05	692314706	TIMM8A	NP_001289039.1
UniGene_60670	10.3805	2.41874	0.73435	3.29371	0.000988746	0.0116525	1050383430	LOC108713680	OCT85625.1
UniGene_60727	183.703	-1.5129	0.264897	-5.71128	1.12133e-08	5.53904e-07	557005068	STK17A	XP_006004315.1
UniGene_61048	31.8129	1.66492	0.511616	3.25424	0.00113696	0.012999	731492077	KLF2	XP_010591549.1
UniGene_61115	2513.77	2.14619	0.186413	11.5131	1.13355e-30	5.09364e-28	530566927	CEBPD	XP_005279997.1
UniGene_61194	33.037	-2.12373	0.573703	-3.70178	0.00021409	0.00323896	126153395	Padi2	AAI31637.1
UniGene_61202	399.928	-1.04122	0.216282	-4.81418	1.47809e-06	4.43268e-05	557016874	RNF11	XP_006008861.1
UniGene_61373	12.5091	-2.77943	0.774766	-3.58744	0.00033394	0.00471899	944218691	-	KQK83985.1
UniGene_61382	15.1759	-3.84311	0.746215	-5.15013	2.60308e-07	9.61826e-06	1005488438	LOC107358728	XP_015780803.1
UniGene_61470	16.7798	2.04334	0.642533	3.18014	0.00147205	0.0159391	946659470	ARL1	XP_006125926.2
UniGene_61509	4.85185	2.2793	0.791226	2.88072	0.00396766	0.0345111	642010544	-	CDQ96729.1
UniGene_61843	38.2932	-1.50738	0.470622	-3.20295	0.00136028	0.0150274	999975764	-	KXJ14938.1
UniGene_61886	31.3338	1.46623	0.521342	2.81241	0.00491716	0.0406023	1043417324	-	OCA29956.1
UniGene_61895	17.7916	2.68776	0.651384	4.12623	3.68758e-05	0.000745003	975116544	LOC107116207	XP_015273575.1
UniGene_62127	251.444	-1.0953	0.235536	-4.65022	3.31579e-06	9.08337e-05	326924998	SLC35A3	XP_003208709.1
UniGene_62197	6.68895	-2.68474	0.786988	-3.41141	0.000646271	0.00821776	946646146	LOC106731944	XP_014428514.1
UniGene_6241	7.62315	-2.1362	0.771098	-2.77034	0.00559983	0.0447473	558201450	CRISPLD1	XP_006131612.1
UniGene_62540	293.601	-1.32757	0.228103	-5.82004	5.8832e-09	3.0694e-07	591383459	SLC41A2	XP_007066191.1
UniGene_62557	24.7179	-1.62439	0.585324	-2.7752	0.00551674	0.0443057	1043438883	-	OCA51509.1
UniGene_62617	58.2462	-1.09398	0.39907	-2.74133	0.00611913	0.0478806	530590801	SMCR8	XP_005289059.1
UniGene_62663	63.1664	1.6391	0.396623	4.13264	3.58619e-05	0.00072742	17907787	-	BAB79448.1
UniGene_62684	191.975	-1.02042	0.262737	-3.88381	0.000102831	0.00175598	697444111	KDM2B	XP_009664893.1
UniGene_62759	51.7793	1.43143	0.42552	3.36397	0.00076831	0.00947339	676765450	-	KFO95437.1
UniGene_62764	257.15	-2.55197	0.720638	-3.54126	0.000398223	0.00547201	1043431056	-	OCA43683.1
UniGene_62890	423.031	-1.11448	0.205361	-5.42696	5.73207e-08	2.4178e-06	556979240	TNFAIP8L2	XP_005996541.1
UniGene_63009	12.3891	2.16997	0.739552	2.93417	0.00334441	0.0301978	156358222	NEMVEDRAFT_v1g73188	XP_001624422.1
UniGene_63074	48.6644	-4.14607	0.605788	-6.8441	7.69582e-12	6.49714e-10	918297977	LOC106878486	KOF73257.1
UniGene_63103	76.9071	-1.0847	0.357016	-3.03823	0.00237972	0.0232955	591353529	FAM120B	XP_007071126.1
UniGene_63138	8.9689	-2.3678	0.761685	-3.10863	0.00187954	0.0193332	594079644	UBE2V2	XP_006063486.1
UniGene_63186	13.043	3.67422	0.755137	4.86563	1.14091e-06	3.51613e-05	966705768	-	KTG38009.1
UniGene_6337	220.033	-1.34371	0.367309	-3.65825	0.000253946	0.00375528	641771936	MOV10	XP_008169951.1
UniGene_63394	8.56742	-3.03368	0.777928	-3.8997	9.63129e-05	0.0016656	148706863	-	EDL38810.1
UniGene_63398	4.6223	2.19159	0.790789	2.7714	0.00558157	0.0446671	52345768	mpv17l2	NP_001004930.1
UniGene_6354	80.4175	-1.04963	0.348949	-3.00798	0.0026299	0.0251653	556975453	ORC5	XP_005995359.1
UniGene_63624	101.388	3.78499	0.415109	9.11807	7.64733e-20	1.4847e-17	134024260	tob2	AAI36153.1
UniGene_63799	439.679	1.23806	0.215238	5.75207	8.81551e-09	4.44928e-07	951017379	AMOTL2	XP_014460085.1
UniGene_63826	159.656	-2.29902	0.389573	-5.90137	3.60485e-09	1.95772e-07	512853401	LOC100487011	XP_002940498.2
UniGene_63988	28.4003	-1.81404	0.542263	-3.34532	0.000821876	0.00999745	1033390158	LOC107983852	XP_016854678.1
UniGene_63989	11.0581	-2.42543	0.733991	-3.30444	0.000951663	0.0112895	620975527	ITIH6	XP_007667881.1
UniGene_64148	156.664	1.82742	0.312325	5.85102	4.88576e-09	2.57798e-07	927180952	KRT18	XP_013926009.1
UniGene_64151	273.615	1.50828	0.24931	6.04979	1.45031e-09	8.51542e-08	530636295	WFDC3	XP_005304988.1
UniGene_64201	6.18563	2.15108	0.786363	2.73549	0.00622883	0.0484735	1002574413	LOC107282922	XP_015666246.1
UniGene_64370	78.5502	-1.22939	0.366429	-3.35507	0.000793462	0.00971158	975092386	PAQR4	XP_015260918.1
UniGene_64563	49.9639	1.57336	0.507273	3.1016	0.00192479	0.019704	641777407	A2ML1	XP_008171844.1
UniGene_64564	7.35028	2.84692	0.784123	3.6307	0.000282653	0.00410462	530574693	LOC101947622	XP_005281737.1
UniGene_64566	88.8724	-1.08268	0.355756	-3.04332	0.00233982	0.022995	700428869	ADGRG1	XP_009953090.1
UniGene_64685	148.107	1.72628	0.349043	4.94574	7.58542e-07	2.47459e-05	1042236848	LOC108261387	XP_017317770.1
UniGene_64936	3410.35	4.23084	0.197886	21.3802	2.04373e-101	1.2653e-97	431918148	DUSP1	ELK17376.1
UniGene_65012	4.86876	2.27141	0.791203	2.87083	0.004094	0.035378	55771211	-	BAD72127.1
UniGene_65030	719.253	1.87305	0.654462	2.86198	0.0042101	0.0360903	530582572	GCNT3	XP_005285131.1
UniGene_6518	4.53775	2.15755	0.790454	2.7295	0.00634299	0.049156	942206713	LOC106707053	XP_014354292.1
UniGene_65198	5.07387	-2.2997	0.791244	-2.90643	0.00365578	0.0323929	23956082	Rpl5	NP_058676.1
UniGene_65213	5.87152	2.5389	0.789796	3.21462	0.00130618	0.014527	591362938	LOC102945851	XP_007056375.1
UniGene_65225	61.7764	-1.13094	0.404792	-2.79389	0.0052079	0.0424349	1050360988	LOC108701220	OCT63193.1
UniGene_65278	11.0713	3.36638	0.768811	4.37868	1.194e-05	0.000282863	148701751	Hnrnph1	EDL33698.1
UniGene_65373	80.7664	1.80022	0.36005	4.99992	5.73551e-07	1.93921e-05	641761620	LOC101938736	XP_008166373.1
UniGene_65385	258.666	-1.24535	0.237855	-5.23578	1.64293e-07	6.2917e-06	556987069	DHRS1	XP_005998950.1
UniGene_65513	348.581	1.27059	0.335676	3.78515	0.000153615	0.00244975	1002600243	LEO1	XP_015679195.1
UniGene_65578	1523.01	-1.22256	0.266284	-4.59119	4.40725e-06	0.00011733	558106695	SERPING1	XP_006111024.1
UniGene_65692	7.26145	-2.78427	0.784934	-3.54714	0.00038944	0.0053672	557281089	PIN1	XP_006023515.1
UniGene_657	23.1296	2.08613	0.594139	3.51118	0.000446128	0.00603064	488529637	TXNL4A	XP_004456600.1
UniGene_65705	4.71903	-2.20998	0.791082	-2.79362	0.00521221	0.0424349	1011566539	-	KYO22189.1
UniGene_65778	9139.45	-1.93875	0.536865	-3.61124	0.000304733	0.00437509	946697356	CD74	XP_014436653.1
UniGene_6582	90.7509	-2.07114	0.38087	-5.43793	5.39044e-08	2.2806e-06	149715293	LOC100052445	XP_001488406.1
UniGene_6590	109.116	-2.04379	0.497999	-4.10401	4.06051e-05	0.000807765	13660771	-	AAK33006.1
UniGene_66067	256.576	1.07422	0.342506	3.13636	0.00171058	0.0180415	291402824	INTS14	XP_002717980.1
UniGene_6624	17.5363	-3.388	0.703085	-4.81877	1.44446e-06	4.33883e-05	209361437	-	ACI43350.1
UniGene_66367	3180.05	1.47129	0.187033	7.86649	3.6473e-15	4.56692e-13	530593855	ITGA6	XP_005290524.1
UniGene_66420	38.9156	-1.8761	0.478877	-3.91771	8.93957e-05	0.00156246	147899420	cox7a2.S	NP_001087357.1
UniGene_66563	176.272	-1.38	0.330907	-4.17035	3.04132e-05	0.000632558	847176334	thdl20	XP_002935910.3
UniGene_66565	64.4564	-5.30777	0.597792	-8.87896	6.74892e-19	1.19003e-16	585689513	LOC102807775	XP_006820891.1
UniGene_66597	46.4477	-2.43522	0.589497	-4.13101	3.61179e-05	0.000732082	156382502	NEMVEDRAFT_v1g68366	XP_001632592.1
UniGene_66606	122.913	-4.54365	0.468593	-9.69638	3.12398e-22	7.73637e-20	637248689	carns1	XP_008109681.1
UniGene_66618	13.8768	-3.34358	0.735783	-4.54424	5.51328e-06	0.000142884	512856346	LOC101734824	XP_004916500.1
UniGene_66732	1152.3	-1.15683	0.180819	-6.39773	1.57699e-10	1.06768e-08	148235271	aimp2.S	NP_001085398.1
UniGene_66765	419.799	1.0006	0.329471	3.03698	0.00238961	0.0233586	54020823	vill	NP_001005657.1
UniGene_66835	37.5826	-1.41926	0.482513	-2.94139	0.00326747	0.0296376	558145762	HOXD13	XP_006119533.1
UniGene_66920	29.9609	2.56629	0.548342	4.68009	2.86748e-06	7.98481e-05	1007752006	LOC107385925	XP_015815569.1
UniGene_67008	43.5906	-1.48168	0.445819	-3.32351	0.000888913	0.0106631	1043407560	ppp1r3d	OCA20195.1
UniGene_67139	39.0004	1.73614	0.490095	3.54246	0.000396408	0.0054511	156357622	NEMVEDRAFT_v1g14339	XP_001624314.1
UniGene_67207	68.9235	-2.81525	0.422701	-6.66014	2.73568e-11	2.11417e-09	602641051	LOC103052909	XP_007427331.1
UniGene_67238	136.965	-2.43372	0.320747	-7.58766	3.25737e-14	3.6741e-12	148224044	psme3.S	NP_001088027.1
UniGene_67270	1116.88	1.71518	0.177538	9.6609	4.41965e-22	1.07071e-19	612010156	LDLR	XP_007488582.1
UniGene_67288	360.374	-1.13334	0.224839	-5.04067	4.63912e-07	1.62369e-05	557007638	PLAU	XP_006005097.1
UniGene_674	7.43483	2.84914	0.784171	3.63332	0.000279796	0.00407056	808857515	-	KKF10076.1
UniGene_67407	5.11959	-2.29579	0.791249	-2.90148	0.0037141	0.0327867	675970145	-	4W20
UniGene_6749	35.9797	2.66795	0.519719	5.13344	2.84494e-07	1.04221e-05	585687562	LOC102801332	XP_006820515.1
UniGene_67524	59.9234	5.82406	0.65702	8.86437	7.69391e-19	1.34813e-16	553077014	-	AGY55979.1
UniGene_67548	10.5186	2.23189	0.73127	3.05207	0.00227269	0.0225048	698399540	LOC104163342	XP_009700630.1
UniGene_67562	160.882	-3.84765	0.364629	-10.5522	4.96093e-26	1.62602e-23	913328142	LOC106138829	XP_013195563.1
UniGene_67646	13.4524	1.91492	0.691839	2.76787	0.00564231	0.0450028	642130019	-	CDQ58327.1
UniGene_67707	11.0184	-3.39168	0.765181	-4.43252	9.31372e-06	0.000226719	946767637	LOC106726464	XP_014396800.1
UniGene_67733	10.0563	-2.87169	0.757654	-3.79024	0.0001505	0.00241112	765159282	LOC105357047	XP_011489270.1
UniGene_67828	184.798	1.27629	0.282329	4.52057	6.16722e-06	0.000157559	591352378	CETP	XP_007070636.1
UniGene_68005	28.9496	3.88962	0.702475	5.53702	3.07654e-08	1.3728e-06	641769453	PLIN1	XP_008169088.1
UniGene_68030	58.4224	2.60325	0.462132	5.63312	1.76975e-08	8.39239e-07	803258470	-	AKA95429.1
UniGene_68096	2316.23	1.69809	0.215751	7.87059	3.52959e-15	4.42947e-13	694842764	USP44	XP_009462209.1
UniGene_68139	3080.24	-1.11567	0.162159	-6.88014	5.97927e-12	5.14938e-10	795238890	ALOXE3	XP_011907258.1
UniGene_68360	38.3787	-1.32911	0.463392	-2.86822	0.00412793	0.0355775	1023003964	SOHLH2	XP_016277373.1
UniGene_68369	154.91	-1.13576	0.277279	-4.09608	4.20204e-05	0.000829981	946614858	MCOLN1	XP_014436119.1
UniGene_68480	1588.06	-2.92552	0.280408	-10.4331	1.75125e-25	5.33222e-23	224078077	LOC100219158	XP_002191381.1
UniGene_68502	371.321	1.2165	0.215793	5.63737	1.72666e-08	8.195e-07	884840813	LOC101879946	XP_005154445.2
UniGene_68524	15.773	-1.74694	0.639694	-2.73089	0.0063163	0.0490241	808862879	-	KKF14325.1
UniGene_68760	11.8423	3.15471	0.749158	4.211	2.54238e-05	0.00054318	641996453	-	CDQ98458.1
UniGene_68855	28.4073	-2.2872	0.557943	-4.09934	4.14333e-05	0.000820421	929329237	LOC106592371	XP_014039185.1
UniGene_68873	10.8761	-2.03011	0.715497	-2.83734	0.00454916	0.0383421	82465104	-	ABB76166.1
UniGene_68956	55.5309	1.30305	0.411784	3.16439	0.00155407	0.0166717	821400404	PLA2G4A	XP_012390439.1
UniGene_69174	2641.45	-1.34174	0.223066	-6.01498	1.79911e-09	1.03603e-07	602663689	GYG1	XP_007437470.1
UniGene_69204	792.537	1.14269	0.220878	5.17338	2.29902e-07	8.58014e-06	530624469	P4HA1	XP_005301792.1
UniGene_69214	187.946	-1.74495	0.28328	-6.15981	7.28304e-10	4.48906e-08	558221014	ACP7	XP_006135823.1
UniGene_69304	26.1508	1.66878	0.560859	2.9754	0.00292609	0.0272756	591352970	LOC102939702	XP_007053433.1
UniGene_69531	42.6357	1.48575	0.4543	3.27041	0.00107392	0.012389	126307197	FH	XP_001377948.1
UniGene_69532	12.6463	-2.25914	0.768759	-2.93868	0.00329614	0.0298345	17467138	iglv5-48.L	AAL40101.1
UniGene_69933	25.3337	1.86425	0.595809	3.12894	0.00175439	0.0183842	694850956	CP	XP_009466756.1
UniGene_70364	12424.3	-1.01134	0.280716	-3.6027	0.000314928	0.00450058	530604868	LOC101946402	XP_005294166.1
UniGene_70382	6.80663	2.69901	0.787591	3.42692	0.00061048	0.00783056	512886420	LOC100494250	XP_002942510.2
UniGene_70412	447.433	-1.81659	0.356589	-5.09436	3.49928e-07	1.25631e-05	971441004	DMBT1L	XP_015156077.1
UniGene_70420	141.05	-1.27115	0.295398	-4.30317	1.68371e-05	0.000379363	126303212	HPCAL1	XP_001371965.1
UniGene_70454	58.2332	-1.23793	0.431965	-2.8658	0.00415951	0.0358108	942207834	LOC106701874	XP_014339331.1
UniGene_70661	7.12575	2.43804	0.778654	3.1311	0.00174154	0.0182782	147903721	tfcp2.L	NP_001089447.1
UniGene_70681	189.364	-1.09711	0.287494	-3.81612	0.000135564	0.00221061	1051217693	NAAA	XP_017692228.1
UniGene_70725	18.7554	3.57457	0.695702	5.13807	2.77578e-07	1.01821e-05	149601271	LOC100079254	XP_001510224.1
UniGene_70823	12382.8	-1.752	0.569648	-3.07559	0.00210088	0.0212312	553077054	-	AGY55987.1
UniGene_71102	4854.34	1.29406	0.218915	5.91123	3.39565e-09	1.85533e-07	323301354	-	ADX36088.1
UniGene_71179	54.0602	-3.98416	0.537353	-7.41443	1.22153e-13	1.29399e-11	72008820	LOC580501	XP_785647.1
UniGene_7118	78.8274	-2.38946	0.38312	-6.23685	4.46458e-10	2.83656e-08	861587246	-	KMQ82518.1
UniGene_71206	59.8684	-1.6262	0.411251	-3.95428	7.6766e-05	0.00137906	946632339	DNAH14	XP_014426442.1
UniGene_71527	8718.64	-2.03644	0.191583	-10.6295	2.17199e-26	7.2469e-24	71611162	-	BAE16706.1
UniGene_71609	207.778	-1.79972	0.329593	-5.46042	4.75014e-08	2.03912e-06	530608415	CSF1R	XP_005295871.1
UniGene_71815	82.3374	1.10284	0.363472	3.03418	0.00241189	0.0235442	465960105	YWHAB	EMP28726.1
UniGene_7188	103.61	-1.4288	0.374894	-3.81121	0.000138285	0.00224774	106322	-
UniGene_71903	133.921	1.16058	0.303387	3.82543	0.000130546	0.00213942	1033366381	LOC107983103	XP_016850625.1
UniGene_72008	1071.1	2.55892	0.215777	11.8591	1.92969e-32	1.01436e-29	76162481	-	AAX30334.2
UniGene_72213	70.3039	-1.26983	0.370322	-3.42899	0.000605827	0.00778342	149640925	GPCPD1	XP_001512882.1
UniGene_72597	76.1622	-1.76563	0.386604	-4.56704	4.94662e-06	0.000129828	942123765	NUDT22	XP_014354566.1
UniGene_72696	137.32	1.34715	0.288711	4.6661	3.06966e-06	8.4842e-05	768955396	LOC101078204	XP_011616348.1
UniGene_72710	442.282	-2.63977	0.222349	-11.8722	1.65162e-32	8.76458e-30	1043417257	snrnp70	OCA29889.1
UniGene_72949	47.7218	-2.37457	0.534884	-4.43942	9.02008e-06	0.000220344	521026095	-	EPQ07883.1
UniGene_73004	42.0047	-2.30577	0.515762	-4.47061	7.79978e-06	0.000193336	558183591	CCR6	XP_006127835.1
UniGene_73023	326.712	-1.62714	0.307527	-5.29106	1.21607e-07	4.78866e-06	637288896	LOC103278512	XP_008106725.1
UniGene_73093	285.329	1.12571	0.300089	3.75125	0.000175954	0.00274472	641797936	ACSF2	XP_008162160.1
UniGene_73102	20.3239	2.4237	0.625734	3.87336	0.000107344	0.00181744	1043399945	-	OCA14241.1
UniGene_73301	14.6839	-3.8042	0.747815	-5.08709	3.63609e-07	1.2979e-05	847162951	aox1	XP_012825683.1
UniGene_73368	4.91949	2.19002	0.790609	2.77003	0.00560505	0.0447697	736157340	LOC104951079	XP_010776025.1
UniGene_73409	18.0737	3.7929	0.712005	5.32707	9.98085e-08	4.0125e-06	975096832	LOC107107558	XP_015263351.1
UniGene_73462	52.6215	-2.43383	0.449018	-5.42034	5.94856e-08	2.50343e-06	999970256	-	KXJ09430.1
UniGene_73484	212.472	1.04377	0.267906	3.89603	9.7782e-05	0.00168381	591378210	LOC102929704	XP_007063662.1
UniGene_73714	10.8355	-3.35972	0.766655	-4.38231	1.1743e-05	0.000279129	118404246	scnn1b	NP_001072437.1
UniGene_73726	379.579	1.12069	0.281944	3.97487	7.04171e-05	0.00128476	950970184	SLC25A1	XP_014454334.1
UniGene_73740	715.762	1.67685	0.190363	8.80872	1.26585e-18	2.18369e-16	1050364440	adamts4.S	OCT66644.1
UniGene_73779	37.2111	-2.13101	0.517957	-4.11427	3.88404e-05	0.000777365	74137136	Rbm5	BAE21974.1
UniGene_73828	6.28707	2.18536	0.789764	2.7671	0.00565573	0.0450776	702076179	-	AIW06032.1
UniGene_73839	14.2196	-2.2405	0.683889	-3.27612	0.00105243	0.0122119	465958180	-	EMP27763.1
UniGene_73939	4.81803	2.26672	0.791195	2.86493	0.00417104	0.0358603	1050390688	-	OCT92880.1
UniGene_74097	12.7051	2.32472	0.697122	3.33474	0.000853788	0.0103106	260829150	BRAFLDRAFT_232052	XP_002609525.1
UniGene_74233	18.1427	-4.11037	0.733635	-5.60274	2.10993e-08	9.86341e-07	942300049	-	JAN31957.1
UniGene_74448	87.832	-1.35421	0.439958	-3.07803	0.00208372	0.0210849	530597421	IL18BP	XP_005292241.1
UniGene_74869	75.005	-1.27507	0.359327	-3.5485	0.000387429	0.00534875	694847464	TOP2B	XP_009464814.1
UniGene_74957	8.47143	2.26465	0.767587	2.95035	0.00317419	0.0290039	704588348	KCNJ16	XP_010190661.1
UniGene_74997	40.1021	-1.27681	0.457978	-2.78793	0.00530455	0.0430045	530648817	CES4A	XP_005310947.1
UniGene_75346	2114.78	-2.36417	0.216668	-10.9115	1.01609e-27	3.85496e-25	1050380278	-	OCT82474.1
UniGene_75391	87.3629	-2.58802	0.385807	-6.70808	1.97207e-11	1.55422e-09	678149276	WSB1	KFV18427.1
UniGene_755	440.496	1.01795	0.226901	4.48629	7.24729e-06	0.000181901	640812764	MYH11	XP_008063055.1
UniGene_75572	24.9083	2.68037	0.594649	4.50749	6.55984e-06	0.000166597	530633308	CEP63	XP_005303696.1
UniGene_75675	64.0768	5.91546	0.653088	9.05768	1.33254e-19	2.47497e-17	507692159	LOC101642495	XP_004713337.1
UniGene_75681	13.3114	2.52676	0.709759	3.56003	0.000370809	0.00514936	942165242	ZAN	XP_014346149.1
UniGene_75693	22.9138	1.78565	0.602422	2.96411	0.0030356	0.0280923	632974159	LOC103186357	XP_007903517.1
UniGene_75742	261.031	1.01921	0.278452	3.66027	0.000251951	0.00373271	694859527	NAIP	XP_009471523.1
UniGene_75765	649.945	1.24735	0.255556	4.88092	1.05594e-06	3.27965e-05	693637867	-	AIS40018.1
UniGene_75817	28.5052	1.67392	0.529326	3.16236	0.00156496	0.0167723	512809737	LOC100494000	XP_004910400.1
UniGene_75939	18269.9	-1.14094	0.18183	-6.27473	3.50251e-10	2.2693e-08	637289255	rpl7	XP_003219624.2
UniGene_76100	563.694	-1.24375	0.240491	-5.17171	2.3196e-07	8.64536e-06	148228496	MGC84197	NP_001086227.1
UniGene_76153	11.3275	-3.42285	0.764101	-4.47958	7.47897e-06	0.000186874	954258005	-	KRX51790.1
UniGene_76253	25.6523	-2.30877	0.579685	-3.98281	6.81046e-05	0.001252	942143838	PURB	XP_014343441.1
UniGene_76353	8.1321	-2.95856	0.780207	-3.79203	0.000149423	0.00239642	308450423	CRE_04457	XP_003088294.1
UniGene_76431	117.67	-1.00299	0.302124	-3.31981	0.000900797	0.0107918	353411916	hscb	NP_001072422.2
UniGene_76580	21.1322	-2.39973	0.634265	-3.78348	0.000154653	0.00246329	663429552	LYPLAL1	NP_001287698.1
UniGene_76815	10.4916	-3.32361	0.767789	-4.32881	1.4992e-05	0.00034278	58332368	aldh1l1	NP_001011027.1
UniGene_76900	504.093	1.21234	0.253087	4.79021	1.6661e-06	4.92439e-05	694853308	WISP1	XP_009468066.1
UniGene_76904	26.9505	-3.41467	0.617309	-5.53154	3.17438e-08	1.41162e-06	942127746	LOC106702552	XP_014340700.1
UniGene_76926	5190.12	1.32435	0.15525	8.53042	1.45823e-17	2.35514e-15	975134456	PCOLCE	XP_015283378.1
UniGene_76927	1237.71	1.26479	0.171657	7.3681	1.73076e-13	1.79922e-11	966700269	-	KTG32510.1
UniGene_76940	238.012	2.79402	0.266733	10.475	1.12595e-25	3.52462e-23	466004789	-	EMP42533.1
UniGene_77059	6.37984	-2.61599	0.788289	-3.31857	0.00090479	0.0108233	156315181	NEMVEDRAFT_v1g156279	XP_001617949.1
UniGene_77241	13.3381	-2.51508	0.705841	-3.56325	0.000366299	0.00509999	558220406	NMRK2	XP_006135658.1
UniGene_77253	105.957	1.13396	0.337866	3.35623	0.000790116	0.00968013	126332192	E2F8	XP_001368013.1
UniGene_77274	127.299	1.71316	0.318441	5.37984	7.45519e-08	3.0724e-06	704229684	LOC104516836	XP_010159610.1
UniGene_77340	131.242	1.57646	0.320451	4.9195	8.67647e-07	2.76806e-05	701340513	FOXI1	XP_009981580.1
UniGene_77420	11.7769	3.51883	0.761746	4.61942	3.8481e-06	0.000104086	602659747	LOC103060892	XP_007435561.1
UniGene_77426	138.131	-1.73072	0.30361	-5.70048	1.19472e-08	5.87035e-07	946621302	LOC102448054	XP_014424890.1
UniGene_77429	208.038	1.25764	0.250176	5.02704	4.98117e-07	1.72714e-05	946621607	LOC102452793	XP_014424931.1
UniGene_77839	308.088	-1.22276	0.305307	-4.00502	6.20127e-05	0.00115294	929079293	LOC106602093	XP_014050032.1
UniGene_77877	2311.68	1.72022	0.211818	8.12122	4.61522e-16	6.47758e-14	585202190	LOC102750715	XP_006751952.1
UniGene_77997	23.8476	-4.45638	0.719076	-6.19737	5.74155e-10	3.60269e-08	695943271	-	AIT39128.1
UniGene_78093	39.3731	1.40667	0.467691	3.0077	0.00263237	0.0251786	1050391675	jam2.L	OCT93866.1
UniGene_78166	1186.57	3.10896	0.260849	11.9186	9.46582e-33	5.22214e-30	3559772	-	AAC34904.1
UniGene_78409	9.51856	-3.13337	0.775511	-4.04039	5.33613e-05	0.00101582	999976608	-	KXJ15782.1
UniGene_78432	131.193	1.94334	0.361278	5.37908	7.48678e-08	3.08097e-06	847160372	LOC101733467	XP_012825036.1
UniGene_78501	174.893	-1.0436	0.27771	-3.75787	0.000171368	0.00268371	327269460	ptp4a3	XP_003219512.1
UniGene_78598	73.0001	2.51351	0.476547	5.27441	1.33181e-07	5.20763e-06	465950606	-	EMP23888.1
UniGene_78711	30.6337	-2.07519	0.545304	-3.80557	0.000141477	0.0022936	634830268	SNRPA1	XP_007958124.1
UniGene_78716	19.5822	2.96943	0.666204	4.45723	8.30262e-06	0.000204429	946613007	LOC102462787	XP_014432999.1
UniGene_78762	47.2036	-1.92171	0.442315	-4.34467	1.39483e-05	0.00032316	641760466	COG1	XP_005283179.2
UniGene_78880	28.2206	3.10971	0.591797	5.25469	1.48276e-07	5.73348e-06	762072686	-	XP_011431618.1
UniGene_79010	7.08951	-2.72571	0.786415	-3.46599	0.000528277	0.0069522	602667776	IL18R1	XP_007439446.1
UniGene_79053	26.6609	-1.71387	0.549923	-3.11656	0.00182973	0.0189785	148689279	Rbm5	EDL21226.1
UniGene_79196	548.647	1.36391	0.198707	6.86394	6.69863e-12	5.72466e-10	942197508	LOC102363525	XP_006008200.2
UniGene_79257	20.9571	-2.12419	0.646284	-3.28678	0.00101341	0.0118628	641765766	SIGLEC1	XP_008167841.1
UniGene_79258	69.984	-1.45454	0.389356	-3.73575	0.000187156	0.00289274	532003976	Tor1b	XP_005346174.1
UniGene_7930	72.8513	1.22795	0.445195	2.75823	0.00581148	0.0460292	1050374752	ca3.L	OCT76951.1
UniGene_79317	1330.82	-2.777	0.618162	-4.49235	7.04404e-06	0.000177379	1050389043	LOC108708866	OCT91235.1
UniGene_7938	5.86403	-2.47006	0.790347	-3.12528	0.00177635	0.0185191	962018612	LOC106910967	XP_014833189.1
UniGene_79619	10.8327	2.11032	0.712864	2.96034	0.00307296	0.0283438	6576738	-	BAA88337.1
UniGene_79702	294.231	-1.36934	0.248681	-5.50641	3.66225e-08	1.61185e-06	641801075	LOC101942721	XP_008163303.1
UniGene_79714	210.2	-1.87533	0.267693	-7.00551	2.46095e-12	2.23329e-10	558207125	LOC102443440	XP_006132869.1
UniGene_79814	20.5763	1.96851	0.596787	3.29852	0.000971971	0.0114888	1050386289	slc4a9.L	OCT88482.1
UniGene_79879	328.753	-1.48398	0.259369	-5.7215	1.05588e-08	5.24832e-07	641787871	LOC101934400	XP_008175939.1
UniGene_79906	73.4086	-1.01334	0.359119	-2.82173	0.00477649	0.0397432	950966550	-	XP_014453798.1
UniGene_79960	60.506	1.6542	0.416665	3.9701	7.18423e-05	0.00130563	829971382	LOC105862709	XP_012604671.1
UniGene_79975	394.295	2.26398	0.228927	9.88952	4.62231e-23	1.19239e-20	1004691125	HIF3A	XP_015745580.1
UniGene_80004	71.419	-2.0666	0.445919	-4.63448	3.57829e-06	9.72597e-05	1050394902	-	OCT97092.1
UniGene_80248	39.8263	-3.11023	0.528888	-5.8807	4.0853e-09	2.19723e-07	847139541	LOC101733799	XP_012820966.1
UniGene_80265	1202.31	1.08808	0.183466	5.93068	3.01688e-09	1.67098e-07	1005488463	LOC107358739	XP_015780813.1
UniGene_80443	903.246	-1.33383	0.187081	-7.1297	1.00588e-12	9.59717e-11	699661299	LOC104300063	XP_009898603.1
UniGene_80586	21.4971	-3.2874	0.694963	-4.73033	2.24156e-06	6.42489e-05	558215408	MATN1	XP_006134615.1
UniGene_80640	5.4287	-2.33826	0.791203	-2.95532	0.00312347	0.0286496	761916173	LOC105314549	XP_011407094.1
UniGene_80756	105.618	-1.14255	0.321226	-3.55683	0.000375356	0.00520399	946611850	KEL	XP_014431217.1
UniGene_80765	109.797	-1.12753	0.372612	-3.02601	0.00247804	0.0240244	641764179	ITGAE	XP_008167244.1
UniGene_80911	218.796	1.15922	0.253578	4.57146	4.84344e-06	0.000127541	678214262	LARP4	KFV81241.1
UniGene_81106	1036.88	1.18563	0.179244	6.61461	3.72527e-11	2.79746e-09	512835848	LOC101735163	XP_004913769.1
UniGene_81182	127.777	1.18555	0.304171	3.89764	9.71335e-05	0.00167719	884982123	-	XP_010866935.2
UniGene_81381	513.143	-1.07424	0.264133	-4.06704	4.76144e-05	0.000922487	557279684	GPAM	XP_006022876.1
UniGene_81596	19.168	1.8295	0.634019	2.88557	0.00390711	0.0340802	808871099	-	KKF20858.1
UniGene_81853	50.5745	-4.72406	0.597329	-7.90864	2.60208e-15	3.32541e-13	736299427	LOC104965297	XP_010792557.1
UniGene_82158	231.549	3.26816	0.288796	11.3165	1.08733e-29	4.58983e-27	676264154	-	KFO20666.1
UniGene_82179	177.726	-1.12231	0.281795	-3.98273	6.81275e-05	0.001252	641753894	IL20RA	XP_008176059.1
UniGene_82386	27.2915	2.39728	0.587683	4.07922	4.51876e-05	0.000884078	1042354111	LOC108264069	XP_017320864.1
UniGene_82448	14.7543	-2.06831	0.735005	-2.81401	0.00489282	0.0404372	565298931	-	ETE57598.1
UniGene_82667	27.949	-1.79534	0.539423	-3.32826	0.000873915	0.0105036	530641265	WDFY4	XP_005307375.1
UniGene_82680	843.307	1.24896	0.245821	5.08076	3.75932e-07	1.33932e-05	556982853	PHLDA2	XP_005997638.1
UniGene_82695	195.272	-1.01443	0.25884	-3.91915	8.88622e-05	0.00155704	641775131	LOC101950060	XP_008171023.1
UniGene_82907	10.9191	3.42464	0.765207	4.47544	7.62536e-06	0.000190105	260802524	BRAFLDRAFT_66129	XP_002596142.1
UniGene_83041	10.5862	2.42519	0.745019	3.2552	0.00113312	0.0129699	602656819	LOC103059923	XP_007434138.1
UniGene_83062	103.828	2.692	0.35082	7.67346	1.67423e-14	1.92347e-12	556987940	PROSER3	XP_005999217.1
UniGene_83132	435.561	1.07899	0.25314	4.26241	2.02236e-05	0.000446989	301619083	mas1l	XP_002938917.1
UniGene_83209	12.6165	-1.97117	0.723348	-2.72507	0.00642879	0.049724	999971502	-	KXJ10676.1
UniGene_8342	222.201	-1.37642	0.251871	-5.46476	4.63524e-08	2.00059e-06	663265572	ARL4C	XP_008493230.1
UniGene_83453	520.957	-2.40359	0.206769	-11.6245	3.09227e-31	1.48535e-28	530645861	MMP15	XP_005309580.1
UniGene_83539	239.26	1.74496	0.270444	6.4522	1.10235e-10	7.65874e-09	149411878	TAT	XP_001509220.1
UniGene_83547	68.1275	-1.51462	0.386358	-3.92026	8.84542e-05	0.00155185	1011565984	-	KYO21658.1
UniGene_8379	466.134	3.9316	0.767098	5.12529	2.97087e-07	1.08549e-05	946637110	TTN	XP_014427168.1
UniGene_83914	15.0058	-3.62148	0.760806	-4.76005	1.93542e-06	5.63731e-05	591362148	LOC102929523	XP_007055986.1
UniGene_83991	233.651	-1.13643	0.251258	-4.52296	6.098e-06	0.000156077	697510989	LOC104150335	XP_009682826.1
UniGene_84019	109.755	-1.32055	0.319004	-4.13961	3.47894e-05	0.000708503	641780552	ZNF512B	XP_008172970.1
UniGene_84022	154.094	-1.93078	0.298371	-6.47106	9.73177e-11	6.80924e-09	530652565	LOC101937526	XP_005312580.1
UniGene_84352	175.03	1.20088	0.38544	3.11561	0.00183567	0.019033	1022774190	-	KZS18207.1
UniGene_84367	93.8557	-1.16217	0.332177	-3.49864	0.000467635	0.00628779	768403939	LOC105414318	XP_011598013.1
UniGene_84395	65.1286	1.21274	0.38931	3.11509	0.00183888	0.0190521	975130675	ATXN2L	XP_015281298.1
UniGene_84515	12.8908	3.63172	0.757584	4.79382	1.63638e-06	4.84996e-05	1050366955	-	OCT69158.1
UniGene_84720	8222.68	2.40542	0.254374	9.45622	3.19291e-21	7.00429e-19	1050364497	-	OCT66701.1
UniGene_84733	15.1053	1.76731	0.643275	2.74736	0.00600771	0.0472343	1009595469	LOC107453960	XP_015926468.1
UniGene_85033	10.2411	-2.87512	0.786104	-3.65743	0.000254756	0.00376526	163915105	c17orf67	NP_001106539.1
UniGene_85039	116.528	-5.70887	0.530701	-10.7572	5.47895e-27	1.95697e-24	465956232	-	EMP26837.1
UniGene_8507	98.0786	-4.15899	0.465514	-8.9342	4.10153e-19	7.30151e-17	975105346	LMAN2	XP_015268006.1
UniGene_8509	525.547	-1.09078	0.210445	-5.18324	2.1807e-07	8.17138e-06	317574211	-	ADV32916.1
UniGene_85123	2848.66	-1.93389	0.211538	-9.14204	6.12854e-20	1.20665e-17	1050366352	LOC108699173	OCT68555.1
UniGene_85274	14.9124	-1.96664	0.682624	-2.881	0.00396416	0.0345111	465959141	TGM3	EMP28269.1
UniGene_85548	1540.65	1.25237	0.219053	5.71718	1.08305e-08	5.36423e-07	1050370721	LOC108696665	OCT72922.1
UniGene_85559	1170.32	1.83903	0.194124	9.47347	2.70704e-21	6.00941e-19	591361457	ECM2	XP_007055644.1
UniGene_8568	444.32	1.20886	0.216684	5.5789	2.4205e-08	1.11279e-06	58332658	thbs3	NP_001011401.1
UniGene_85866	36.0171	4.54108	0.637731	7.12068	1.07397e-12	1.02119e-10	676472148	LOTGIDRAFT_164626	XP_009059402.1
UniGene_85869	848.787	1.24087	0.200238	6.19698	5.75573e-10	3.60753e-08	557027973	LOC102349979	XP_006014039.1
UniGene_85960	973.679	-1.37267	0.180219	-7.6167	2.60236e-14	2.9653e-12	55153889	Srsf5	AAH85267.1
UniGene_8599	57.0772	-2.9582	0.46637	-6.34304	2.25274e-10	1.50507e-08	928056199	LOC106527161	XP_013877416.1
UniGene_85998	1477.21	-1.24359	0.186817	-6.65673	2.79988e-11	2.15482e-09	1004679929	FUT2	XP_015744058.1
UniGene_86320	8.60029	-2.37994	0.791152	-3.00819	0.00262805	0.025152	148236319	pglyrp1.L	NP_001088771.1
UniGene_86336	28.5865	2.23139	0.549885	4.05792	4.95108e-05	0.000953921	1046838021	LOC108351974	XP_017459415.1
UniGene_86389	23.8033	1.62378	0.589888	2.75269	0.00591075	0.0466233	808886281	-	KKF32887.1
UniGene_86624	5.50919	-2.41786	0.790725	-3.05778	0.00222985	0.0221969	927820225	-	ALE30610.1
UniGene_86644	219.201	-1.02729	0.266396	-3.85624	0.000115144	0.00192667	926504484	HNRNPH3	XP_013801076.1
UniGene_86725	18.0798	2.04885	0.624566	3.28043	0.00103648	0.0120796	808872348	-	KKF21815.1
UniGene_86739	110.009	1.54673	0.347748	4.44784	8.67387e-06	0.000212911	557319692	LOC102370184	XP_006033003.1
UniGene_86776	100.234	5.27024	0.504753	10.4412	1.60751e-25	4.92145e-23	817276905	LOC105717776	XP_012308563.1
UniGene_87074	77.8336	1.74557	0.361236	4.83223	1.35015e-06	4.08195e-05	847145572	ctsl	XP_012821992.1
UniGene_87103	324.341	-1.06572	0.31145	-3.4218	0.000622078	0.00795917	530592292	CHPF2	XP_005289779.1
UniGene_87113	8.64791	-3.021	0.778719	-3.87945	0.000104692	0.00178066	954470794	-	KRZ01441.1
UniGene_87179	247.213	1.24279	0.247694	5.01746	5.23602e-07	1.80084e-05	637265996	gprc5c	XP_008102329.1
UniGene_87287	1984.26	1.14852	0.20621	5.56964	2.55272e-08	1.16588e-06	41152334	atp5h	NP_956996.1
UniGene_87426	20.9603	-3.03105	0.642851	-4.71501	2.41697e-06	6.85014e-05	795090783	DDX5	XP_011816194.1
UniGene_87546	449.302	1.68996	0.319152	5.29516	1.18909e-07	4.69569e-06	946671924	NEXN	XP_014432254.1
UniGene_8769	17.6962	-1.78709	0.631268	-2.83096	0.0046409	0.038921	1049273785	LOC108441969	XP_017577258.1
UniGene_87905	87.1457	-1.80812	0.350956	-5.15199	2.57733e-07	9.54211e-06	591371165	RMND1	XP_007060398.1
UniGene_880	55.5934	1.54754	0.441405	3.50595	0.000454987	0.00613549	591356018	FCGBP	XP_007072311.1
UniGene_88185	42.3257	5.33601	0.679051	7.85804	3.90182e-15	4.86375e-13	542254587	-	XP_005463034.1
UniGene_88211	8.84865	-2.66043	0.769239	-3.45853	0.00054314	0.00711921	578831	-	CAA24080.1
UniGene_88265	79.5943	1.06925	0.353337	3.02616	0.00247683	0.0240182	11559311	-	BAB18863.1
UniGene_88349	122.502	6.74737	0.62268	10.836	2.32398e-27	8.57563e-25	1050387514	idh2.L	OCT89707.1
UniGene_88353	586.006	1.04828	0.266192	3.93805	8.21479e-05	0.00145449	803314970	GALNT7	XP_012015781.1
UniGene_88554	217.648	-1.20386	0.254853	-4.72374	2.31545e-06	6.6061e-05	349585183	smim19	NP_001016254.2
UniGene_88864	33.1495	1.52748	0.499256	3.05951	0.00221697	0.0221221	1043421225	pygm	OCA33855.1
UniGene_88967	107.206	-1.50479	0.33707	-4.46431	8.03255e-06	0.000198041	224092996	TMEM60	XP_002188806.1
UniGene_89003	185.24	-1.19493	0.290889	-4.10784	3.99374e-05	0.000797032	950967914	ULK1	XP_014454003.1
UniGene_89119	473.921	1.05586	0.225767	4.67677	2.91431e-06	8.09903e-05	1011568645	-	KYO23932.1
UniGene_89122	6743.36	-3.38242	0.572378	-5.90942	3.43308e-09	1.87357e-07	553077029	-	AGY55982.1
UniGene_89342	109.57	-1.66779	0.409813	-4.06964	4.70849e-05	0.000914773	1050368903	-	OCT71105.1
UniGene_89388	212.951	-2.31791	0.272332	-8.51136	1.71907e-17	2.73677e-15	253722541	-	2I2Y
UniGene_89405	12.0152	-3.50811	0.760754	-4.61136	4.00047e-06	0.000107788	942415505	-	JAN89682.1
UniGene_89421	440.323	-1.3733	0.215327	-6.37775	1.79706e-10	1.20933e-08	733897832	-	XP_010713044.1
UniGene_8946	22.0791	-1.70864	0.583749	-2.92701	0.00342238	0.0307275	591359563	SNRNP70	XP_007054760.1
UniGene_89662	344.905	-1.03628	0.215406	-4.81081	1.50319e-06	4.5007e-05	1050396173	scarb1.S	OCT98363.1
UniGene_89669	291.082	-1.67004	0.266905	-6.25704	3.92353e-10	2.51286e-08	704553890	CLDND1	XP_010180581.1
UniGene_89756	356.714	-1.13569	0.282555	-4.01935	5.83601e-05	0.00109563	847176100	nectin4	XP_004920623.2
UniGene_89820	148.111	1.0155	0.295536	3.43612	0.000590119	0.00761321	960985820	FURIN	XP_014808215.1
UniGene_89882	93.3183	-1.18284	0.361454	-3.27246	0.00106617	0.0123299	908553340	-	XP_013122521.1
UniGene_89986	7.3841	2.86426	0.783582	3.65534	0.000256839	0.00378801	58332522	slc45a2	NP_001011335.1
UniGene_9005	16.0445	1.97889	0.673162	2.93969	0.00328538	0.0297709	591376034	UHRF2	XP_007062688.1
UniGene_90064	268.455	1.3923	0.278492	4.99943	5.75006e-07	1.94295e-05	678205412	-	KFV72393.1
UniGene_90117	72.5224	4.53655	0.501457	9.04673	1.47311e-19	2.71793e-17	1043409395	LOC100495333	OCA22029.1
UniGene_90173	295.035	-1.08887	0.25571	-4.2582	2.06083e-05	0.00045405	7023009	ENAH	BAA91799.1
UniGene_90240	211.458	1.02617	0.257415	3.98644	6.70729e-05	0.00123629	641778399	IFT140	XP_008172192.1
UniGene_90290	102.135	-1.9161	0.360524	-5.31475	1.06802e-07	4.2568e-06	641765644	ITGB7	XP_008167796.1
UniGene_90503	5.76162	-2.42022	0.790852	-3.06027	0.00221134	0.0220897	808887641	-	KKF33974.1
UniGene_90541	2223.43	1.06339	0.176369	6.02936	1.64615e-09	9.54469e-08	699635548	HSPD1	XP_009908885.1
UniGene_90581	100.436	1.46323	0.349497	4.18668	2.83062e-05	0.000595627	999972219	-	KXJ11393.1
UniGene_90592	965.224	-1.80311	0.246533	-7.31386	2.59569e-13	2.64894e-11	1050370384	rnf223.L	OCT72585.1
UniGene_90643	674.059	1.15996	0.267934	4.32927	1.49602e-05	0.000342333	701312015	VGLL4	XP_010017076.1
UniGene_90771	4.98242	-2.28455	0.791251	-2.88726	0.00388616	0.0339332	744619941	RPL8	XP_010997030.1
UniGene_90781	11.2332	3.46596	0.763549	4.53928	5.64477e-06	0.000145817	512862693	LOC100127856	XP_002939595.2
UniGene_90806	21.8814	1.63095	0.570723	2.85769	0.00426738	0.0364411	884978534	-	XP_012986544.1
UniGene_90894	8.47597	-3.00894	0.778852	-3.8633	0.000111867	0.00188031	675429175	LOC103763527	XP_008928547.1
UniGene_91085	6.62782	2.29923	0.781509	2.94204	0.00326054	0.029585	736157809	LOC104952435	XP_010777558.1
UniGene_91088	8.18878	-2.85945	0.783951	-3.64749	0.000264819	0.00389127	1007722054	LOC107377328	XP_015802338.1
UniGene_9130	54.8791	1.29559	0.425317	3.04617	0.00231776	0.0228455	123909058	pif1.L	Q0R4F1.1
UniGene_9134	16.3783	2.41296	0.654359	3.68751	0.000226456	0.00340111	591354888	LOC102930750	XP_007071754.1
UniGene_91494	74.1009	1.73449	0.398488	4.35269	1.34478e-05	0.000313127	470636457	-	XP_004323584.1
UniGene_9155	2612.05	1.91182	0.158921	12.03	2.47072e-33	1.44914e-30	530579242	KLF4	XP_005283537.1
UniGene_91682	59.9347	-2.92449	0.445367	-6.56647	5.15205e-11	3.78723e-09	557292925	REEP4	XP_006028965.1
UniGene_91686	50.5837	-1.78639	0.433114	-4.12452	3.71502e-05	0.000749731	339777	-	AAB59368.1
UniGene_91751	345.842	-1.17968	0.24851	-4.747	2.06458e-06	5.97293e-05	38141516	-	CAE53390.1
UniGene_91791	234.766	-1.03104	0.245163	-4.20553	2.60477e-05	0.000555232	557005213	ANKZF1	XP_006004359.1
UniGene_91794	593.121	1.16485	0.246771	4.72036	2.35427e-06	6.69627e-05	676827128	TRA2B	KFP20643.1
UniGene_92087	68.5424	1.33181	0.378796	3.5159	0.000438272	0.00595091	998654853	LOC107208608	XP_015492623.1
UniGene_92136	13.2894	3.70556	0.753697	4.91651	8.8102e-07	2.80357e-05	27881785	tsta3.L	AAH43886.1
UniGene_92138	76.0927	-1.84884	0.372275	-4.96634	6.82286e-07	2.26157e-05	946699239	LOC106733090	XP_014437222.1
UniGene_92195	182.806	-1.21974	0.261094	-4.67165	2.98795e-06	8.27889e-05	1050358025	cdh26.S	OCT60231.1
UniGene_92218	13.9087	1.97093	0.673325	2.92716	0.00342074	0.0307257	664772873	NXPE4	XP_008505662.1
UniGene_92281	118.754	-1.15208	0.314332	-3.66517	0.000247175	0.00367367	678133738	LOC104371496	KFV02920.1
UniGene_92339	770.046	1.70283	0.198196	8.59167	8.5713e-18	1.40057e-15	677496817	-	KFQ86222.1
UniGene_92365	47.9	-5.45992	0.671025	-8.13668	4.06251e-16	5.74526e-14	557277901	SERPINH1	XP_006022029.1
UniGene_92394	44.7953	-1.88493	0.501686	-3.75718	0.000171839	0.00268957	620957013	LOC100081235	XP_007662372.1
UniGene_92616	294.835	1.65359	0.256683	6.44214	1.17804e-10	8.11377e-09	679193064	-	KFW83091.1
UniGene_92659	46.5844	-1.80044	0.451772	-3.98528	6.74013e-05	0.00124111	641788508	LOC101949135	XP_008176181.1
UniGene_92670	466.52	1.31123	0.23187	5.655	1.55847e-08	7.47317e-07	657812465	LOC103397171	XP_008333619.1
UniGene_92709	16.7482	1.78099	0.636174	2.79954	0.00511757	0.0419093	700410602	LOC104339747	XP_009959334.1
UniGene_92902	136.09	1.43841	0.34224	4.20292	2.63495e-05	0.000560936	938082309	-	KPP77590.1
UniGene_92936	174.166	1.05596	0.272085	3.881	0.00010403	0.00177318	58477087	prr11	AAH89740.1
UniGene_92987	53.6732	-2.96361	0.484952	-6.11114	9.89223e-10	5.91411e-08	558196843	LOC102447361	XP_006130580.1
UniGene_93274	668.951	1.50874	0.20225	7.45977	8.66713e-14	9.30506e-12	56118917	sdf2l1	NP_001008033.1
UniGene_93286	15.7543	-2.54564	0.686609	-3.70756	0.000209269	0.00317984	686592695	CA12	XP_009272268.1
UniGene_93297	7.07855	-2.75861	0.785485	-3.51198	0.000444787	0.00601688	530658689	LOC101941381	XP_005314756.1
UniGene_93326	227.666	1.7593	0.317038	5.54918	2.87006e-08	1.2928e-06	847099718	dnajc3	XP_012812335.1
UniGene_93355	95.3701	-1.03995	0.348043	-2.988	0.00280809	0.0264525	591373113	METTL13	XP_007061257.1
UniGene_93361	102.99	-1.44377	0.331295	-4.35796	1.31281e-05	0.000307303	1003315071	-	AMO27486.1
UniGene_93449	39.4721	-1.78855	0.48156	-3.71407	0.000203952	0.00311092	641772677	PAQR6	XP_008170192.1
UniGene_93476	12.0847	-2.16152	0.713147	-3.03096	0.00243775	0.0237426	946612032	VIPR2	XP_014431555.1
UniGene_93630	51	-1.34182	0.445345	-3.01298	0.00258696	0.0248269	928045757	LOC106523072	XP_013871818.1
UniGene_93713	12.6512	-1.90448	0.694437	-2.74248	0.0060977	0.0477397	1005429513	LOC107332277	XP_015752492.1
UniGene_93745	203.827	2.18408	0.276102	7.91042	2.5652e-15	3.28582e-13	545828406	EEA1	XP_005664324.1
UniGene_93758	1731.4	1.44237	0.186149	7.74843	9.30323e-15	1.11479e-12	959070710	RRBP1	XP_014738735.1
UniGene_94146	32.2895	3.4562	0.586215	5.89579	3.72894e-09	2.01921e-07	1042349975	LOC108262910	XP_017318751.1
UniGene_94272	29.8468	1.87335	0.55919	3.35011	0.000807796	0.00986685	942159302	LOC106703957	XP_014345421.1
UniGene_94356	8076.06	-2.51075	0.181065	-13.8666	1.00986e-43	1.00481e-40	591381987	MPO	XP_007065525.1
UniGene_94363	9.83863	-3.22741	0.771407	-4.18379	2.86684e-05	0.000601885	929079090	LOC106602005	XP_014049921.1
UniGene_94443	12.5758	-2.20134	0.708603	-3.10659	0.00189261	0.0194354	704562801	LOC104541022	XP_010183281.1
UniGene_94444	70.735	1.16503	0.38075	3.05983	0.0022146	0.0221063	395505868	SHCBP1	XP_003757259.1
UniGene_94498	58.6288	1.26382	0.398002	3.17542	0.0014962	0.0161535	999971901	-	KXJ11075.1
UniGene_94528	138.554	-1.12558	0.297525	-3.78312	0.000154872	0.00246486	586470905	FAM102B	XP_006866043.1
UniGene_9497	28.235	1.42438	0.520671	2.73566	0.00622552	0.0484656	939292880	LOC106675560	XP_014265936.1
UniGene_94988	1813.8	-1.01599	0.188124	-5.40067	6.63936e-08	2.78049e-06	1050360586	tgm6.L	OCT62791.1
UniGene_95226	47.1701	-3.31108	0.540174	-6.12965	8.80713e-10	5.33406e-08	641788643	LOC101938457	XP_008176233.1
UniGene_95251	502.536	-8.24718	0.54228	-15.2083	3.11331e-52	5.10217e-49	954470803	-	KRZ01450.1
UniGene_95314	829.659	-2.75779	0.202754	-13.6016	3.91617e-42	3.69846e-39	55726338	-	CAH89939.1
UniGene_95372	132407	4.42774	0.153163	28.9088	9.2611e-184	5.16028e-179	345543	-
UniGene_95442	30.5316	2.192	0.525492	4.17132	3.02837e-05	0.000630571	591378072	LOC102932382	XP_007063595.1
UniGene_95695	147.636	-1.11651	0.283514	-3.93812	8.21241e-05	0.00145449	530648586	CHUK	XP_005310845.1
UniGene_95722	231.8	1.84022	0.314533	5.85066	4.89641e-09	2.58115e-07	556997967	LOC102363594	XP_006002304.1
UniGene_96023	95.9162	-1.27359	0.32873	-3.87428	0.000106941	0.00181172	591378070	LOC102932153	XP_007063594.1
UniGene_96036	18.1166	-2.45557	0.703519	-3.49042	0.000482271	0.0064581	1050395385	-	OCT97575.1
UniGene_96037	324.31	-1.28695	0.229154	-5.6161	1.9532e-08	9.19969e-07	998722228	PIK3IP1	XP_015499096.1
UniGene_96076	182.236	-1.78895	0.392155	-4.56183	5.07102e-06	0.000132766	301617787	dbp	XP_002938324.1
UniGene_96167	721.682	1.36429	0.227324	6.00154	1.95461e-09	1.12048e-07	45360543	krt18	NP_988944.1
UniGene_96249	144.028	1.0343	0.301904	3.42592	0.000612712	0.00785557	56118378	larp6	NP_001008144.1
UniGene_96445	317.636	-1.11485	0.222795	-5.00391	5.61784e-07	1.90583e-05	926516502	CCSER1	XP_013807289.1
UniGene_9660	103.846	-4.99182	0.478507	-10.4321	1.76962e-25	5.35886e-23	808870484	-	KKF20322.1
UniGene_96632	90.9325	1.7036	0.354255	4.80896	1.51715e-06	4.53274e-05	1050400306	LOC108718247	OCU02496.1
UniGene_96635	34.2016	-1.69079	0.505978	-3.34164	0.000832862	0.0101127	465951175	TLE2	EMP24194.1
UniGene_97031	29.6464	1.56077	0.54099	2.88502	0.00391389	0.0341019	678141716	-	KFV10888.1
UniGene_97052	322.497	-1.09021	0.246975	-4.41426	1.01354e-05	0.000244585	942191419	LOC106705230	XP_014349521.1
UniGene_97072	34.2276	2.04701	0.535834	3.82023	0.000133325	0.00217664	1050358612	-	OCT60818.1
UniGene_9712	96.4748	-1.49668	0.395933	-3.78015	0.000156736	0.00248671	591388172	LPXN	XP_007068499.1
UniGene_97131	36.0455	-2.76607	0.527188	-5.24685	1.54724e-07	5.96212e-06	1033382514	sf1	XP_016854360.1
UniGene_9724	9.54047	-3.13584	0.775279	-4.04478	5.23716e-05	0.00100108	669220713	-	CDW57985.1
UniGene_97252	473.39	-2.90983	0.301904	-9.63826	5.51156e-22	1.31804e-19	1050358313	tgm3.1.S	OCT60519.1
UniGene_97351	143.987	1.51655	0.291168	5.20851	1.90365e-07	7.20595e-06	641761501	ARHGAP40	XP_008166340.1
UniGene_97352	4.81803	2.26672	0.791195	2.86493	0.00417104	0.0358603	808854110	-	KKF09243.1
UniGene_97547	9.13126	2.80739	0.763828	3.67542	0.00023746	0.00354725	560908870	CNTN4	XP_006180747.1
UniGene_97662	48.9833	-1.55213	0.514926	-3.01428	0.00257593	0.024745	951046495	-	XP_014464100.1
UniGene_97771	1040.61	-1.14682	0.178714	-6.41708	1.38912e-10	9.43927e-09	514755582	MBNL3	XP_005021869.1
UniGene_97931	9.4137	2.73306	0.789083	3.46359	0.000533015	0.00700131	1708120	-	P55267.2
UniGene_98160	207.098	-1.55951	0.278428	-5.60112	2.12969e-08	9.93857e-07	556972267	CPVL	XP_005994367.1
UniGene_98176	1127.01	3.47134	0.259259	13.3895	6.96616e-41	5.88113e-38	399515046	-	AFP43734.1
UniGene_98234	363.508	-1.08608	0.222675	-4.87743	1.07475e-06	3.32698e-05	637274209	LOC103278055	XP_008103903.1
UniGene_98266	33.9493	-2.17929	0.51956	-4.19449	2.73489e-05	0.000578763	632992061	LOC103174270	XP_007884905.1
UniGene_98434	618.584	-2.62545	0.228467	-11.4916	1.45427e-30	6.43112e-28	1025496171	LOC107835431	XP_016523296.1
UniGene_98444	571.481	1.05328	0.220567	4.77533	1.79414e-06	5.27266e-05	564263161	ATOX1	XP_006270449.1
[truncated: 15 more rows]
