# Supplementary material for: Coordinated microRNA/mRNA Expression Profiles Reveal Unique Skin Color Regulatory Mechanisms in Chinese Giant Salamander (Andrias davidianus)
Source: Animals (Basel). 2023 Mar 28;13(7):1181. doi: 10.3390/ani13071181 (PMC10093658; doi:10.3390/ani13071181)
Supplement: Supplementary file 1 [file animals-13-01181-s001.zip › Supplementary file S5-Target geens of differentially expressed miRNAs and intersect genes with DEGs.xlsx]

## Sheet: diff.target
miRNA	Target Gene	Tot Score	Tot Energy	Max Score	Max Energy	Strand	Len1	Len2	Positions			Intersection genes (99)	Intersection genes (55)
miRNA_1	UniGene_73463	200	-47.37	200	-47.37	40373	22	978	678			UniGene_19107	UniGene_102006
miRNA_1	UniGene_55005	183	-34.02	183	-34.02	30145	22	398	8			UniGene_33924	UniGene_143944
miRNA_1	UniGene_177754	181	-35.51	181	-35.51	97816	22	2408	1484			UniGene_17178	UniGene_100919
miRNA_1	UniGene_75417	180	-32.83	180	-32.83	41465	22	3179	10			UniGene_25375	UniGene_71178
miRNA_1	UniGene_92400	179	-27.74	179	-27.74	50811	22	508	224			UniGene_143654	UniGene_12205
miRNA_1	UniGene_183510	179	-25.69	179	-25.69	100969	22	1766	1354			UniGene_176692	UniGene_150597
miRNA_1	UniGene_120759	323	-46.38	178	-31.95	66441	22	6184	3116 1314			UniGene_162051	UniGene_25874
miRNA_1	UniGene_110619	178	-30.04	178	-30.04	60932	22	1196	409			UniGene_180922	UniGene_143191
miRNA_1	UniGene_8982	178	-28.67	178	-28.67	4898	22	2315	1165			UniGene_108839	UniGene_199572
miRNA_1	UniGene_165553	178	-28.35	178	-28.35	91051	22	3736	3412			UniGene_140330	UniGene_150619
miRNA_1	UniGene_168488	177	-30.25	177	-30.25	92650	22	9768	4886			UniGene_90541	UniGene_15332
miRNA_1	UniGene_146666	614	-87.38	176	-32.48	80653	22	3422	200 2469 725 2788			UniGene_124401	UniGene_122086
miRNA_1	UniGene_178938	176	-31.82	176	-31.82	98475	22	644	543			UniGene_69933	UniGene_119612
miRNA_1	UniGene_121868	176	-31.4	176	-31.4	67058	22	305	21			UniGene_10865	UniGene_64663
miRNA_1	UniGene_46640	176	-31.4	176	-31.4	25554	22	305	21			UniGene_92670	UniGene_85123
miRNA_1	UniGene_79545	320	-53.58	176	-29.71	43781	22	3977	3558 3490			UniGene_83086	UniGene_142496
miRNA_1	UniGene_50912	176	-27.23	176	-27.23	27886	22	3530	177			UniGene_114884	UniGene_41354
miRNA_1	UniGene_10691	175	-27.56	175	-27.56	5831	22	1732	81			UniGene_167396	UniGene_173228
miRNA_1	UniGene_19064	175	-25.62	175	-25.62	10306	22	329	138			UniGene_117200	UniGene_43813
miRNA_1	UniGene_166584	174	-31.75	174	-31.75	91627	22	558	284			UniGene_186662	UniGene_121660
miRNA_1	UniGene_149419	174	-30.13	174	-30.13	82186	22	377	210			UniGene_136471	UniGene_169041
miRNA_1	UniGene_97747	174	-28.57	174	-28.57	53784	22	2689	930			UniGene_44847	UniGene_24886
miRNA_1	UniGene_139931	174	-25.57	174	-25.57	76949	22	1507	401			UniGene_49330	UniGene_117141
miRNA_1	UniGene_167629	174	-25.57	174	-25.57	92205	22	1192	401			UniGene_139131	UniGene_127889
miRNA_1	UniGene_12890	173	-28.53	173	-28.53	7012	22	994	487			UniGene_75289	UniGene_7118
miRNA_1	UniGene_151024	322	-47.83	173	-26.34	83044	22	4356	369 19			UniGene_92644	UniGene_132145
miRNA_1	UniGene_44542	172	-32.9	172	-32.9	24414	22	1440	126			UniGene_168733	UniGene_5921
miRNA_1	UniGene_20858	475	-73.63	172	-31.7	11273	22	1930	668 215 29			UniGene_66367	UniGene_102821
miRNA_1	UniGene_60824	172	-30.28	172	-30.28	33394	22	1002	453			UniGene_90581	UniGene_118436
miRNA_1	UniGene_173332	457	-74.23	172	-30.08	95304	22	1523	27 692 187			UniGene_44496	UniGene_150907
miRNA_1	UniGene_182730	172	-21.42	172	-21.42	100514	22	2369	2208			UniGene_94498	UniGene_31670
miRNA_1	UniGene_175868	171	-35.47	171	-35.47	96751	22	2103	1300			UniGene_26433	UniGene_112429
miRNA_1	UniGene_36529	171	-35.47	171	-35.47	19958	22	2659	1856			UniGene_99133	UniGene_161833
miRNA_1	UniGene_91489	893	-119.67	171	-32.87	50319	22	7184	4009 4083 5030 3970 1603 1505			UniGene_19770	UniGene_75365
miRNA_1	UniGene_163536	171	-28.5	171	-28.5	89936	22	2207	799			UniGene_97351	UniGene_26105
miRNA_1	UniGene_167127	171	-27.21	171	-27.21	91930	22	2806	2081			UniGene_37619	UniGene_197852
miRNA_1	UniGene_94509	171	-27.18	171	-27.18	51968	22	450	123			UniGene_150040	UniGene_54715
miRNA_1	UniGene_19107	171	-27.15	171	-27.15	10330	22	2984	1794			UniGene_160840	UniGene_71527
miRNA_1	UniGene_30494	171	-26.02	171	-26.02	16656	22	376	149			UniGene_47314	UniGene_50768
miRNA_1	UniGene_185085	464	-58.35	171	-24.76	101855	22	3387	3361 579 1960			UniGene_33571	UniGene_35384
miRNA_1	UniGene_72326	171	-24.32	171	-24.32	39757	22	673	381			UniGene_87179	UniGene_100583
miRNA_1	UniGene_141845	171	-23.77	171	-23.77	77991	22	627	494			UniGene_73726	UniGene_195156
miRNA_1	UniGene_3478	313	-40.24	171	-20.21	1909	22	2316	727 1775			UniGene_34160	UniGene_43918
miRNA_1	UniGene_41975	313	-40.24	171	-20.21	22946	22	2315	727 1774			UniGene_77127	UniGene_52420
miRNA_1	UniGene_161149	171	-19.85	171	-19.85	88636	22	3155	599			UniGene_9976	UniGene_112088
miRNA_1	UniGene_64502	171	-19.85	171	-19.85	35422	22	3173	599			UniGene_29058	UniGene_167216
miRNA_1	UniGene_67697	170	-29.75	170	-29.75	37193	22	863	444			UniGene_135274	UniGene_160106
miRNA_1	UniGene_154452	477	-69.71	170	-28.5	84924	22	5592	2770 1411 1673			UniGene_78880	UniGene_64566
miRNA_1	UniGene_170608	170	-28.09	170	-28.09	93807	22	633	248			UniGene_161862	UniGene_145474
miRNA_1	UniGene_63090	313	-43.15	170	-28.03	34648	22	8787	7275 367			UniGene_21835	UniGene_201300
miRNA_1	UniGene_197329	450	-64.87	170	-27.41	108464	22	10996	3072 3191 10780			UniGene_172179	UniGene_51763
miRNA_1	UniGene_97971	170	-27.25	170	-27.25	53919	22	429	45			UniGene_177286	UniGene_157097
miRNA_1	UniGene_33924	482	-70.3	170	-26.95	18530	22	6626	3555 839 3961			UniGene_2472	UniGene_161560
miRNA_1	UniGene_14685	170	-26.36	170	-26.36	7948	22	508	171			UniGene_54371	UniGene_154058
miRNA_1	UniGene_196175	170	-26.24	170	-26.24	107828	22	1081	490			UniGene_90240	UniGene_146935
miRNA_1	UniGene_43894	170	-25.33	170	-25.33	24014	22	484	289			UniGene_128756
miRNA_1	UniGene_112856	470	-67.98	170	-25.31	62166	22	1225	571 161 768			UniGene_13896
miRNA_1	UniGene_93656	313	-43.94	170	-23.99	51503	22	10649	9383 10208			UniGene_166552
miRNA_1	UniGene_25916	170	-23.83	170	-23.83	14085	22	427	373			UniGene_157663
miRNA_1	UniGene_125982	170	-22.34	170	-22.34	69352	22	919	432			UniGene_129550
miRNA_1	UniGene_23832	170	-21.19	170	-21.19	12938	22	1091	706			UniGene_147027
miRNA_1	UniGene_84950	320	-48.73	169	-30.15	46733	22	2231	791 1519			UniGene_165378
miRNA_1	UniGene_172620	457	-73.63	169	-29.94	94923	22	5912	2010 2771 4988			UniGene_142374
miRNA_1	UniGene_27986	450	-63.66	169	-29.32	15235	22	2426	876 1412 1855			UniGene_68096
miRNA_1	UniGene_21278	315	-47.48	169	-29.1	11513	22	1623	542 419			UniGene_187298
miRNA_1	UniGene_63413	169	-29.1	169	-29.1	34826	22	2136	1055			UniGene_35500
miRNA_1	UniGene_130701	320	-44.13	169	-28.73	71949	22	2277	2053 318			UniGene_17688
miRNA_1	UniGene_184835	169	-28.35	169	-28.35	101724	22	1138	525			UniGene_96167
miRNA_1	UniGene_1620	169	-28.3	169	-28.3	913	22	1829	239			UniGene_95398
miRNA_1	UniGene_162251	169	-28.3	169	-28.3	89247	22	2965	1485			UniGene_167502
miRNA_1	UniGene_97795	311	-45.04	169	-27.24	53818	22	2266	1286 1479			UniGene_137288
miRNA_1	UniGene_7515	169	-27.18	169	-27.18	4082	22	3835	2023			UniGene_60632
miRNA_1	UniGene_108122	169	-25.63	169	-25.63	59560	22	767	462			UniGene_127081
miRNA_1	UniGene_138997	169	-25.63	169	-25.63	76447	22	323	18			UniGene_115273
miRNA_1	UniGene_58341	169	-24.41	169	-24.41	32037	22	2892	1329			UniGene_86600
miRNA_1	UniGene_159549	169	-23.58	169	-23.58	87760	22	1272	464			UniGene_187032
miRNA_1	UniGene_74945	169	-21.9	169	-21.9	41203	22	4374	3580			UniGene_3193
miRNA_1	UniGene_155068	599	-91.65	168	-31.4	85247	22	2796	754 1009 2120 629			UniGene_187753
miRNA_1	UniGene_146852	168	-31.37	168	-31.37	80738	22	342	11			UniGene_34747
miRNA_1	UniGene_29802	168	-31.37	168	-31.37	16277	22	1015	919			UniGene_30273
miRNA_1	UniGene_165087	321	-54.42	168	-30.82	90775	22	1249	988 157			UniGene_106959
miRNA_1	UniGene_17178	168	-29.56	168	-29.56	9293	22	446	235			UniGene_10473
miRNA_1	UniGene_66811	168	-28.98	168	-28.98	36690	22	3343	1861			UniGene_184816
miRNA_1	UniGene_186225	314	-44.96	168	-28.15	102461	22	1147	1114 250			UniGene_8568
miRNA_1	UniGene_195361	168	-27.63	168	-27.63	107401	22	324	40			UniGene_46666
miRNA_1	UniGene_25375	168	-27.63	168	-27.63	13798	22	390	2			UniGene_43076
miRNA_1	UniGene_119984	907	-131.2	168	-27.58	66011	22	1495	224 713 437 481 1295 1397			UniGene_132995
miRNA_1	UniGene_12183	168	-27.39	168	-27.39	6627	22	1843	7			UniGene_197727
miRNA_1	UniGene_130742	168	-27.16	168	-27.16	71973	22	708	628			UniGene_68956
miRNA_1	UniGene_133155	168	-27.16	168	-27.16	73308	22	1454	1374			UniGene_59104
miRNA_1	UniGene_134661	455	-74.82	168	-27.16	74099	22	609	549 129 99			UniGene_40477
miRNA_1	UniGene_136569	168	-27.16	168	-27.16	75139	22	866	5			UniGene_64563
miRNA_1	UniGene_144870	168	-27.16	168	-27.16	79672	22	807	69			UniGene_161978
miRNA_1	UniGene_15261	168	-27.16	168	-27.16	8247	22	702	87			UniGene_160977
miRNA_1	UniGene_156866	168	-27.16	168	-27.16	86251	22	832	20			UniGene_100915
miRNA_1	UniGene_170212	168	-27.16	168	-27.16	93592	22	337	10			UniGene_108049
miRNA_1	UniGene_25893	168	-27.16	168	-27.16	14074	22	309	239			UniGene_54069
miRNA_1	UniGene_41504	168	-27.16	168	-27.16	22684	22	596	538			UniGene_48716
miRNA_1	UniGene_61131	168	-27.16	168	-27.16	33561	22	820	740			UniGene_68629
miRNA_1	UniGene_71456	168	-27.16	168	-27.16	39276	22	330	268
miRNA_1	UniGene_76852	168	-27.16	168	-27.16	42258	22	593	535
miRNA_1	UniGene_100006	168	-27.13	168	-27.13	55059	22	350	326
miRNA_1	UniGene_121458	168	-27.13	168	-27.13	66831	22	1831	1779
miRNA_1	UniGene_143654	308	-45.36	168	-27.13	79004	22	2944	21 1902
miRNA_1	UniGene_147959	168	-27.13	168	-27.13	81377	22	407	349
miRNA_1	UniGene_160334	168	-27.13	168	-27.13	88182	22	407	349
miRNA_1	UniGene_176395	168	-27.13	168	-27.13	97041	22	346	322
miRNA_1	UniGene_176692	308	-36.03	168	-27.13	97218	22	1068	983 416
miRNA_1	UniGene_182533	168	-27.13	168	-27.13	100397	22	3102	3066
miRNA_1	UniGene_18997	168	-27.13	168	-27.13	10270	22	407	349
miRNA_1	UniGene_93963	315	-46.43	168	-27.13	51659	22	401	377 209
miRNA_1	UniGene_121432	168	-26.77	168	-26.77	66822	22	766	33
miRNA_1	UniGene_66147	590	-71.03	168	-26.73	36345	22	8626	2697 6865 2490 3463
miRNA_1	UniGene_176028	168	-26.47	168	-26.47	96844	22	1070	972
miRNA_1	UniGene_162051	168	-26.44	168	-26.44	89140	22	4477	71
miRNA_1	UniGene_19855	168	-26.38	168	-26.38	10723	22	1776	206
miRNA_1	UniGene_56290	168	-26.38	168	-26.38	30873	22	1360	206
miRNA_1	UniGene_174670	313	-50.88	168	-26.2	96067	22	5431	1317 59
miRNA_1	UniGene_19295	168	-25.65	168	-25.65	10425	22	852	770
miRNA_1	UniGene_98955	168	-25.17	168	-25.17	54478	22	2081	1834
miRNA_1	UniGene_180922	168	-24.74	168	-24.74	99527	22	729	709
miRNA_1	UniGene_120850	323	-47.24	168	-24.71	66495	22	3212	3192 863
miRNA_1	UniGene_12058	923	-109.31	168	-24.43	6565	22	11907	9400 8880 5745 10626 11179 8292
miRNA_1	UniGene_20297	168	-24.25	168	-24.25	10977	22	358	15
miRNA_1	UniGene_143146	168	-23.93	168	-23.93	78710	22	592	419
miRNA_1	UniGene_161618	314	-45.65	168	-23.14	88915	22	641	68 494
miRNA_1	UniGene_43523	314	-45.65	168	-23.14	23819	22	629	56 482
miRNA_1	UniGene_46522	314	-45.65	168	-23.14	25489	22	629	56 482
miRNA_1	UniGene_88223	168	-19.81	168	-19.81	48553	22	3782	2331
miRNA_1	UniGene_159900	167	-32.39	167	-32.39	87945	22	413	278
miRNA_1	UniGene_88366	167	-31.67	167	-31.67	48634	22	2473	1507
miRNA_1	UniGene_196337	167	-30.56	167	-30.56	107918	22	2121	1489
miRNA_1	UniGene_57842	312	-42.21	167	-30.5	31747	22	2598	1905 340
miRNA_1	UniGene_162519	167	-30.2	167	-30.2	89389	22	321	99
miRNA_1	UniGene_171869	167	-29.45	167	-29.45	94498	22	347	83
miRNA_1	UniGene_37299	167	-29.29	167	-29.29	20372	22	313	11
miRNA_1	UniGene_144782	167	-29.11	167	-29.11	79626	22	596	204
miRNA_1	UniGene_56726	607	-76.32	167	-29.08	31133	22	7672	2757 7561 3793 6984
miRNA_1	UniGene_63943	167	-27.84	167	-27.84	35095	22	418	257
miRNA_1	UniGene_169708	167	-27.83	167	-27.83	93282	22	406	249
miRNA_1	UniGene_107263	604	-88.78	167	-27.2	59088	22	7605	3428 5798 6205 680
miRNA_1	UniGene_124052	312	-47.46	167	-27.19	68297	22	2365	656 703
miRNA_1	UniGene_25999	167	-26.76	167	-26.76	14129	22	574	365
miRNA_1	UniGene_48037	167	-26.67	167	-26.67	26301	22	430	405
miRNA_1	UniGene_60060	167	-26.47	167	-26.47	32959	22	398	362
miRNA_1	UniGene_97493	311	-40.93	167	-26.42	53638	22	5672	1175 2147
miRNA_1	UniGene_125213	462	-62.85	167	-26.07	68949	22	4292	206 2274 1554
miRNA_1	UniGene_132787	167	-25.09	167	-25.09	73123	22	3931	1359
miRNA_1	UniGene_190450	167	-24.74	167	-24.74	104770	22	3001	2753
miRNA_1	UniGene_131158	167	-24.51	167	-24.51	72212	22	1664	463
miRNA_1	UniGene_118444	167	-24.35	167	-24.35	65200	22	610	77
miRNA_1	UniGene_163121	167	-24.19	167	-24.19	89707	22	1264	269
miRNA_1	UniGene_175238	313	-38.9	167	-24.19	96389	22	2014	269 1254
miRNA_1	UniGene_162131	330	-45.02	167	-23.53	89180	22	6974	2055 4134
miRNA_1	UniGene_107273	307	-33.85	167	-23.14	59093	22	2278	568 846
miRNA_1	UniGene_120368	307	-42.9	167	-22.85	66228	22	2614	2167 1798
miRNA_1	UniGene_70378	167	-22.19	167	-22.19	38698	22	3540	304
miRNA_1	UniGene_3625	167	-21.56	167	-21.56	2001	22	1313	462
miRNA_1	UniGene_140670	307	-39.28	167	-20.99	77346	22	2118	105 1584
miRNA_1	UniGene_108756	307	-29.84	167	-20.27	59913	22	1310	884 1161
miRNA_1	UniGene_115650	311	-39.98	167	-20.18	63702	22	5559	4915 947
miRNA_1	UniGene_114618	167	-19.3	167	-19.3	63117	22	563	348
miRNA_1	UniGene_60308	167	-18.03	167	-18.03	33107	22	4703	4462
miRNA_1	UniGene_100383	311	-46.06	166	-30.35	55260	22	2024	1536 423
miRNA_1	UniGene_114675	166	-30.15	166	-30.15	63154	22	606	186
miRNA_1	UniGene_175665	166	-29.83	166	-29.83	96631	22	1632	139
miRNA_1	UniGene_294	166	-29.83	166	-29.83	181	22	1629	139
miRNA_1	UniGene_54777	166	-29.83	166	-29.83	30017	22	1758	139
miRNA_1	UniGene_80236	166	-29.63	166	-29.63	44154	22	1893	154
miRNA_1	UniGene_147714	166	-29.52	166	-29.52	81239	22	1734	1705
miRNA_1	UniGene_146694	166	-29.37	166	-29.37	80664	22	338	27
miRNA_1	UniGene_169865	166	-29.37	166	-29.37	93387	22	342	27
miRNA_1	UniGene_119168	166	-29.29	166	-29.29	65582	22	1767	677
miRNA_1	UniGene_172027	450	-72.99	166	-29.22	94583	22	7081	5338 1370 6648
miRNA_1	UniGene_198281	311	-50.55	166	-29.17	108991	22	2526	996 737
miRNA_1	UniGene_151690	166	-28.66	166	-28.66	83393	22	565	195
miRNA_1	UniGene_199172	166	-28.66	166	-28.66	109466	22	564	195
miRNA_1	UniGene_77333	461	-58.74	166	-28.25	42542	22	1989	1869 1667 506
miRNA_1	UniGene_105229	166	-27.42	166	-27.42	57922	22	2112	434
miRNA_1	UniGene_78151	1215	-181.95	166	-27.24	42983	22	9184	6327 4100 947 4853 754 2124 1117 6627
miRNA_1	UniGene_84763	310	-41.12	166	-26.47	46634	22	2158	2011 846
miRNA_1	UniGene_195040	166	-26.27	166	-26.27	107234	22	1777	255
miRNA_1	UniGene_138181	166	-26.06	166	-26.06	76004	22	712	93
miRNA_1	UniGene_59482	478	-75.46	166	-26.06	32642	22	541	18 78 138
miRNA_1	UniGene_22319	166	-26.03	166	-26.03	12088	22	1954	974
miRNA_1	UniGene_32555	306	-37.66	166	-25.84	17783	22	846	563 742
miRNA_1	UniGene_199252	322	-48.71	166	-25.72	109515	22	5260	1751 4742
miRNA_1	UniGene_37590	166	-25.44	166	-25.44	20549	22	3210	547
miRNA_1	UniGene_111698	166	-25.35	166	-25.35	61534	22	2688	2611
miRNA_1	UniGene_147654	166	-25.3	166	-25.3	81202	22	1333	432
miRNA_1	UniGene_168450	166	-25.3	166	-25.3	92627	22	1334	432
miRNA_1	UniGene_201252	166	-24.89	166	-24.89	110645	22	4187	932
miRNA_1	UniGene_119996	308	-43.86	166	-24.88	66021	22	3447	3091 2245
miRNA_1	UniGene_35899	166	-24.82	166	-24.82	19621	22	966	767
miRNA_1	UniGene_142544	332	-48.98	166	-24.49	78371	22	1065	26 547
miRNA_1	UniGene_143737	166	-24.49	166	-24.49	79046	22	569	51
miRNA_1	UniGene_90830	601	-69.48	166	-24.36	49952	22	2330	1460 996 509 1776
miRNA_1	UniGene_199533	166	-24.32	166	-24.32	109675	22	378	153
miRNA_1	UniGene_169754	166	-24.25	166	-24.25	93313	22	351	192
miRNA_1	UniGene_15537	166	-23.96	166	-23.96	8394	22	1486	1102
miRNA_4	UniGene_28630	600	-85.64	178	-29.92	347735	20	3679	414 3155 143 2461
miRNA_4	UniGene_23715	177	-29.76	177	-29.76	345001	20	469	318
miRNA_4	UniGene_27244	318	-37.98	176	-24.08	346948	20	334	155 242
miRNA_4	UniGene_137385	174	-24.81	174	-24.81	407706	20	3276	2188
miRNA_4	UniGene_104910	174	-23.67	174	-23.67	389862	20	3274	882
miRNA_4	UniGene_152343	174	-22.08	174	-22.08	415892	20	375	172
miRNA_4	UniGene_200238	174	-22.08	174	-22.08	442196	20	1070	172
miRNA_4	UniGene_108839	467	-54.23	174	-20.59	392093	20	4113	400 1684 2389
miRNA_4	UniGene_76125	313	-41.42	173	-28.65	373999	20	5489	1729 4287
miRNA_4	UniGene_135543	173	-26.07	173	-26.07	406695	20	1746	1351
miRNA_4	UniGene_101263	173	-25.1	173	-25.1	387883	20	1666	1614
miRNA_4	UniGene_117726	173	-24.91	173	-24.91	396941	20	1872	168
miRNA_4	UniGene_38760	173	-24.89	173	-24.89	353311	20	1591	1508
miRNA_4	UniGene_184410	173	-24.48	173	-24.48	433624	20	1115	121
miRNA_4	UniGene_78272	173	-24.48	173	-24.48	375182	20	1116	121
miRNA_4	UniGene_160916	173	-23.96	173	-23.96	420630	20	1308	877
miRNA_4	UniGene_116389	173	-23.42	173	-23.42	396231	20	1238	968
miRNA_4	UniGene_57735	173	-21.55	173	-21.55	363802	20	2099	1967
miRNA_4	UniGene_34723	172	-26.5	172	-26.5	351104	20	1930	880
miRNA_4	UniGene_159946	172	-26.4	172	-26.4	420091	20	438	70
miRNA_4	UniGene_152047	172	-25.68	172	-25.68	415718	20	718	685
miRNA_4	UniGene_105560	483	-61.61	172	-22.82	390233	20	5421	202 363 2119
miRNA_4	UniGene_115740	172	-21.82	172	-21.82	395869	20	497	282
miRNA_4	UniGene_46667	171	-27.1	171	-27.1	357699	20	353	202
miRNA_4	UniGene_120036	171	-25.52	171	-25.52	398171	20	5313	4464
miRNA_4	UniGene_86953	171	-25.45	171	-25.45	379959	20	1304	738
miRNA_4	UniGene_92711	171	-22.95	171	-22.95	383106	20	866	710
miRNA_4	UniGene_43444	170	-25.48	170	-25.48	355900	20	1324	35
miRNA_4	UniGene_125428	170	-24.86	170	-24.86	401178	20	618	187
miRNA_4	UniGene_140330	170	-24.85	170	-24.85	409298	20	2023	1586
miRNA_4	UniGene_145828	170	-24.18	170	-24.18	412313	20	2097	1724
miRNA_4	UniGene_38225	311	-39.32	170	-24.09	353032	20	8448	7033 8185
miRNA_4	UniGene_83177	1404	-171.48	170	-23.83	377890	20	34658	30187 15759 276 22154 13089 8523 17439 13893 5423
miRNA_4	UniGene_14509	170	-23.79	170	-23.79	339983	20	3635	2902
miRNA_4	UniGene_87801	170	-23.58	170	-23.58	380434	20	517	425
miRNA_4	UniGene_24985	170	-21.76	170	-21.76	345697	20	323	30
miRNA_4	UniGene_164066	170	-18.49	170	-18.49	422343	20	1256	766
miRNA_4	UniGene_176876	169	-29.03	169	-29.03	429446	20	602	526
miRNA_4	UniGene_43222	169	-27.19	169	-27.19	355771	20	3435	1271
miRNA_4	UniGene_92139	169	-27.19	169	-27.19	382782	20	3486	1271
miRNA_4	UniGene_65128	169	-24.97	169	-24.97	367903	20	1100	608
miRNA_4	UniGene_31010	169	-24.41	169	-24.41	349066	20	752	18
miRNA_4	UniGene_75741	169	-23.9	169	-23.9	373784	20	1799	329
miRNA_4	UniGene_28551	312	-37.42	169	-23.49	347685	20	1219	340 860
miRNA_4	UniGene_39460	169	-23.45	169	-23.45	353698	20	386	96
miRNA_4	UniGene_110335	169	-23.33	169	-23.33	392893	20	1990	1451
miRNA_4	UniGene_61995	312	-43.23	169	-23.23	366155	20	1093	292 456
miRNA_4	UniGene_12015	169	-22.67	169	-22.67	338665	20	2044	839
miRNA_4	UniGene_164725	169	-20.62	169	-20.62	422705	20	1939	1552
miRNA_4	UniGene_144003	168	-25.6	168	-25.6	411326	20	5234	3277
miRNA_4	UniGene_94642	317	-42.64	168	-24.48	384166	20	7426	1708 7399
miRNA_4	UniGene_198623	168	-24.47	168	-24.47	441293	20	3139	1034
miRNA_4	UniGene_181320	168	-24.24	168	-24.24	431839	20	2119	1531
miRNA_4	UniGene_7345	316	-38.23	168	-24.24	336119	20	4903	4315 2320
miRNA_4	UniGene_53149	324	-37.34	168	-23.28	361239	20	4083	2506 3864
miRNA_4	UniGene_109796	168	-22.86	168	-22.86	392618	20	310	222
miRNA_4	UniGene_110313	321	-44.13	168	-22.2	392879	20	1641	335 1368
miRNA_4	UniGene_167122	766	-92.72	168	-22.12	424049	20	4219	3143 2903 861 3062 1487
miRNA_4	UniGene_4192	168	-22.07	168	-22.07	334424	20	900	845
miRNA_4	UniGene_78888	168	-22.04	168	-22.04	375537	20	2152	686
miRNA_4	UniGene_74547	168	-20.85	168	-20.85	373108	20	3558	556
miRNA_4	UniGene_25867	454	-51.63	168	-20.66	346185	20	5206	2955 3126 5159
miRNA_4	UniGene_148317	167	-26.09	167	-26.09	413696	20	846	155
miRNA_4	UniGene_65099	167	-25.84	167	-25.84	367889	20	442	191
miRNA_4	UniGene_77764	307	-38.13	167	-25.82	374910	20	4599	3835 897
miRNA_4	UniGene_98434	317	-40.03	167	-25.26	386309	20	3148	1669 1856
miRNA_4	UniGene_90541	167	-22.72	167	-22.72	381928	20	2274	1911
miRNA_4	UniGene_133877	167	-22.27	167	-22.27	405810	20	2305	1593
miRNA_4	UniGene_81394	308	-39.42	167	-22.24	376914	20	15623	13544 11745
miRNA_4	UniGene_28203	167	-21.99	167	-21.99	347482	20	709	307
miRNA_4	UniGene_37519	167	-21.95	167	-21.95	352627	20	352	308
miRNA_4	UniGene_14137	167	-21.83	167	-21.83	339798	20	7056	4148
miRNA_4	UniGene_96533	167	-21.78	167	-21.78	385221	20	1044	672
miRNA_4	UniGene_161740	316	-34.87	167	-21.15	421093	20	1707	1448 1429
miRNA_4	UniGene_18455	316	-34.87	167	-21.15	342105	20	1711	1448 1429
miRNA_4	UniGene_88145	316	-34.87	167	-21.15	380626	20	1705	1448 1429
miRNA_4	UniGene_190241	786	-89.92	167	-20.96	436789	20	1347	968 810 765 789 889
miRNA_4	UniGene_108633	167	-20.18	167	-20.18	391971	20	445	75
miRNA_4	UniGene_119146	166	-28.64	166	-28.64	397694	20	2325	1102
miRNA_4	UniGene_108657	166	-27.7	166	-27.7	391980	20	970	906
miRNA_4	UniGene_194199	166	-26.47	166	-26.47	438909	20	1313	904
miRNA_4	UniGene_107181	311	-48.76	166	-26.07	391158	20	4102	2253 2969
miRNA_4	UniGene_64104	166	-26.07	166	-26.07	367313	20	2750	2253
miRNA_4	UniGene_146649	166	-24.28	166	-24.28	412766	20	5409	684
miRNA_4	UniGene_29327	166	-24.21	166	-24.21	348124	20	3339	1525
miRNA_4	UniGene_158638	316	-46.27	166	-23.37	419366	20	703	16 560
miRNA_4	UniGene_56364	312	-38.22	166	-23.37	363046	20	9275	8218 6625
miRNA_4	UniGene_124012	323	-39.29	166	-23.31	400393	20	3412	2959 1636
miRNA_4	UniGene_172817	320	-37.94	166	-23.13	427153	20	3037	1877 1601
miRNA_4	UniGene_75128	166	-22.9	166	-22.9	373434	20	817	727
miRNA_4	UniGene_3781	890	-110.8	166	-22.69	334211	20	6471	2393 4116 1135 3042 4618 5975
miRNA_4	UniGene_120084	166	-22.67	166	-22.67	398191	20	4603	1595
miRNA_4	UniGene_56717	309	-38.2	166	-22.6	363251	20	2623	284 1990
miRNA_4	UniGene_6943	166	-22.46	166	-22.46	335900	20	736	220
miRNA_4	UniGene_83925	312	-36.67	166	-22.19	378308	20	4688	1372 578
miRNA_4	UniGene_68726	166	-21.99	166	-21.99	369896	20	986	879
miRNA_4	UniGene_196183	166	-19.89	166	-19.89	439956	20	1578	1493
miRNA_4	UniGene_165879	166	-19.77	166	-19.77	423352	20	697	298
miRNA_4	UniGene_70359	166	-19.08	166	-19.08	370811	20	605	272
miRNA_4	UniGene_108872	166	-18.57	166	-18.57	392114	20	6522	4109
miRNA_4	UniGene_103267	166	-17.38	166	-17.38	388957	20	4413	3412
miRNA_4	UniGene_135149	166	-16.18	166	-16.18	406479	20	1049	726
miRNA_4	UniGene_150050	165	-27.09	165	-27.09	414618	20	3780	1718
miRNA_4	UniGene_44051	165	-26.94	165	-26.94	356233	20	1997	1402
miRNA_4	UniGene_4990	165	-26.94	165	-26.94	334831	20	1606	1011
miRNA_4	UniGene_87383	474	-71.97	165	-26.76	380199	20	3306	2651 1454 896
miRNA_4	UniGene_70648	165	-25.71	165	-25.71	370958	20	2199	537
miRNA_4	UniGene_7581	165	-25.71	165	-25.71	336244	20	885	537
miRNA_4	UniGene_80530	165	-25.49	165	-25.49	376445	20	570	424
miRNA_4	UniGene_48989	165	-25.43	165	-25.43	358969	20	6199	1402
miRNA_4	UniGene_190848	463	-57.16	165	-25.01	437104	20	3716	1000 3288 2885
miRNA_4	UniGene_44700	445	-44.98	165	-24.42	356629	20	5231	1052 124 2777
miRNA_4	UniGene_32085	165	-24.4	165	-24.4	349645	20	755	324
miRNA_4	UniGene_162186	628	-80.14	165	-23.7	421338	20	6687	6253 6019 5089 2168
miRNA_4	UniGene_12540	165	-23.53	165	-23.53	338949	20	335	299
miRNA_4	UniGene_43443	313	-40.46	165	-23.49	355899	20	1260	407 1156
miRNA_4	UniGene_4999	313	-40.46	165	-23.49	334837	20	1231	378 1127
miRNA_4	UniGene_134568	459	-62.97	165	-23.37	406164	20	647	147 14 89
miRNA_4	UniGene_12242	165	-23.2	165	-23.2	338789	20	768	5
miRNA_4	UniGene_193836	165	-23.2	165	-23.2	438715	20	926	903
miRNA_4	UniGene_114490	309	-44.95	165	-22.83	395168	20	7845	848 3369
miRNA_4	UniGene_174262	307	-42.3	165	-22.78	427966	20	8886	7458 4512
miRNA_4	UniGene_89043	165	-22.58	165	-22.58	381123	20	922	487
miRNA_4	UniGene_144032	906	-120.07	165	-22.42	411348	20	4978	3247 2041 1555 301 1897 2269
miRNA_4	UniGene_124401	165	-22.36	165	-22.36	400609	20	790	555
miRNA_4	UniGene_68433	165	-21.96	165	-21.96	369736	20	544	124
miRNA_4	UniGene_62586	165	-21.73	165	-21.73	366476	20	427	380
miRNA_4	UniGene_108369	165	-21.68	165	-21.68	391819	20	1055	216
miRNA_4	UniGene_64102	165	-21.68	165	-21.68	367311	20	1057	216
miRNA_4	UniGene_115138	165	-21.49	165	-21.49	395536	20	3867	2613
miRNA_4	UniGene_117070	165	-21.43	165	-21.43	396587	20	2329	1919
miRNA_4	UniGene_69933	165	-21.08	165	-21.08	370571	20	1943	1671
miRNA_4	UniGene_183890	165	-20.71	165	-20.71	433316	20	2463	1114
miRNA_4	UniGene_103223	310	-38.9	165	-20.06	388920	20	572	440 13
miRNA_4	UniGene_50731	165	-20.01	165	-20.01	359910	20	336	62
miRNA_4	UniGene_105539	165	-19.96	165	-19.96	390216	20	1728	844
miRNA_4	UniGene_17257	165	-19.93	165	-19.93	341455	20	741	468
miRNA_4	UniGene_105765	165	-19.88	165	-19.88	390359	20	742	377
miRNA_4	UniGene_54524	165	-19.88	165	-19.88	361984	20	742	377
miRNA_4	UniGene_104311	165	-19.75	165	-19.75	389519	20	682	502
miRNA_4	UniGene_170186	165	-19.69	165	-19.69	425699	20	2642	91
miRNA_4	UniGene_72524	165	-19.68	165	-19.68	371969	20	3023	784
miRNA_4	UniGene_193796	165	-19.37	165	-19.37	438690	20	5316	5026
miRNA_4	UniGene_32944	165	-19.26	165	-19.26	350121	20	1433	474
miRNA_4	UniGene_16906	165	-19.06	165	-19.06	341273	20	1151	152
miRNA_4	UniGene_176051	165	-19.05	165	-19.05	428980	20	802	685
miRNA_4	UniGene_13638	165	-18.86	165	-18.86	339535	20	2279	1565
miRNA_4	UniGene_72813	165	-18.86	165	-18.86	372128	20	2278	1564
miRNA_4	UniGene_183028	165	-18.42	165	-18.42	432805	20	568	21
miRNA_4	UniGene_10865	165	-18.18	165	-18.18	338052	20	3249	3056
miRNA_4	UniGene_192865	165	-17.61	165	-17.61	438196	20	571	520
miRNA_4	UniGene_70374	165	-17.61	165	-17.61	370820	20	933	63
miRNA_4	UniGene_28659	165	-17.37	165	-17.37	347755	20	9387	1885
miRNA_4	UniGene_151483	165	-17.27	165	-17.27	415413	20	1223	181
miRNA_4	UniGene_197780	165	-17.01	165	-17.01	440825	20	330	248
miRNA_4	UniGene_151141	305	-30.32	165	-16.81	415228	20	2508	2412 305
miRNA_4	UniGene_67156	165	-15.62	165	-15.62	368990	20	578	18
miRNA_4	UniGene_157272	164	-25.38	164	-25.38	418616	20	852	475
miRNA_4	UniGene_195867	164	-25.06	164	-25.06	439792	20	1770	1234
miRNA_4	UniGene_100372	304	-37.19	164	-24.62	387377	20	2374	1032 1784
miRNA_4	UniGene_95796	453	-47.66	164	-23.97	384817	20	5315	2397 3376 4920
miRNA_4	UniGene_25405	306	-39.62	164	-23.79	345935	20	1813	1221 759
miRNA_4	UniGene_49048	164	-23.78	164	-23.78	359006	20	2074	305
miRNA_4	UniGene_110749	164	-23.6	164	-23.6	393128	20	458	121
miRNA_4	UniGene_72028	164	-23.57	164	-23.57	371717	20	696	58
miRNA_4	UniGene_138027	469	-63.59	164	-23.31	408030	20	6627	3318 622 2185
miRNA_4	UniGene_146962	164	-22.87	164	-22.87	412928	20	781	67
miRNA_4	UniGene_54786	164	-22.6	164	-22.6	362147	20	489	102
miRNA_4	UniGene_197899	164	-22.05	164	-22.05	440892	20	1225	798
miRNA_4	UniGene_49042	314	-41.51	164	-21.93	359003	20	1318	603 650
miRNA_4	UniGene_148994	164	-21.82	164	-21.82	414073	20	2962	2760
miRNA_4	UniGene_48406	164	-21.8	164	-21.8	358632	20	1604	1337
miRNA_4	UniGene_97036	450	-44.93	164	-21.65	385520	20	9135	7764 1066 6151
miRNA_4	UniGene_29072	465	-58.16	164	-21.51	347975	20	1688	237 967 747
miRNA_4	UniGene_137850	164	-21.41	164	-21.41	407948	20	4040	3881
miRNA_4	UniGene_165278	317	-38.24	164	-21.35	423013	20	4098	3100 3243
miRNA_4	UniGene_144366	310	-36.41	164	-21.34	411524	20	947	882 862
miRNA_4	UniGene_163903	164	-21.18	164	-21.18	422246	20	447	189
miRNA_4	UniGene_131134	463	-55	164	-20.42	404320	20	4656	2241 204 2632
miRNA_4	UniGene_21652	164	-20.37	164	-20.37	343845	20	2011	440
miRNA_4	UniGene_34504	164	-20.37	164	-20.37	350989	20	2011	440
miRNA_4	UniGene_190947	164	-20.1	164	-20.1	437163	20	619	165
miRNA_4	UniGene_168280	164	-19.81	164	-19.81	424657	20	3972	82
miRNA_4	UniGene_72230	164	-19.81	164	-19.81	371828	20	3858	82
miRNA_4	UniGene_93340	164	-19.81	164	-19.81	383451	20	3973	82
miRNA_4	UniGene_96026	164	-19.55	164	-19.55	384939	20	2122	408
miRNA_4	UniGene_20746	450	-43.75	164	-18.85	343348	20	2633	623 2496 515
miRNA_4	UniGene_92670	164	-18.85	164	-18.85	383088	20	4790	3508
miRNA_4	UniGene_46072	164	-18.57	164	-18.57	357369	20	2445	285
miRNA_4	UniGene_187073	319	-33.12	164	-18.48	435057	20	2991	2351 1841
miRNA_4	UniGene_162758	164	-17.51	164	-17.51	421632	20	2820	596
miRNA_4	UniGene_99627	304	-34.02	164	-17.36	386976	20	3847	625 2372
miRNA_4	UniGene_38920	164	-15.59	164	-15.59	353407	20	1612	1221
miRNA_4	UniGene_78442	164	-15.59	164	-15.59	375284	20	2031	47
miRNA_4	UniGene_173810	163	-25.09	163	-25.09	427707	20	1456	1240
miRNA_4	UniGene_106497	163	-24.47	163	-24.47	390772	20	4750	1050
miRNA_4	UniGene_174050	313	-34.81	163	-23.22	427842	20	4478	2035 1975
miRNA_4	UniGene_53534	446	-55.2	163	-22.93	361450	20	13215	12175 10865 7172
miRNA_4	UniGene_55605	453	-51.64	163	-22.54	362620	20	7463	2025 2190 6512
miRNA_4	UniGene_64578	619	-67.27	163	-22.34	367592	20	5482	4611 4379 341 2256
miRNA_5	UniGene_163982	544	-87.94	196	-36.95	533004	22	1322	1213 636 1191
miRNA_5	UniGene_111154	184	-30.3	184	-30.3	504084	22	1336	227
miRNA_5	UniGene_151337	941	-128.6	184	-30.13	526048	22	3752	1350 2854 1456 338 2429 44
miRNA_5	UniGene_136898	180	-26.09	180	-26.09	518147	22	1135	628
miRNA_5	UniGene_20834	180	-26.09	180	-26.09	454098	22	1756	628
miRNA_5	UniGene_72322	469	-62.44	176	-25.81	482587	22	6530	883 2345 951
miRNA_5	UniGene_51961	175	-24.81	175	-24.81	471298	22	806	154
miRNA_5	UniGene_113155	175	-23.77	175	-23.77	505152	22	674	567
miRNA_5	UniGene_117107	175	-23.77	175	-23.77	507319	22	662	555
miRNA_5	UniGene_142010	175	-23.77	175	-23.77	520911	22	656	549
miRNA_5	UniGene_89340	175	-23.77	175	-23.77	491983	22	659	552
miRNA_5	UniGene_95322	175	-23.77	175	-23.77	495246	22	665	558
miRNA_5	UniGene_177619	315	-41.11	174	-23.46	540582	22	2511	2224 966
miRNA_5	UniGene_97740	174	-23.46	174	-23.46	496610	22	803	516
miRNA_5	UniGene_133162	455	-62.06	172	-25.75	516145	22	3301	1140 2612 2740
miRNA_5	UniGene_20317	320	-44.66	172	-25.35	453825	22	1616	1260 1297
miRNA_5	UniGene_117928	172	-24.98	172	-24.98	507759	22	2072	316
miRNA_5	UniGene_3635	172	-23	172	-23	444840	22	2231	1319
miRNA_5	UniGene_184576	172	-22.74	172	-22.74	544413	22	334	101
miRNA_5	UniGene_143149	172	-20.93	172	-20.93	521545	22	1266	1078
miRNA_5	UniGene_173591	172	-20.93	172	-20.93	538284	22	1239	1051
miRNA_5	UniGene_71067	172	-20.93	172	-20.93	481897	22	1187	999
miRNA_5	UniGene_190546	315	-38.07	172	-19.88	547652	22	1184	999 396
miRNA_5	UniGene_60402	172	-19.83	172	-19.83	475997	22	1697	743
miRNA_5	UniGene_170607	171	-25.78	171	-25.78	536638	22	429	135
miRNA_5	UniGene_102006	171	-24.89	171	-24.89	498984	22	951	479
miRNA_5	UniGene_154820	171	-24.89	171	-24.89	527944	22	950	478
miRNA_5	UniGene_40356	171	-24.89	171	-24.89	464898	22	950	478
miRNA_5	UniGene_143944	171	-22.98	171	-22.98	521992	22	1064	962
miRNA_5	UniGene_157635	171	-22.98	171	-22.98	529529	22	1063	961
miRNA_5	UniGene_123432	171	-18.58	171	-18.58	510762	22	887	458
miRNA_5	UniGene_122367	170	-26.65	170	-26.65	510181	22	3106	220
miRNA_5	UniGene_35300	324	-43.73	170	-25.45	462126	22	2029	1107 1178
miRNA_5	UniGene_26427	451	-59.79	170	-25.35	457188	22	3688	1620 900 1966
miRNA_5	UniGene_75615	614	-79.12	170	-25.3	484407	22	12085	2200 3583 1280 4207
miRNA_5	UniGene_142000	170	-24.87	170	-24.87	520907	22	1484	83
miRNA_5	UniGene_171215	312	-44.65	170	-23.95	536980	22	2153	1414 98
miRNA_5	UniGene_31745	170	-23.27	170	-23.27	460159	22	1510	468
miRNA_5	UniGene_138705	170	-23.25	170	-23.25	519108	22	866	164
miRNA_5	UniGene_135698	170	-22.74	170	-22.74	517496	22	2059	1292
miRNA_5	UniGene_159579	170	-22.57	170	-22.57	530613	22	342	236
miRNA_5	UniGene_44078	170	-22.54	170	-22.54	466956	22	1519	443
miRNA_5	UniGene_14922	170	-21.36	170	-21.36	450916	22	351	124
miRNA_5	UniGene_70432	170	-21.36	170	-21.36	481559	22	334	124
miRNA_5	UniGene_96047	170	-21.36	170	-21.36	495657	22	867	124
miRNA_5	UniGene_77629	170	-20.99	170	-20.99	485530	22	1750	1679
miRNA_5	UniGene_96980	169	-29.02	169	-29.02	496190	22	6106	4269
miRNA_5	UniGene_100919	169	-26.52	169	-26.52	498407	22	4625	2449
miRNA_5	UniGene_131368	169	-24.49	169	-24.49	515153	22	869	702
miRNA_5	UniGene_190064	318	-41.65	169	-24.41	547390	22	3471	1974 1817
miRNA_5	UniGene_71178	169	-24	169	-24	481966	22	1828	605
miRNA_5	UniGene_79613	169	-23.53	169	-23.53	486658	22	976	426
miRNA_5	UniGene_196016	318	-41.17	169	-22.99	550584	22	4753	861 1605
miRNA_5	UniGene_560	169	-21.5	169	-21.5	443165	22	799	429
miRNA_5	UniGene_167681	603	-76.38	168	-27.39	535062	22	2519	2221 400 303 2244
miRNA_5	UniGene_71882	607	-74.85	168	-24.87	482343	22	3857	200 1541 2369 1086
miRNA_5	UniGene_156853	168	-24.63	168	-24.63	529078	22	422	164
miRNA_5	UniGene_97036	611	-70.75	168	-24.52	496228	22	9135	757 3650 3031 6136
miRNA_5	UniGene_168347	475	-60.35	168	-23.85	535405	22	703	301 639 419
miRNA_5	UniGene_4877	467	-55.3	168	-23.35	445479	22	16665	7229 7351 16114
miRNA_5	UniGene_120889	168	-23.06	168	-23.06	509353	22	836	382
miRNA_5	UniGene_32250	168	-23.06	168	-23.06	460442	22	796	342
miRNA_5	UniGene_116712	168	-23.03	168	-23.03	507100	22	1261	1159
miRNA_5	UniGene_14414	168	-22.94	168	-22.94	450632	22	507	100
miRNA_5	UniGene_189149	313	-40.37	168	-22.68	546895	22	1220	743 921
miRNA_5	UniGene_12839	168	-22.57	168	-22.57	449818	22	5477	4671
miRNA_5	UniGene_72268	168	-22.42	168	-22.42	482555	22	2168	499
miRNA_5	UniGene_101702	168	-22.27	168	-22.27	498819	22	2166	879
miRNA_5	UniGene_139992	168	-21.95	168	-21.95	519814	22	652	225
miRNA_5	UniGene_16319	320	-37.27	168	-21.95	451650	22	3660	225 3481
miRNA_5	UniGene_76332	168	-21.95	168	-21.95	484813	22	549	437
miRNA_5	UniGene_200725	168	-21.8	168	-21.8	553169	22	2200	953
miRNA_5	UniGene_88482	168	-21.54	168	-21.54	491528	22	449	277
miRNA_5	UniGene_174015	309	-36.49	168	-21.36	538534	22	1779	1363 969
miRNA_5	UniGene_59218	168	-21.33	168	-21.33	475329	22	526	23
miRNA_5	UniGene_11906	168	-21.14	168	-21.14	449316	22	1775	1169
miRNA_5	UniGene_23900	168	-21.14	168	-21.14	455807	22	1444	838
miRNA_5	UniGene_167292	314	-40.06	168	-20.37	534847	22	1011	1 765
miRNA_5	UniGene_185326	168	-19.48	168	-19.48	544808	22	3328	271
miRNA_5	UniGene_146212	168	-19.33	168	-19.33	523230	22	1226	1141
miRNA_5	UniGene_113678	168	-18.05	168	-18.05	505440	22	8003	5364
miRNA_5	UniGene_96191	454	-70.06	167	-32.55	495744	22	6687	1696 6457 3561
miRNA_5	UniGene_122741	307	-49.94	167	-26.42	510403	22	2082	554 625
miRNA_5	UniGene_158065	307	-49.94	167	-26.42	529763	22	3741	2213 2284
miRNA_5	UniGene_85144	167	-25.02	167	-25.02	489658	22	926	260
miRNA_5	UniGene_40974	459	-61.74	167	-23.67	465222	22	4080	410 3533 325
miRNA_5	UniGene_102980	308	-44.08	167	-23.47	499503	22	3092	2164 255
miRNA_5	UniGene_141719	167	-22.51	167	-22.51	520750	22	2089	1833
miRNA_5	UniGene_143559	167	-21.91	167	-21.91	521775	22	1213	22
miRNA_5	UniGene_90615	310	-39.07	167	-21.83	492678	22	3837	3521 644
miRNA_5	UniGene_118270	167	-21.35	167	-21.35	507946	22	348	186
miRNA_5	UniGene_33308	167	-21.35	167	-21.35	461026	22	347	186
miRNA_5	UniGene_83146	605	-81.71	167	-21.31	488582	22	1735	119 252 1617 1678
miRNA_5	UniGene_185320	167	-20.83	167	-20.83	544805	22	5497	4279
miRNA_5	UniGene_52191	167	-20.62	167	-20.62	471433	22	2884	2403
miRNA_5	UniGene_105260	167	-20.39	167	-20.39	500775	22	2474	756
miRNA_5	UniGene_30492	167	-19.7	167	-19.7	459487	22	897	538
miRNA_5	UniGene_53577	310	-35.82	167	-18.65	472183	22	687	113 170
miRNA_5	UniGene_169204	167	-18.31	167	-18.31	535861	22	338	109
miRNA_5	UniGene_197423	167	-18.31	167	-18.31	551341	22	540	311
miRNA_5	UniGene_6845	167	-17.51	167	-17.51	446554	22	317	22
miRNA_5	UniGene_150495	166	-28.78	166	-28.78	525583	22	821	754
miRNA_5	UniGene_50444	166	-28.78	166	-28.78	470477	22	713	646
miRNA_5	UniGene_139565	166	-27.69	166	-27.69	519570	22	512	367
miRNA_5	UniGene_129444	314	-45.82	166	-27.19	514085	22	3845	2896 1757
miRNA_5	UniGene_122271	308	-42.15	166	-25.12	510120	22	1238	116 93
miRNA_5	UniGene_30069	314	-45.6	166	-24.99	459261	22	2715	999 1615
miRNA_5	UniGene_194349	166	-24.3	166	-24.3	549695	22	314	122
miRNA_5	UniGene_168318	463	-65.68	166	-23.99	535390	22	11055	8773 8816 7841
miRNA_5	UniGene_145920	166	-23.67	166	-23.67	523072	22	618	230
miRNA_5	UniGene_172784	166	-23.61	166	-23.61	537843	22	1618	889
miRNA_5	UniGene_182883	166	-23.61	166	-23.61	543425	22	1618	889
miRNA_5	UniGene_64978	166	-23.36	166	-23.36	478532	22	3937	1702
miRNA_5	UniGene_21038	166	-23.33	166	-23.33	454207	22	469	195
miRNA_5	UniGene_157928	166	-22.83	166	-22.83	529696	22	2847	971
miRNA_5	UniGene_197409	166	-22.67	166	-22.67	551332	22	312	108
miRNA_5	UniGene_66497	312	-42.46	166	-22.54	479355	22	2552	544 944
miRNA_5	UniGene_98572	450	-62.53	166	-22.02	497100	22	5556	3422 4426 3736
miRNA_5	UniGene_195216	166	-21.25	166	-21.25	550160	22	7181	4985
miRNA_5	UniGene_12205	318	-41.61	166	-21.24	449474	22	2238	1859 509
miRNA_5	UniGene_54723	166	-21.12	166	-21.12	472812	22	3025	2398
miRNA_5	UniGene_38296	166	-20.92	166	-20.92	463775	22	1219	1000
miRNA_5	UniGene_97276	313	-41.11	166	-20.74	496341	22	719	99 55
miRNA_5	UniGene_118473	166	-20.54	166	-20.54	508049	22	2282	2101
miRNA_5	UniGene_186372	166	-20.47	166	-20.47	545385	22	451	122
miRNA_5	UniGene_168001	166	-20.44	166	-20.44	535229	22	360	1
miRNA_5	UniGene_84419	314	-35.49	166	-20.21	489290	22	6579	5306 3079
miRNA_5	UniGene_198560	166	-20.09	166	-20.09	551966	22	473	129
miRNA_5	UniGene_125640	312	-32.44	166	-19.83	512007	22	1013	805 668
miRNA_5	UniGene_27114	166	-19.35	166	-19.35	457582	22	468	243
miRNA_5	UniGene_55721	166	-19.35	166	-19.35	473397	22	821	243
miRNA_5	UniGene_95167	166	-19.06	166	-19.06	495157	22	475	192
miRNA_5	UniGene_99676	166	-19.04	166	-19.04	497713	22	3118	1276
miRNA_5	UniGene_12493	166	-19.03	166	-19.03	449635	22	478	18
miRNA_5	UniGene_177432	166	-18.8	166	-18.8	540480	22	1005	81
miRNA_5	UniGene_150597	166	-18.72	166	-18.72	525643	22	4565	2472
miRNA_5	UniGene_86390	166	-18.4	166	-18.4	490354	22	462	23
miRNA_5	UniGene_107509	166	-18.07	166	-18.07	502038	22	709	270
miRNA_5	UniGene_112874	166	-18.07	166	-18.07	505007	22	709	270
miRNA_5	UniGene_141356	166	-18.07	166	-18.07	520547	22	709	270
miRNA_5	UniGene_157491	166	-18.07	166	-18.07	529451	22	709	270
miRNA_5	UniGene_171837	166	-18.07	166	-18.07	537315	22	709	270
miRNA_5	UniGene_174692	166	-18.07	166	-18.07	538912	22	709	270
miRNA_5	UniGene_182149	166	-18.07	166	-18.07	543015	22	709	270
miRNA_5	UniGene_37423	166	-18.07	166	-18.07	463282	22	709	270
miRNA_5	UniGene_3850	166	-18.07	166	-18.07	444959	22	709	270
miRNA_5	UniGene_42501	166	-18.07	166	-18.07	466074	22	709	270
miRNA_5	UniGene_57507	166	-18.07	166	-18.07	474397	22	709	270
miRNA_5	UniGene_65004	166	-18.07	166	-18.07	478548	22	709	270
miRNA_5	UniGene_68171	166	-18.07	166	-18.07	480303	22	709	270
miRNA_5	UniGene_78525	166	-18.07	166	-18.07	486045	22	709	270
miRNA_5	UniGene_88722	166	-18.07	166	-18.07	491670	22	709	270
miRNA_5	UniGene_188353	166	-17.85	166	-17.85	546473	22	3996	205
miRNA_5	UniGene_52038	165	-28.29	165	-28.29	471344	22	707	71
miRNA_5	UniGene_161386	165	-25.99	165	-25.99	531614	22	2615	1271
miRNA_5	UniGene_191874	165	-24.38	165	-24.38	548369	22	2396	120
miRNA_5	UniGene_137449	453	-60.37	165	-24.32	518446	22	1857	402 1110 1822
miRNA_5	UniGene_151400	453	-60.37	165	-24.32	526085	22	3661	402 1110 1822
miRNA_5	UniGene_70517	165	-24.16	165	-24.16	481605	22	782	678
miRNA_5	UniGene_191442	165	-23.95	165	-23.95	548135	22	591	216
miRNA_5	UniGene_25661	310	-45.47	165	-23.9	456780	22	2496	619 372
miRNA_5	UniGene_65331	310	-41.7	165	-22.78	478722	22	4766	526 1022
miRNA_5	UniGene_104005	165	-22.32	165	-22.32	500061	22	989	265
miRNA_5	UniGene_85481	165	-21.99	165	-21.99	489849	22	500	144
miRNA_5	UniGene_20590	165	-21.94	165	-21.94	453969	22	890	472
miRNA_5	UniGene_197869	165	-21.5	165	-21.5	551583	22	1760	1364
miRNA_5	UniGene_32962	306	-40.06	165	-21.11	460841	22	3838	2916 2877
miRNA_5	UniGene_154446	165	-21.05	165	-21.05	527752	22	859	743
miRNA_5	UniGene_182638	165	-21.04	165	-21.04	543282	22	2116	1366
miRNA_5	UniGene_142873	165	-21.03	165	-21.03	521390	22	4608	2623
miRNA_5	UniGene_200487	449	-55.25	165	-20.96	553040	22	6263	5313 3423 6074
miRNA_5	UniGene_197238	165	-20.54	165	-20.54	551249	22	644	274
miRNA_5	UniGene_105712	603	-73.5	165	-20.26	501039	22	9199	415 3507 1927 931
miRNA_5	UniGene_79551	165	-19.95	165	-19.95	486618	22	647	456
miRNA_5	UniGene_9129	165	-19.73	165	-19.73	447801	22	3281	3179
miRNA_5	UniGene_94149	165	-19.73	165	-19.73	494599	22	2061	1959
miRNA_5	UniGene_156799	164	-33.84	164	-33.84	529043	22	3747	2158
miRNA_5	UniGene_85497	164	-33.84	164	-33.84	489860	22	3735	2146
miRNA_5	UniGene_62339	164	-31.86	164	-31.86	477053	22	4539	3249
miRNA_5	UniGene_8216	164	-29.65	164	-29.65	447305	22	539	386
miRNA_5	UniGene_83885	164	-29.64	164	-29.64	488988	22	2378	984
miRNA_5	UniGene_81655	164	-26.2	164	-26.2	487763	22	1591	1234
miRNA_5	UniGene_14368	313	-46.3	164	-25.91	450611	22	1728	1260 175
miRNA_5	UniGene_40434	313	-46.3	164	-25.91	464941	22	1524	1056 175
miRNA_5	UniGene_143084	459	-58.26	164	-25.81	521497	22	5645	2472 1482 1403
miRNA_5	UniGene_141131	164	-25.5	164	-25.5	520430	22	340	70
miRNA_5	UniGene_25874	466	-56.95	164	-25.22	456898	22	2133	484 293 611
miRNA_5	UniGene_33708	164	-24.83	164	-24.83	461244	22	1960	59
miRNA_5	UniGene_98533	164	-24.83	164	-24.83	497070	22	4954	4860
miRNA_5	UniGene_12408	316	-44.19	164	-23.4	449594	22	2702	711 321
miRNA_5	UniGene_134240	164	-23.39	164	-23.39	516713	22	3096	1809
miRNA_5	UniGene_18942	164	-23.22	164	-23.22	453070	22	1233	1090
miRNA_5	UniGene_184314	164	-23.17	164	-23.17	544280	22	1039	647
miRNA_5	UniGene_12196	305	-37.28	164	-23.01	449468	22	4673	524 3890
miRNA_5	UniGene_184760	164	-22.86	164	-22.86	544516	22	371	315
miRNA_5	UniGene_70480	312	-38.46	164	-22.44	481581	22	1900	751 848
miRNA_5	UniGene_23242	455	-54.8	164	-22.38	455435	22	2946	231 2268 1212
miRNA_5	UniGene_42020	164	-22.25	164	-22.25	465802	22	2956	1459
miRNA_5	UniGene_12857	164	-21.94	164	-21.94	449828	22	1799	1568
miRNA_5	UniGene_15683	308	-39.55	164	-21.91	451299	22	1069	777 723
miRNA_6	UniGene_178183	200	-45.68	200	-45.68	651595	22	2343	1563
miRNA_6	UniGene_59339	200	-45.68	200	-45.68	586101	22	2342	1562
miRNA_6	UniGene_33915	180	-34.45	180	-34.45	572063	22	354	168
miRNA_6	UniGene_4769	180	-31.97	180	-31.97	556134	22	912	337
miRNA_6	UniGene_133403	322	-59.22	180	-30.22	626986	22	768	689 664
miRNA_6	UniGene_141961	179	-35.74	179	-35.74	631591	22	1941	258
miRNA_6	UniGene_31761	179	-34.28	179	-34.28	570875	22	749	384
miRNA_6	UniGene_72295	178	-31.68	178	-31.68	593278	22	617	479
miRNA_6	UniGene_125239	178	-29.51	178	-29.51	622503	22	2628	1107
miRNA_6	UniGene_99738	327	-60.87	177	-35.15	608464	22	3408	2155 853
miRNA_6	UniGene_118260	319	-47.06	176	-25.55	618646	22	874	422 458
miRNA_6	UniGene_7513	176	-25.42	176	-25.42	557621	22	619	63
miRNA_6	UniGene_159989	175	-34.98	175	-34.98	641527	22	1637	1044
miRNA_6	UniGene_100592	175	-29.18	175	-29.18	608925	22	481	275
miRNA_6	UniGene_143191	319	-52.25	174	-32.7	632278	22	4692	4638 1595
miRNA_6	UniGene_78354	465	-68.15	174	-32.03	596639	22	4354	1568 91 1687
miRNA_6	UniGene_96936	174	-25.71	174	-25.71	606870	22	2592	2314
miRNA_6	UniGene_161547	173	-32.61	173	-32.61	642414	22	418	55
miRNA_6	UniGene_112500	172	-33.64	172	-33.64	615501	22	3949	2555
miRNA_6	UniGene_4712	478	-70.32	172	-31.47	556106	22	425	130 371 219
miRNA_6	UniGene_178623	172	-27.37	172	-27.37	651836	22	2477	2411
miRNA_6	UniGene_37983	172	-27.03	172	-27.03	574306	22	5799	1625
miRNA_6	UniGene_154882	172	-26.11	172	-26.11	638683	22	1578	331
miRNA_6	UniGene_63838	172	-22.84	172	-22.84	588590	22	576	126
miRNA_6	UniGene_28089	172	-21.46	172	-21.46	568839	22	306	286
miRNA_6	UniGene_190099	601	-99.27	171	-30.21	658127	22	3345	1684 2874 967 2365
miRNA_6	UniGene_183857	171	-30.01	171	-30.01	654712	22	302	198
miRNA_6	UniGene_179177	171	-29.28	171	-29.28	652137	22	673	248
miRNA_6	UniGene_92884	312	-49.51	171	-28.84	604611	22	2451	2002 1717
miRNA_6	UniGene_106789	318	-45.21	171	-27.83	612346	22	498	162 408
miRNA_6	UniGene_181286	318	-45.21	171	-27.83	653236	22	517	181 427
miRNA_6	UniGene_127392	171	-26.66	171	-26.66	623666	22	1765	1330
miRNA_6	UniGene_186632	171	-26.66	171	-26.66	656226	22	2679	2244
miRNA_6	UniGene_55579	170	-28.73	170	-28.73	584017	22	3434	639
miRNA_6	UniGene_32020	170	-28.09	170	-28.09	571023	22	2533	86
miRNA_6	UniGene_117243	170	-28.06	170	-28.06	618105	22	958	566
miRNA_6	UniGene_185363	170	-28.06	170	-28.06	655530	22	999	566
miRNA_6	UniGene_170246	1249	-184.73	170	-27.06	647155	22	6079	1090 562 1181 898 967 391 2382 358
miRNA_6	UniGene_92995	170	-27.04	170	-27.04	604678	22	1807	1695
miRNA_6	UniGene_44076	170	-26	170	-26	577662	22	3438	1043
miRNA_6	UniGene_39883	170	-25.73	170	-25.73	575352	22	339	79
miRNA_6	UniGene_118181	324	-45.49	170	-25.08	618605	22	662	154 339
miRNA_6	UniGene_84554	309	-53.53	169	-31.07	600057	22	850	255 239
miRNA_6	UniGene_9379	169	-30.75	169	-30.75	558644	22	683	249
miRNA_6	UniGene_57186	470	-80.32	169	-29.63	584927	22	7568	2273 3797 5027
miRNA_6	UniGene_199572	324	-50.53	169	-29.02	663240	22	2231	1334 1372
miRNA_6	UniGene_126743	169	-27.48	169	-27.48	623317	22	1705	867
miRNA_6	UniGene_119989	317	-44.22	169	-27.06	619555	22	5232	579 4420
miRNA_6	UniGene_190023	169	-26.33	169	-26.33	658075	22	728	134
miRNA_6	UniGene_161011	1443	-262.77	168	-33.32	642108	22	857	592 640 452 736 404 541 825 498 782
miRNA_6	UniGene_199456	654	-125.33	168	-33.32	663172	22	575	498 546 404 452
miRNA_6	UniGene_152354	319	-52.37	168	-31.39	637316	22	2693	210 1670
miRNA_6	UniGene_16965	615	-90.68	168	-31	562722	22	12219	3349 7788 7734 7124
miRNA_6	UniGene_83524	168	-30.37	168	-30.37	599497	22	5492	365
miRNA_6	UniGene_38169	168	-29.26	168	-29.26	574411	22	1763	561
miRNA_6	UniGene_48799	909	-142.55	168	-29.17	580263	22	4496	4446 4405 3551 4379 1797 3229
miRNA_6	UniGene_4491	456	-68.48	168	-28.67	555999	22	3135	279 2249 414
miRNA_6	UniGene_92015	456	-74.53	168	-28.66	604127	22	385	7 164 101
miRNA_6	UniGene_129898	168	-28.34	168	-28.34	625042	22	2840	481
miRNA_6	UniGene_150619	168	-27.31	168	-27.31	636361	22	6316	1696
miRNA_6	UniGene_57757	168	-26.83	168	-26.83	585230	22	1543	1436
miRNA_6	UniGene_191018	168	-26.36	168	-26.36	658620	22	315	134
miRNA_6	UniGene_35673	168	-26.27	168	-26.27	573032	22	537	268
miRNA_6	UniGene_182349	168	-25.45	168	-25.45	653827	22	481	194
miRNA_6	UniGene_38407	168	-24.69	168	-24.69	574544	22	2690	1749
miRNA_6	UniGene_76016	168	-24.07	168	-24.07	595351	22	379	160
miRNA_6	UniGene_140791	313	-37.12	168	-20.03	630945	22	3145	1797 1522
miRNA_6	UniGene_137223	167	-33.26	167	-33.26	629021	22	680	396
miRNA_6	UniGene_101450	167	-32.1	167	-32.1	609393	22	439	285
miRNA_6	UniGene_9059	333	-57.09	167	-30.56	558473	22	1330	114 370
miRNA_6	UniGene_151938	167	-29.14	167	-29.14	637080	22	1795	1712
miRNA_6	UniGene_174087	167	-29.14	167	-29.14	649273	22	330	1
miRNA_6	UniGene_119201	167	-29	167	-29	619143	22	2037	877
miRNA_6	UniGene_178358	167	-27.92	167	-27.92	651689	22	990	140
miRNA_6	UniGene_165366	167	-27.76	167	-27.76	644485	22	2874	2553
miRNA_6	UniGene_142703	167	-27.46	167	-27.46	631991	22	4036	316
miRNA_6	UniGene_10602	167	-27.36	167	-27.36	559320	22	433	405
miRNA_6	UniGene_150860	167	-27.36	167	-27.36	636484	22	332	263
miRNA_6	UniGene_15332	167	-27.36	167	-27.36	561820	22	1537	1434
miRNA_6	UniGene_83226	167	-27.36	167	-27.36	599333	22	359	1
miRNA_6	UniGene_8497	167	-27.36	167	-27.36	558165	22	328	303
miRNA_6	UniGene_64598	630	-102.33	167	-27.26	589018	22	3437	3264 3028 3205 3138
miRNA_6	UniGene_92964	323	-47.86	167	-27.15	604659	22	4933	991 940
miRNA_6	UniGene_91691	167	-26.75	167	-26.75	603959	22	1161	759
miRNA_6	UniGene_2203	167	-26.24	167	-26.24	554773	22	332	296
miRNA_6	UniGene_66759	323	-46.2	167	-25.96	590199	22	8358	6720 2984
miRNA_6	UniGene_196842	167	-25.3	167	-25.3	661731	22	423	119
miRNA_6	UniGene_201043	167	-24.73	167	-24.73	664053	22	2130	1264
miRNA_6	UniGene_122086	451	-58.26	167	-24.25	620724	22	638	516 35 276
miRNA_6	UniGene_95512	167	-23.88	167	-23.88	606067	22	463	82
miRNA_6	UniGene_165743	167	-23.06	167	-23.06	644690	22	5448	4269
miRNA_6	UniGene_119612	453	-61.04	167	-22.83	619368	22	1713	713 305 1638
miRNA_6	UniGene_132799	312	-44.07	167	-22.7	626668	22	15808	4970 9173
miRNA_6	UniGene_102314	166	-31.46	166	-31.46	609854	22	5538	75
miRNA_6	UniGene_47620	166	-31.21	166	-31.21	579624	22	2219	2120
miRNA_6	UniGene_101205	166	-30.99	166	-30.99	609267	22	358	122
miRNA_6	UniGene_17566	166	-30.79	166	-30.79	563038	22	6268	5937
miRNA_6	UniGene_187226	306	-47.02	166	-29.83	656561	22	2839	883 1701
miRNA_6	UniGene_59779	306	-47.02	166	-29.83	586338	22	2553	597 1415
miRNA_6	UniGene_92939	166	-28.98	166	-28.98	604648	22	352	284
miRNA_6	UniGene_37350	309	-48.96	166	-28.54	573940	22	515	208 421
miRNA_6	UniGene_26857	166	-27.48	166	-27.48	568141	22	3998	1079
miRNA_6	UniGene_176266	166	-26.11	166	-26.11	650522	22	4750	4103
miRNA_6	UniGene_135191	166	-25.85	166	-25.85	627915	22	380	153
miRNA_6	UniGene_164084	166	-25.62	166	-25.62	643769	22	1291	568
miRNA_6	UniGene_121394	166	-25.39	166	-25.39	620336	22	846	219
miRNA_6	UniGene_33547	166	-25.05	166	-25.05	571861	22	737	2
miRNA_6	UniGene_132348	479	-63.69	166	-23.84	626406	22	1566	233 293 173
miRNA_6	UniGene_183310	479	-63.69	166	-23.84	654392	22	1566	233 293 173
miRNA_6	UniGene_65836	314	-40.9	166	-23.24	589714	22	4418	2895 2933
miRNA_6	UniGene_69831	309	-38.54	166	-23.24	591937	22	1345	1011 217
miRNA_6	UniGene_12567	166	-23.22	166	-23.22	560375	22	1231	644
miRNA_6	UniGene_2618	166	-23.22	166	-23.22	555007	22	1199	612
miRNA_6	UniGene_131578	634	-117.51	165	-34.57	625980	22	510	391 462 342 365
miRNA_6	UniGene_13583	634	-117.51	165	-34.57	560922	22	534	391 462 342 365
miRNA_6	UniGene_149789	471	-95.68	165	-34.57	635912	22	534	391 342 365
miRNA_6	UniGene_32795	471	-95.68	165	-34.57	571470	22	587	391 342 365
miRNA_6	UniGene_43515	471	-95.68	165	-34.57	577356	22	504	391 342 365
miRNA_6	UniGene_44710	471	-95.68	165	-34.57	578052	22	518	391 342 365
miRNA_6	UniGene_5068	471	-95.68	165	-34.57	556287	22	575	391 342 365
miRNA_6	UniGene_72719	471	-95.68	165	-34.57	593503	22	523	391 342 365
miRNA_6	UniGene_102881	593	-101.03	165	-30.97	610156	22	1348	89 115 20 635
miRNA_6	UniGene_135723	165	-30.72	165	-30.72	628215	22	366	76
miRNA_6	UniGene_26919	305	-51.43	165	-30.6	568176	22	1002	891 456
miRNA_6	UniGene_37752	165	-30.2	165	-30.2	574173	22	469	76
miRNA_6	UniGene_186517	165	-29.87	165	-29.87	656173	22	3393	3189
miRNA_6	UniGene_135298	165	-28.97	165	-28.97	627968	22	4493	3395
miRNA_6	UniGene_43086	165	-28.91	165	-28.91	577124	22	3347	458
miRNA_6	UniGene_176254	165	-28.47	165	-28.47	650516	22	1293	1142
miRNA_6	UniGene_72815	487	-81.01	165	-28.37	593546	22	735	549 425 478
miRNA_6	UniGene_9150	165	-28.23	165	-28.23	558524	22	901	107
miRNA_6	UniGene_154318	165	-28.14	165	-28.14	638385	22	934	754
miRNA_6	UniGene_63720	330	-55.4	165	-27.7	588529	22	383	139 271
miRNA_6	UniGene_84441	165	-27.41	165	-27.41	600013	22	1105	448
miRNA_6	UniGene_200873	165	-27.37	165	-27.37	663961	22	3138	914
miRNA_6	UniGene_163027	165	-27.17	165	-27.17	643196	22	374	60
miRNA_6	UniGene_77127	165	-27.15	165	-27.15	595957	22	442	387
miRNA_6	UniGene_188899	165	-26.85	165	-26.85	657471	22	609	420
miRNA_6	UniGene_65012	165	-26.64	165	-26.64	589262	22	424	282
miRNA_6	UniGene_96944	165	-25.91	165	-25.91	606875	22	1926	1518
miRNA_6	UniGene_156781	165	-25.48	165	-25.48	639741	22	422	40
miRNA_6	UniGene_106387	165	-23.8	165	-23.8	612108	22	2380	1632
miRNA_6	UniGene_153261	165	-23.42	165	-23.42	637806	22	621	131
miRNA_6	UniGene_51245	165	-23.42	165	-23.42	581621	22	621	131
miRNA_6	UniGene_98850	165	-23.42	165	-23.42	607948	22	621	131
miRNA_6	UniGene_7467	165	-22.14	165	-22.14	557597	22	846	118
miRNA_6	UniGene_74376	164	-31.37	164	-31.37	594422	22	535	151
miRNA_6	UniGene_126785	312	-52.57	164	-30.36	623345	22	2481	1211 874
miRNA_6	UniGene_68097	164	-30.16	164	-30.16	590967	22	1176	1077
miRNA_6	UniGene_85215	310	-51.01	164	-28.58	600413	22	3403	3294 2340
miRNA_6	UniGene_64663	318	-51.61	164	-28.08	589059	22	3209	2262 1153
miRNA_6	UniGene_94962	164	-27.87	164	-27.87	605761	22	333	287
miRNA_6	UniGene_41966	164	-27.66	164	-27.66	576477	22	496	364
miRNA_6	UniGene_81476	164	-27.36	164	-27.36	598379	22	429	397
miRNA_6	UniGene_170216	164	-26.87	164	-26.87	647136	22	1067	730
miRNA_6	UniGene_119637	304	-44.81	164	-26.83	619388	22	3078	1858 1812
miRNA_6	UniGene_7082	164	-26.23	164	-26.23	557389	22	1120	13
miRNA_6	UniGene_173634	164	-26.16	164	-26.16	649022	22	1774	447
miRNA_6	UniGene_190931	164	-26.16	164	-26.16	658571	22	467	6
miRNA_6	UniGene_71140	164	-26.16	164	-26.16	592647	22	1771	447
miRNA_6	UniGene_63926	164	-25.77	164	-25.77	588630	22	693	481
miRNA_6	UniGene_117152	164	-25.44	164	-25.44	618054	22	309	123
miRNA_6	UniGene_156210	164	-24.81	164	-24.81	639427	22	737	84
miRNA_6	UniGene_195765	164	-24.81	164	-24.81	661150	22	1216	1152
miRNA_6	UniGene_119116	164	-24.68	164	-24.68	619089	22	1322	569
miRNA_6	UniGene_198459	164	-24.68	164	-24.68	662621	22	1954	1201
miRNA_6	UniGene_172032	164	-24.55	164	-24.55	648127	22	387	262
miRNA_6	UniGene_85123	164	-24.55	164	-24.55	600356	22	3165	40
miRNA_6	UniGene_9903	164	-24.55	164	-24.55	558941	22	325	259
miRNA_6	UniGene_12401	599	-84.43	164	-24.54	560297	22	3824	633 447 1986 845
miRNA_6	UniGene_108101	164	-24.36	164	-24.36	613086	22	324	12
miRNA_6	UniGene_145905	164	-24.36	164	-24.36	633770	22	324	12
miRNA_6	UniGene_14910	164	-24.36	164	-24.36	561618	22	590	12
miRNA_6	UniGene_162075	307	-48.29	164	-24.36	642689	22	1364	1318 722
miRNA_6	UniGene_166611	307	-48.29	164	-24.36	645183	22	1364	1318 722
miRNA_6	UniGene_29872	307	-48.29	164	-24.36	569851	22	1364	1318 722
miRNA_6	UniGene_68172	164	-24.36	164	-24.36	591012	22	324	12
miRNA_6	UniGene_74990	164	-24.36	164	-24.36	594776	22	324	12
miRNA_6	UniGene_75411	164	-24.36	164	-24.36	595002	22	324	12
miRNA_6	UniGene_79612	164	-24.36	164	-24.36	597365	22	4770	609
miRNA_6	UniGene_80040	164	-24.36	164	-24.36	597599	22	324	12
miRNA_6	UniGene_191871	164	-24.34	164	-24.34	659075	22	1494	819
miRNA_6	UniGene_201306	164	-23.53	164	-23.53	664209	22	1069	122
miRNA_6	UniGene_195841	164	-23.46	164	-23.46	661192	22	646	104
miRNA_6	UniGene_142143	164	-23.22	164	-23.22	631696	22	826	239
miRNA_6	UniGene_27977	164	-22.41	164	-22.41	568769	22	792	737
miRNA_6	UniGene_129572	306	-39.62	164	-22.21	624874	22	4374	1174 3699
miRNA_6	UniGene_143175	164	-21.83	164	-21.83	632271	22	1842	14
miRNA_6	UniGene_60910	164	-21.59	164	-21.59	586982	22	398	135
miRNA_6	UniGene_50407	164	-21.56	164	-21.56	581165	22	513	4
miRNA_6	UniGene_50153	164	-20.74	164	-20.74	581042	22	2663	2153
miRNA_6	UniGene_29969	164	-20.36	164	-20.36	569908	22	2222	1836
miRNA_6	UniGene_141681	164	-19.88	164	-19.88	631430	22	2417	1198
miRNA_6	UniGene_142496	164	-18.62	164	-18.62	631890	22	1911	55
miRNA_6	UniGene_41354	164	-18.54	164	-18.54	576145	22	1490	847
miRNA_6	UniGene_166737	164	-18.13	164	-18.13	645257	22	401	175
miRNA_6	UniGene_3049	164	-18.13	164	-18.13	555230	22	400	174
miRNA_6	UniGene_60291	303	-51.52	163	-34.71	586638	22	2267	2060 2243
miRNA_6	UniGene_53649	163	-32.21	163	-32.21	582932	22	3201	2838
miRNA_6	UniGene_181676	310	-53.21	163	-31.97	653459	22	1544	1257 1207
miRNA_7	UniGene_178183	200	-45.68	200	-45.68	762303	22	2343	1563
miRNA_7	UniGene_59339	200	-45.68	200	-45.68	696809	22	2342	1562
miRNA_7	UniGene_33915	180	-34.45	180	-34.45	682771	22	354	168
miRNA_7	UniGene_4769	180	-31.97	180	-31.97	666842	22	912	337
miRNA_7	UniGene_133403	322	-59.22	180	-30.22	737694	22	768	689 664
miRNA_7	UniGene_141961	179	-35.74	179	-35.74	742299	22	1941	258
miRNA_7	UniGene_31761	179	-34.28	179	-34.28	681583	22	749	384
miRNA_7	UniGene_72295	178	-31.68	178	-31.68	703986	22	617	479
miRNA_7	UniGene_125239	178	-29.51	178	-29.51	733211	22	2628	1107
miRNA_7	UniGene_99738	327	-60.87	177	-35.15	719172	22	3408	2155 853
miRNA_7	UniGene_118260	319	-47.06	176	-25.55	729354	22	874	422 458
miRNA_7	UniGene_7513	176	-25.42	176	-25.42	668329	22	619	63
miRNA_7	UniGene_159989	175	-34.98	175	-34.98	752235	22	1637	1044
miRNA_7	UniGene_100592	175	-29.18	175	-29.18	719633	22	481	275
miRNA_7	UniGene_143191	319	-52.25	174	-32.7	742986	22	4692	4638 1595
miRNA_7	UniGene_78354	465	-68.15	174	-32.03	707347	22	4354	1568 91 1687
miRNA_7	UniGene_96936	174	-25.71	174	-25.71	717578	22	2592	2314
miRNA_7	UniGene_161547	173	-32.61	173	-32.61	753122	22	418	55
miRNA_7	UniGene_112500	172	-33.64	172	-33.64	726209	22	3949	2555
miRNA_7	UniGene_4712	478	-70.32	172	-31.47	666814	22	425	130 371 219
miRNA_7	UniGene_178623	172	-27.37	172	-27.37	762544	22	2477	2411
miRNA_7	UniGene_37983	172	-27.03	172	-27.03	685014	22	5799	1625
miRNA_7	UniGene_154882	172	-26.11	172	-26.11	749391	22	1578	331
miRNA_7	UniGene_63838	172	-22.84	172	-22.84	699298	22	576	126
miRNA_7	UniGene_28089	172	-21.46	172	-21.46	679547	22	306	286
miRNA_7	UniGene_190099	601	-99.27	171	-30.21	768835	22	3345	1684 2874 967 2365
miRNA_7	UniGene_183857	171	-30.01	171	-30.01	765420	22	302	198
miRNA_7	UniGene_179177	171	-29.28	171	-29.28	762845	22	673	248
miRNA_7	UniGene_92884	312	-49.51	171	-28.84	715319	22	2451	2002 1717
miRNA_7	UniGene_106789	318	-45.21	171	-27.83	723054	22	498	162 408
miRNA_7	UniGene_181286	318	-45.21	171	-27.83	763944	22	517	181 427
miRNA_7	UniGene_127392	171	-26.66	171	-26.66	734374	22	1765	1330
miRNA_7	UniGene_186632	171	-26.66	171	-26.66	766934	22	2679	2244
miRNA_7	UniGene_55579	170	-28.73	170	-28.73	694725	22	3434	639
miRNA_7	UniGene_32020	170	-28.09	170	-28.09	681731	22	2533	86
miRNA_7	UniGene_117243	170	-28.06	170	-28.06	728813	22	958	566
miRNA_7	UniGene_185363	170	-28.06	170	-28.06	766238	22	999	566
miRNA_7	UniGene_170246	1249	-184.73	170	-27.06	757863	22	6079	1090 562 1181 898 967 391 2382 358
miRNA_7	UniGene_92995	170	-27.04	170	-27.04	715386	22	1807	1695
miRNA_7	UniGene_44076	170	-26	170	-26	688370	22	3438	1043
miRNA_7	UniGene_39883	170	-25.73	170	-25.73	686060	22	339	79
miRNA_7	UniGene_118181	324	-45.49	170	-25.08	729313	22	662	154 339
miRNA_7	UniGene_84554	309	-53.53	169	-31.07	710765	22	850	255 239
miRNA_7	UniGene_9379	169	-30.75	169	-30.75	669352	22	683	249
miRNA_7	UniGene_57186	470	-80.32	169	-29.63	695635	22	7568	2273 3797 5027
miRNA_7	UniGene_199572	324	-50.53	169	-29.02	773948	22	2231	1334 1372
miRNA_7	UniGene_126743	169	-27.48	169	-27.48	734025	22	1705	867
miRNA_7	UniGene_119989	317	-44.22	169	-27.06	730263	22	5232	579 4420
miRNA_7	UniGene_190023	169	-26.33	169	-26.33	768783	22	728	134
miRNA_7	UniGene_161011	1443	-262.77	168	-33.32	752816	22	857	592 640 452 736 404 541 825 498 782
miRNA_7	UniGene_199456	654	-125.33	168	-33.32	773880	22	575	498 546 404 452
miRNA_7	UniGene_152354	319	-52.37	168	-31.39	748024	22	2693	210 1670
miRNA_7	UniGene_16965	615	-90.68	168	-31	673430	22	12219	3349 7788 7734 7124
miRNA_7	UniGene_83524	168	-30.37	168	-30.37	710205	22	5492	365
miRNA_7	UniGene_38169	168	-29.26	168	-29.26	685119	22	1763	561
miRNA_7	UniGene_48799	909	-142.55	168	-29.17	690971	22	4496	4446 4405 3551 4379 1797 3229
miRNA_7	UniGene_4491	456	-68.48	168	-28.67	666707	22	3135	279 2249 414
miRNA_7	UniGene_92015	456	-74.53	168	-28.66	714835	22	385	7 164 101
miRNA_7	UniGene_129898	168	-28.34	168	-28.34	735750	22	2840	481
miRNA_7	UniGene_150619	168	-27.31	168	-27.31	747069	22	6316	1696
miRNA_7	UniGene_57757	168	-26.83	168	-26.83	695938	22	1543	1436
miRNA_7	UniGene_191018	168	-26.36	168	-26.36	769328	22	315	134
miRNA_7	UniGene_35673	168	-26.27	168	-26.27	683740	22	537	268
miRNA_7	UniGene_182349	168	-25.45	168	-25.45	764535	22	481	194
miRNA_7	UniGene_38407	168	-24.69	168	-24.69	685252	22	2690	1749
miRNA_7	UniGene_76016	168	-24.07	168	-24.07	706059	22	379	160
miRNA_7	UniGene_140791	313	-37.12	168	-20.03	741653	22	3145	1797 1522
miRNA_7	UniGene_137223	167	-33.26	167	-33.26	739729	22	680	396
miRNA_7	UniGene_101450	167	-32.1	167	-32.1	720101	22	439	285
miRNA_7	UniGene_9059	333	-57.09	167	-30.56	669181	22	1330	114 370
miRNA_7	UniGene_151938	167	-29.14	167	-29.14	747788	22	1795	1712
miRNA_7	UniGene_174087	167	-29.14	167	-29.14	759981	22	330	1
miRNA_7	UniGene_119201	167	-29	167	-29	729851	22	2037	877
miRNA_7	UniGene_178358	167	-27.92	167	-27.92	762397	22	990	140
miRNA_7	UniGene_165366	167	-27.76	167	-27.76	755193	22	2874	2553
miRNA_7	UniGene_142703	167	-27.46	167	-27.46	742699	22	4036	316
miRNA_7	UniGene_10602	167	-27.36	167	-27.36	670028	22	433	405
miRNA_7	UniGene_150860	167	-27.36	167	-27.36	747192	22	332	263
miRNA_7	UniGene_15332	167	-27.36	167	-27.36	672528	22	1537	1434
miRNA_7	UniGene_83226	167	-27.36	167	-27.36	710041	22	359	1
miRNA_7	UniGene_8497	167	-27.36	167	-27.36	668873	22	328	303
miRNA_7	UniGene_64598	630	-102.33	167	-27.26	699726	22	3437	3264 3028 3205 3138
miRNA_7	UniGene_92964	323	-47.86	167	-27.15	715367	22	4933	991 940
miRNA_7	UniGene_91691	167	-26.75	167	-26.75	714667	22	1161	759
miRNA_7	UniGene_2203	167	-26.24	167	-26.24	665481	22	332	296
miRNA_7	UniGene_66759	323	-46.2	167	-25.96	700907	22	8358	6720 2984
miRNA_7	UniGene_196842	167	-25.3	167	-25.3	772439	22	423	119
miRNA_7	UniGene_201043	167	-24.73	167	-24.73	774761	22	2130	1264
miRNA_7	UniGene_122086	451	-58.26	167	-24.25	731432	22	638	516 35 276
miRNA_7	UniGene_95512	167	-23.88	167	-23.88	716775	22	463	82
miRNA_7	UniGene_165743	167	-23.06	167	-23.06	755398	22	5448	4269
miRNA_7	UniGene_119612	453	-61.04	167	-22.83	730076	22	1713	713 305 1638
miRNA_7	UniGene_132799	312	-44.07	167	-22.7	737376	22	15808	4970 9173
miRNA_7	UniGene_102314	166	-31.46	166	-31.46	720562	22	5538	75
miRNA_7	UniGene_47620	166	-31.21	166	-31.21	690332	22	2219	2120
miRNA_7	UniGene_101205	166	-30.99	166	-30.99	719975	22	358	122
miRNA_7	UniGene_17566	166	-30.79	166	-30.79	673746	22	6268	5937
miRNA_7	UniGene_187226	306	-47.02	166	-29.83	767269	22	2839	883 1701
miRNA_7	UniGene_59779	306	-47.02	166	-29.83	697046	22	2553	597 1415
miRNA_7	UniGene_92939	166	-28.98	166	-28.98	715356	22	352	284
miRNA_7	UniGene_37350	309	-48.96	166	-28.54	684648	22	515	208 421
miRNA_7	UniGene_26857	166	-27.48	166	-27.48	678849	22	3998	1079
miRNA_7	UniGene_176266	166	-26.11	166	-26.11	761230	22	4750	4103
miRNA_7	UniGene_135191	166	-25.85	166	-25.85	738623	22	380	153
miRNA_7	UniGene_164084	166	-25.62	166	-25.62	754477	22	1291	568
miRNA_7	UniGene_121394	166	-25.39	166	-25.39	731044	22	846	219
miRNA_7	UniGene_33547	166	-25.05	166	-25.05	682569	22	737	2
miRNA_7	UniGene_132348	479	-63.69	166	-23.84	737114	22	1566	233 293 173
miRNA_7	UniGene_183310	479	-63.69	166	-23.84	765100	22	1566	233 293 173
miRNA_7	UniGene_65836	314	-40.9	166	-23.24	700422	22	4418	2895 2933
miRNA_7	UniGene_69831	309	-38.54	166	-23.24	702645	22	1345	1011 217
miRNA_7	UniGene_12567	166	-23.22	166	-23.22	671083	22	1231	644
miRNA_7	UniGene_2618	166	-23.22	166	-23.22	665715	22	1199	612
miRNA_7	UniGene_131578	634	-117.51	165	-34.57	736688	22	510	391 462 342 365
miRNA_7	UniGene_13583	634	-117.51	165	-34.57	671630	22	534	391 462 342 365
miRNA_7	UniGene_149789	471	-95.68	165	-34.57	746620	22	534	391 342 365
miRNA_7	UniGene_32795	471	-95.68	165	-34.57	682178	22	587	391 342 365
miRNA_7	UniGene_43515	471	-95.68	165	-34.57	688064	22	504	391 342 365
miRNA_7	UniGene_44710	471	-95.68	165	-34.57	688760	22	518	391 342 365
miRNA_7	UniGene_5068	471	-95.68	165	-34.57	666995	22	575	391 342 365
miRNA_7	UniGene_72719	471	-95.68	165	-34.57	704211	22	523	391 342 365
miRNA_7	UniGene_102881	593	-101.03	165	-30.97	720864	22	1348	89 115 20 635
miRNA_7	UniGene_135723	165	-30.72	165	-30.72	738923	22	366	76
miRNA_7	UniGene_26919	305	-51.43	165	-30.6	678884	22	1002	891 456
miRNA_7	UniGene_37752	165	-30.2	165	-30.2	684881	22	469	76
miRNA_7	UniGene_186517	165	-29.87	165	-29.87	766881	22	3393	3189
miRNA_7	UniGene_135298	165	-28.97	165	-28.97	738676	22	4493	3395
miRNA_7	UniGene_43086	165	-28.91	165	-28.91	687832	22	3347	458
miRNA_7	UniGene_176254	165	-28.47	165	-28.47	761224	22	1293	1142
miRNA_7	UniGene_72815	487	-81.01	165	-28.37	704254	22	735	549 425 478
miRNA_7	UniGene_9150	165	-28.23	165	-28.23	669232	22	901	107
miRNA_7	UniGene_154318	165	-28.14	165	-28.14	749093	22	934	754
miRNA_7	UniGene_63720	330	-55.4	165	-27.7	699237	22	383	139 271
miRNA_7	UniGene_84441	165	-27.41	165	-27.41	710721	22	1105	448
miRNA_7	UniGene_200873	165	-27.37	165	-27.37	774669	22	3138	914
miRNA_7	UniGene_163027	165	-27.17	165	-27.17	753904	22	374	60
miRNA_7	UniGene_77127	165	-27.15	165	-27.15	706665	22	442	387
miRNA_7	UniGene_188899	165	-26.85	165	-26.85	768179	22	609	420
miRNA_7	UniGene_65012	165	-26.64	165	-26.64	699970	22	424	282
miRNA_7	UniGene_96944	165	-25.91	165	-25.91	717583	22	1926	1518
miRNA_7	UniGene_156781	165	-25.48	165	-25.48	750449	22	422	40
miRNA_7	UniGene_106387	165	-23.8	165	-23.8	722816	22	2380	1632
miRNA_7	UniGene_153261	165	-23.42	165	-23.42	748514	22	621	131
miRNA_7	UniGene_51245	165	-23.42	165	-23.42	692329	22	621	131
miRNA_7	UniGene_98850	165	-23.42	165	-23.42	718656	22	621	131
miRNA_7	UniGene_7467	165	-22.14	165	-22.14	668305	22	846	118
miRNA_7	UniGene_74376	164	-31.37	164	-31.37	705130	22	535	151
miRNA_7	UniGene_126785	312	-52.57	164	-30.36	734053	22	2481	1211 874
miRNA_7	UniGene_68097	164	-30.16	164	-30.16	701675	22	1176	1077
miRNA_7	UniGene_85215	310	-51.01	164	-28.58	711121	22	3403	3294 2340
miRNA_7	UniGene_64663	318	-51.61	164	-28.08	699767	22	3209	2262 1153
miRNA_7	UniGene_94962	164	-27.87	164	-27.87	716469	22	333	287
miRNA_7	UniGene_41966	164	-27.66	164	-27.66	687185	22	496	364
miRNA_7	UniGene_81476	164	-27.36	164	-27.36	709087	22	429	397
miRNA_7	UniGene_170216	164	-26.87	164	-26.87	757844	22	1067	730
miRNA_7	UniGene_119637	304	-44.81	164	-26.83	730096	22	3078	1858 1812
miRNA_7	UniGene_7082	164	-26.23	164	-26.23	668097	22	1120	13
miRNA_7	UniGene_173634	164	-26.16	164	-26.16	759730	22	1774	447
miRNA_7	UniGene_190931	164	-26.16	164	-26.16	769279	22	467	6
miRNA_7	UniGene_71140	164	-26.16	164	-26.16	703355	22	1771	447
miRNA_7	UniGene_63926	164	-25.77	164	-25.77	699338	22	693	481
miRNA_7	UniGene_117152	164	-25.44	164	-25.44	728762	22	309	123
miRNA_7	UniGene_156210	164	-24.81	164	-24.81	750135	22	737	84
miRNA_7	UniGene_195765	164	-24.81	164	-24.81	771858	22	1216	1152
miRNA_7	UniGene_119116	164	-24.68	164	-24.68	729797	22	1322	569
miRNA_7	UniGene_198459	164	-24.68	164	-24.68	773329	22	1954	1201
miRNA_7	UniGene_172032	164	-24.55	164	-24.55	758835	22	387	262
miRNA_7	UniGene_85123	164	-24.55	164	-24.55	711064	22	3165	40
miRNA_7	UniGene_9903	164	-24.55	164	-24.55	669649	22	325	259
miRNA_7	UniGene_12401	599	-84.43	164	-24.54	671005	22	3824	633 447 1986 845
miRNA_7	UniGene_108101	164	-24.36	164	-24.36	723794	22	324	12
miRNA_7	UniGene_145905	164	-24.36	164	-24.36	744478	22	324	12
miRNA_7	UniGene_14910	164	-24.36	164	-24.36	672326	22	590	12
miRNA_7	UniGene_162075	307	-48.29	164	-24.36	753397	22	1364	1318 722
miRNA_7	UniGene_166611	307	-48.29	164	-24.36	755891	22	1364	1318 722
miRNA_7	UniGene_29872	307	-48.29	164	-24.36	680559	22	1364	1318 722
miRNA_7	UniGene_68172	164	-24.36	164	-24.36	701720	22	324	12
miRNA_7	UniGene_74990	164	-24.36	164	-24.36	705484	22	324	12
miRNA_7	UniGene_75411	164	-24.36	164	-24.36	705710	22	324	12
miRNA_7	UniGene_79612	164	-24.36	164	-24.36	708073	22	4770	609
miRNA_7	UniGene_80040	164	-24.36	164	-24.36	708307	22	324	12
miRNA_7	UniGene_191871	164	-24.34	164	-24.34	769783	22	1494	819
miRNA_7	UniGene_201306	164	-23.53	164	-23.53	774917	22	1069	122
miRNA_7	UniGene_195841	164	-23.46	164	-23.46	771900	22	646	104
miRNA_7	UniGene_142143	164	-23.22	164	-23.22	742404	22	826	239
miRNA_7	UniGene_27977	164	-22.41	164	-22.41	679477	22	792	737
miRNA_7	UniGene_129572	306	-39.62	164	-22.21	735582	22	4374	1174 3699
miRNA_7	UniGene_143175	164	-21.83	164	-21.83	742979	22	1842	14
miRNA_7	UniGene_60910	164	-21.59	164	-21.59	697690	22	398	135
miRNA_7	UniGene_50407	164	-21.56	164	-21.56	691873	22	513	4
miRNA_7	UniGene_50153	164	-20.74	164	-20.74	691750	22	2663	2153
miRNA_7	UniGene_29969	164	-20.36	164	-20.36	680616	22	2222	1836
miRNA_7	UniGene_141681	164	-19.88	164	-19.88	742138	22	2417	1198
miRNA_7	UniGene_142496	164	-18.62	164	-18.62	742598	22	1911	55
miRNA_7	UniGene_41354	164	-18.54	164	-18.54	686853	22	1490	847
miRNA_7	UniGene_166737	164	-18.13	164	-18.13	755965	22	401	175
miRNA_7	UniGene_3049	164	-18.13	164	-18.13	665938	22	400	174
miRNA_7	UniGene_60291	303	-51.52	163	-34.71	697346	22	2267	2060 2243
miRNA_7	UniGene_53649	163	-32.21	163	-32.21	693640	22	3201	2838
miRNA_7	UniGene_181676	310	-53.21	163	-31.97	764167	22	1544	1257 1207
miRNA_8	UniGene_129987	183	-27.98	183	-27.98	846512	21	3050	1385
miRNA_8	UniGene_121778	183	-26.79	183	-26.79	841966	21	554	261
miRNA_8	UniGene_57059	182	-23.56	182	-23.56	806271	21	2033	1025
miRNA_8	UniGene_10892	182	-22.29	182	-22.29	780897	21	1319	1154
miRNA_8	UniGene_106031	179	-20.36	179	-20.36	833329	21	580	209
miRNA_8	UniGene_22089	178	-22.97	178	-22.97	786905	21	2102	1431
miRNA_8	UniGene_131112	176	-24.15	176	-24.15	847138	21	3306	441
miRNA_8	UniGene_91832	176	-20.94	176	-20.94	825453	21	762	588
miRNA_8	UniGene_6312	175	-25.49	175	-25.49	778389	21	830	93
miRNA_8	UniGene_128140	175	-23.9	175	-23.9	845505	21	407	278
miRNA_8	UniGene_34286	175	-20.24	175	-20.24	793705	21	3285	3019
miRNA_8	UniGene_83086	175	-19.11	175	-19.11	820671	21	1744	654
miRNA_8	UniGene_6921	174	-22.91	174	-22.91	778720	21	573	386
miRNA_8	UniGene_154009	325	-32.75	174	-21.14	859626	21	2692	854 531
miRNA_8	UniGene_125097	174	-21.13	174	-21.13	843826	21	654	205
miRNA_8	UniGene_127484	174	-21.13	174	-21.13	845137	21	653	205
miRNA_8	UniGene_148840	174	-21.13	174	-21.13	856802	21	656	205
miRNA_8	UniGene_151472	329	-32.43	174	-19.7	858240	21	870	661 209
miRNA_8	UniGene_129375	458	-49.62	174	-17.86	846179	21	419	340 228 150
miRNA_8	UniGene_101164	174	-17.68	174	-17.68	830661	21	4822	1999
miRNA_8	UniGene_46754	173	-20.54	173	-20.54	800574	21	322	177
miRNA_8	UniGene_106809	173	-18.88	173	-18.88	833774	21	3977	218
miRNA_8	UniGene_95549	172	-21.47	172	-21.47	827501	21	968	23
miRNA_8	UniGene_129443	172	-21.27	172	-21.27	846208	21	398	33
miRNA_8	UniGene_20146	172	-21.27	172	-21.27	785846	21	403	33
miRNA_8	UniGene_76994	172	-21.27	172	-21.27	817300	21	658	589
miRNA_8	UniGene_94838	172	-21.27	172	-21.27	827095	21	399	33
miRNA_8	UniGene_170889	171	-22.36	171	-22.36	868920	21	544	345
miRNA_8	UniGene_173909	171	-22.36	171	-22.36	870594	21	545	345
miRNA_8	UniGene_26076	171	-21.8	171	-21.8	789133	21	3220	2152
miRNA_8	UniGene_15976	171	-20.25	171	-20.25	783589	21	1178	275
miRNA_8	UniGene_198070	322	-29.75	171	-17.78	883821	21	3608	2838 2860
miRNA_8	UniGene_131921	171	-16.22	171	-16.22	847580	21	636	447
miRNA_8	UniGene_200429	170	-19.66	170	-19.66	885130	21	700	29
miRNA_8	UniGene_62630	170	-19.44	170	-19.44	809336	21	4678	1097
miRNA_8	UniGene_176697	170	-19.17	170	-19.17	872177	21	849	297
miRNA_8	UniGene_125622	170	-18.75	170	-18.75	844119	21	5203	3967
miRNA_8	UniGene_81655	170	-18.52	170	-18.52	819887	21	1591	1336
miRNA_8	UniGene_165864	170	-18.28	170	-18.28	866173	21	341	217
miRNA_8	UniGene_151117	170	-17.87	170	-17.87	858048	21	323	211
miRNA_8	UniGene_149857	170	-17.58	170	-17.58	857360	21	330	12
miRNA_8	UniGene_28866	170	-17.47	170	-17.47	790696	21	1140	1069
miRNA_8	UniGene_121949	452	-44.56	170	-17.18	842065	21	1282	153 946 308
miRNA_8	UniGene_7951	452	-44.56	170	-17.18	779284	21	1541	412 1205 567
miRNA_8	UniGene_15824	170	-16.3	170	-16.3	783503	21	870	188
miRNA_8	UniGene_158551	456	-33.02	170	-14.92	862146	21	471	139 446 61
miRNA_8	UniGene_4872	328	-24.62	170	-13.12	777601	21	572	184 1
miRNA_8	UniGene_62727	169	-19.7	169	-19.7	809397	21	2275	2082
miRNA_8	UniGene_111782	169	-19.38	169	-19.38	836537	21	2787	2276
miRNA_8	UniGene_47061	169	-19.33	169	-19.33	800740	21	2093	978
miRNA_8	UniGene_167678	169	-19.17	169	-19.17	867184	21	3064	1018
miRNA_8	UniGene_150658	169	-19.02	169	-19.02	857794	21	3184	3124
miRNA_8	UniGene_70611	169	-18.36	169	-18.36	813774	21	1467	721
miRNA_8	UniGene_88124	169	-18.36	169	-18.36	823442	21	1465	719
miRNA_8	UniGene_92058	169	-18.36	169	-18.36	825566	21	1463	717
miRNA_8	UniGene_93182	169	-18.36	169	-18.36	826186	21	1462	716
miRNA_8	UniGene_9081	310	-29.51	169	-18.21	779899	21	396	188 33
miRNA_8	UniGene_118544	495	-50.01	169	-17.74	840210	21	600	312 120 196
miRNA_8	UniGene_33274	332	-34.43	169	-17.74	793134	21	436	148 32
miRNA_8	UniGene_62277	318	-28.57	169	-17.08	809134	21	4684	1368 3767
miRNA_8	UniGene_126336	169	-16.31	169	-16.31	844505	21	579	209
miRNA_8	UniGene_128317	168	-21.42	168	-21.42	845594	21	2995	1794
miRNA_8	UniGene_187650	168	-21.42	168	-21.42	878206	21	2800	1599
miRNA_8	UniGene_179856	168	-20.25	168	-20.25	873910	21	499	140
miRNA_8	UniGene_35095	168	-20.18	168	-20.18	794134	21	3640	1881
miRNA_8	UniGene_188248	168	-19.88	168	-19.88	878533	21	1037	406
miRNA_8	UniGene_136785	168	-19.78	168	-19.78	850209	21	998	501
miRNA_8	UniGene_54673	168	-18.85	168	-18.85	804900	21	1499	681
miRNA_8	UniGene_191227	168	-18.72	168	-18.72	880146	21	354	315
miRNA_8	UniGene_195420	327	-36.66	168	-18.45	882388	21	677	20 332
miRNA_8	UniGene_114884	168	-18.13	168	-18.13	838237	21	3753	2957
miRNA_8	UniGene_109099	322	-31.23	168	-17.76	835071	21	2848	278 1171
miRNA_8	UniGene_120747	168	-17.33	168	-17.33	841389	21	1242	951
miRNA_8	UniGene_151318	168	-17.2	168	-17.2	858158	21	3320	2572
miRNA_8	UniGene_167396	168	-16.45	168	-16.45	867030	21	1989	858
miRNA_8	UniGene_178332	168	-14.71	168	-14.71	873092	21	729	11
miRNA_8	UniGene_139605	167	-22.42	167	-22.42	851718	21	643	530
miRNA_8	UniGene_27433	167	-21.39	167	-21.39	789878	21	3067	2852
miRNA_8	UniGene_76888	316	-33.81	167	-20.26	817238	21	1149	947 1060
miRNA_8	UniGene_170500	167	-19.78	167	-19.78	868707	21	2230	1566
miRNA_8	UniGene_7224	167	-19.78	167	-19.78	778886	21	2965	1566
miRNA_8	UniGene_178454	167	-19.72	167	-19.72	873161	21	3835	1197
miRNA_8	UniGene_49749	167	-19.72	167	-19.72	802226	21	4387	2325
miRNA_8	UniGene_92400	167	-19.24	167	-19.24	825767	21	508	314
miRNA_8	UniGene_22327	314	-29.19	167	-18.82	787049	21	9269	2383 3744
miRNA_8	UniGene_186152	167	-18.29	167	-18.29	877384	21	1690	1155
miRNA_8	UniGene_99826	167	-18.29	167	-18.29	829929	21	1634	1099
miRNA_8	UniGene_14269	167	-17.59	167	-17.59	782688	21	2424	998
miRNA_8	UniGene_160222	330	-34.63	167	-17.38	863080	21	6025	337 4980
miRNA_8	UniGene_153700	167	-17.29	167	-17.29	859465	21	303	218
miRNA_8	UniGene_166831	167	-16.88	167	-16.88	866723	21	901	232
miRNA_8	UniGene_1916	456	-39.56	167	-16.32	776022	21	5157	2649 3989 3424
miRNA_8	UniGene_3143	167	-15.71	167	-15.71	776688	21	443	13
miRNA_8	UniGene_125695	167	-15.34	167	-15.34	844156	21	3637	230
miRNA_8	UniGene_165722	461	-38.1	167	-15.17	866092	21	1090	243 702 134
miRNA_8	UniGene_83661	447	-29.9	167	-11.67	820999	21	6667	1739 3200 4285
miRNA_8	UniGene_29330	166	-23.88	166	-23.88	790958	21	558	245
miRNA_8	UniGene_117200	166	-23.66	166	-23.66	839493	21	1540	854
miRNA_8	UniGene_52024	166	-23.39	166	-23.39	803458	21	2147	238
miRNA_8	UniGene_59806	166	-20.44	166	-20.44	807773	21	1063	413
miRNA_8	UniGene_151375	166	-19.92	166	-19.92	858195	21	6798	3832
miRNA_8	UniGene_140436	166	-19.58	166	-19.58	852173	21	990	215
miRNA_8	UniGene_6492	166	-19.58	166	-19.58	778485	21	993	215
miRNA_8	UniGene_27906	311	-35.58	166	-19.2	790146	21	3204	890 1351
miRNA_8	UniGene_81942	166	-19.15	166	-19.15	820045	21	444	147
miRNA_8	UniGene_186662	166	-19.07	166	-19.07	877661	21	837	169
miRNA_8	UniGene_94973	311	-36.34	166	-18.92	827186	21	5820	2999 2334
miRNA_8	UniGene_73304	166	-18.56	166	-18.56	815230	21	788	111
miRNA_8	UniGene_10032	166	-18.54	166	-18.54	780422	21	404	115
miRNA_8	UniGene_67626	166	-18.37	166	-18.37	812104	21	493	460
miRNA_8	UniGene_162373	313	-27.11	166	-18.07	864260	21	2788	1679 735
miRNA_8	UniGene_69415	166	-17.27	166	-17.27	813115	21	1680	1389
miRNA_8	UniGene_129768	309	-30.25	166	-17.21	846389	21	797	660 332
miRNA_8	UniGene_170285	747	-68.61	166	-16.91	868588	21	1582	1136 1114 465 1410 1318
miRNA_8	UniGene_183169	602	-56.48	166	-16.91	875727	21	558	112 90 386 294
miRNA_8	UniGene_27657	166	-16.91	166	-16.91	789998	21	351	11
miRNA_8	UniGene_32604	602	-56.48	166	-16.91	792764	21	558	112 90 386 294
miRNA_8	UniGene_74021	602	-56.48	166	-16.91	815631	21	558	112 90 386 294
miRNA_8	UniGene_171022	311	-29.03	166	-16.77	868998	21	6268	3225 6076
miRNA_8	UniGene_48603	166	-16.67	166	-16.67	801570	21	740	152
miRNA_8	UniGene_43498	166	-16.47	166	-16.47	798760	21	431	284
miRNA_8	UniGene_157046	166	-16.43	166	-16.43	861315	21	3260	272
miRNA_8	UniGene_99153	166	-16.43	166	-16.43	829533	21	493	422
miRNA_8	UniGene_51528	166	-16.24	166	-16.24	803205	21	394	267
miRNA_8	UniGene_5711	166	-15.77	166	-15.77	778076	21	407	78
miRNA_8	UniGene_149182	166	-15.74	166	-15.74	857005	21	510	308
miRNA_8	UniGene_55631	166	-15.24	166	-15.24	805475	21	3196	2998
miRNA_8	UniGene_198766	166	-14.97	166	-14.97	884206	21	1953	1864
miRNA_8	UniGene_66871	166	-14.93	166	-14.93	811676	21	3062	2668
miRNA_8	UniGene_53155	166	-14.84	166	-14.84	804075	21	831	347
miRNA_8	UniGene_174923	166	-14.72	166	-14.72	871168	21	341	238
miRNA_8	UniGene_10862	166	-13.75	166	-13.75	780882	21	2640	290
miRNA_8	UniGene_39951	166	-13.18	166	-13.18	796805	21	1808	912
miRNA_8	UniGene_75075	165	-22.7	165	-22.7	816234	21	421	188
miRNA_8	UniGene_66688	165	-22.66	165	-22.66	811575	21	465	406
miRNA_8	UniGene_74675	165	-21.44	165	-21.44	816010	21	438	272
miRNA_8	UniGene_5412	320	-34.03	165	-21.41	777902	21	2165	2017 1730
miRNA_8	UniGene_156060	165	-20.93	165	-20.93	860755	21	1811	1594
miRNA_8	UniGene_44222	165	-20.81	165	-20.81	799156	21	1670	363
miRNA_8	UniGene_33342	313	-36.5	165	-20.73	793166	21	1862	713 1042
miRNA_8	UniGene_136471	165	-20.01	165	-20.01	850043	21	860	578
miRNA_8	UniGene_158234	165	-19.34	165	-19.34	861978	21	794	642
miRNA_8	UniGene_46679	602	-60.08	165	-19.31	800537	21	3437	1899 2292 28 2154
miRNA_8	UniGene_100814	165	-18.91	165	-18.91	830462	21	864	207
miRNA_8	UniGene_166476	165	-18.91	165	-18.91	866518	21	857	207
miRNA_8	UniGene_44847	165	-18.89	165	-18.89	799543	21	2095	295
miRNA_8	UniGene_46869	165	-18.82	165	-18.82	800636	21	3429	3036
miRNA_8	UniGene_7778	464	-43.8	165	-18.58	779189	21	6318	4135 1575 2004
miRNA_8	UniGene_118779	165	-18.54	165	-18.54	840335	21	748	548
miRNA_8	UniGene_139760	165	-18.5	165	-18.5	851816	21	366	1
miRNA_8	UniGene_155613	165	-18.31	165	-18.31	860516	21	1175	572
miRNA_8	UniGene_90148	165	-18.15	165	-18.15	824528	21	1885	1317
miRNA_8	UniGene_51293	165	-18.02	165	-18.02	803065	21	1796	1659
miRNA_8	UniGene_50431	165	-17.76	165	-17.76	802594	21	2872	1624
miRNA_8	UniGene_13496	165	-17.74	165	-17.74	782281	21	1347	1055
miRNA_8	UniGene_83258	165	-17.26	165	-17.26	820765	21	4865	1890
miRNA_8	UniGene_47160	165	-17.23	165	-17.23	800790	21	523	67
miRNA_8	UniGene_125454	165	-17.15	165	-17.15	844025	21	2336	740
miRNA_8	UniGene_145392	165	-17.15	165	-17.15	854904	21	3356	1760
miRNA_8	UniGene_199857	165	-17	165	-17	884813	21	343	80
miRNA_8	UniGene_27309	165	-17	165	-17	789814	21	353	1
miRNA_8	UniGene_188029	165	-16.89	165	-16.89	878405	21	1053	563
miRNA_8	UniGene_49330	165	-16.88	165	-16.88	801996	21	650	578
miRNA_8	UniGene_165609	165	-16.63	165	-16.63	866034	21	1445	457
miRNA_8	UniGene_193483	165	-16.63	165	-16.63	881351	21	1464	476
miRNA_8	UniGene_106696	165	-16.58	165	-16.58	833704	21	590	67
miRNA_8	UniGene_15461	165	-16.58	165	-16.58	783308	21	591	68
miRNA_8	UniGene_90732	165	-16.58	165	-16.58	824864	21	801	154
miRNA_8	UniGene_77694	165	-16.45	165	-16.45	817697	21	4373	4315
miRNA_8	UniGene_200021	318	-31.6	165	-16.42	884904	21	2579	2141 1875
miRNA_8	UniGene_160019	165	-16.19	165	-16.19	862960	21	3055	1606
miRNA_8	UniGene_169011	306	-25.73	165	-15.67	867878	21	794	254 287
miRNA_8	UniGene_55125	306	-25.73	165	-15.67	805169	21	859	319 352
miRNA_8	UniGene_167312	313	-24.69	165	-15.65	866986	21	8684	616 8321
miRNA_8	UniGene_139352	165	-15.46	165	-15.46	851593	21	729	546
miRNA_8	UniGene_172222	165	-15.46	165	-15.46	869646	21	1653	1470
miRNA_8	UniGene_48471	165	-14.42	165	-14.42	801504	21	488	168
miRNA_8	UniGene_64689	165	-14.14	165	-14.14	810488	21	578	261
miRNA_8	UniGene_118955	754	-74.34	164	-25.1	840426	21	4041	3238 1531 2990 398 1394
miRNA_8	UniGene_139131	754	-74.34	164	-25.1	851469	21	4040	3238 1531 2990 398 1394
miRNA_8	UniGene_63416	164	-21.36	164	-21.36	809784	21	1126	478
miRNA_8	UniGene_49728	614	-56.81	164	-21.26	802214	21	12768	1784 7819 12700 7149
miRNA_8	UniGene_32734	314	-35.15	164	-20.29	792848	21	3326	3099 3055
miRNA_8	UniGene_140844	164	-20.2	164	-20.2	852394	21	2246	663
miRNA_8	UniGene_17264	164	-20.2	164	-20.2	784289	21	2264	681
miRNA_8	UniGene_80964	164	-19.91	164	-19.91	819497	21	377	249
miRNA_8	UniGene_82585	321	-33.29	164	-19.47	820395	21	5738	5202 2675
miRNA_8	UniGene_157966	304	-28.49	164	-19.31	861836	21	536	11 342
miRNA_8	UniGene_192987	164	-18.3	164	-18.3	881093	21	372	253
miRNA_8	UniGene_171409	164	-18.17	164	-18.17	869194	21	1812	1184
miRNA_8	UniGene_104103	306	-28.95	164	-17.84	832250	21	1786	1144 1257
miRNA_8	UniGene_113724	164	-17.81	164	-17.81	837583	21	1580	924
miRNA_8	UniGene_95042	164	-17.8	164	-17.8	827224	21	3074	457
miRNA_8	UniGene_120360	164	-17.76	164	-17.76	841176	21	731	471
miRNA_8	UniGene_142449	306	-28.06	164	-17.66	853280	21	1422	943 956
miRNA_8	UniGene_143638	306	-28.06	164	-17.66	853948	21	1424	945 958
miRNA_8	UniGene_100477	164	-17.44	164	-17.44	830281	21	2953	1312
miRNA_8	UniGene_86127	164	-17.36	164	-17.36	822327	21	459	269
miRNA_8	UniGene_50884	447	-40.74	164	-17.19	802828	21	4614	4319 2335 1209
miRNA_8	UniGene_36603	164	-17.15	164	-17.15	794956	21	1153	573
miRNA_10	UniGene_131375	200	-42.63	200	-42.63	1068697	22	1128	829
miRNA_10	UniGene_158203	330	-51.53	182	-30.63	1083379	22	2019	42 65
miRNA_10	UniGene_116304	180	-29.5	180	-29.5	1060425	22	349	209
miRNA_10	UniGene_53807	180	-29.5	180	-29.5	1025841	22	350	209
miRNA_10	UniGene_100947	180	-27.98	180	-27.98	1051964	22	2733	2586
miRNA_10	UniGene_117587	180	-27.98	180	-27.98	1061123	22	1427	167
miRNA_10	UniGene_166563	180	-27.98	180	-27.98	1087989	22	466	167
miRNA_10	UniGene_196379	180	-27.98	180	-27.98	1104318	22	466	167
miRNA_10	UniGene_29822	180	-27.98	180	-27.98	1012662	22	396	167
miRNA_10	UniGene_61546	180	-27.98	180	-27.98	1030173	22	466	167
miRNA_10	UniGene_63831	180	-27.98	180	-27.98	1031419	22	399	167
miRNA_10	UniGene_131876	180	-27.54	180	-27.54	1068966	22	749	567
miRNA_10	UniGene_108415	335	-42.2	180	-27.52	1056089	22	2997	1887 496
miRNA_10	UniGene_181312	179	-31.61	179	-31.61	1096082	22	3173	1495
miRNA_10	UniGene_74869	610	-80.85	179	-30.14	1037528	22	5672	1427 5292 3596 1647
miRNA_10	UniGene_75289	610	-80.85	179	-30.14	1037763	22	5671	1426 5291 3595 1646
miRNA_10	UniGene_185054	179	-29.84	179	-29.84	1098208	22	514	164
miRNA_10	UniGene_98463	179	-29.84	179	-29.84	1050576	22	514	164
miRNA_10	UniGene_141721	319	-41.52	179	-26.59	1074291	22	3307	1151 1176
miRNA_10	UniGene_50835	177	-25.22	177	-25.22	1024218	22	1517	1241
miRNA_10	UniGene_201262	328	-41.38	176	-23.61	1107025	22	1882	1463 1814
miRNA_10	UniGene_153480	176	-22.05	176	-22.05	1080757	22	7276	3049
miRNA_10	UniGene_92644	175	-28.22	175	-28.22	1047324	22	4369	2344
miRNA_10	UniGene_169888	175	-27.8	175	-27.8	1089770	22	863	579
miRNA_10	UniGene_141746	320	-42.11	175	-27.54	1074303	22	1903	1403 393
miRNA_10	UniGene_43443	175	-27.53	175	-27.53	1020147	22	1260	360
miRNA_10	UniGene_4999	175	-27.53	175	-27.53	999085	22	1231	331
miRNA_10	UniGene_147921	175	-27.28	175	-27.28	1077729	22	372	195
miRNA_10	UniGene_162026	323	-43.18	175	-26.75	1085504	22	949	396 658
miRNA_10	UniGene_29824	323	-43.18	175	-26.75	1012664	22	949	396 658
miRNA_10	UniGene_174280	175	-25.32	175	-25.32	1092225	22	3338	93
miRNA_10	UniGene_136052	174	-30.06	174	-30.06	1071229	22	3279	812
miRNA_10	UniGene_90653	174	-29.53	174	-29.53	1046237	22	574	395
miRNA_10	UniGene_159509	336	-47.14	174	-29.04	1084110	22	2267	1949 1411
miRNA_10	UniGene_20602	336	-47.14	174	-29.04	1007517	22	2259	1949 1411
miRNA_10	UniGene_6247	336	-47.14	174	-29.04	999769	22	2265	1949 1411
miRNA_10	UniGene_62781	336	-47.14	174	-29.04	1030843	22	2262	1949 1411
miRNA_10	UniGene_55813	319	-40.01	174	-26.67	1026984	22	1103	44 429
miRNA_10	UniGene_181318	472	-57.12	174	-25.94	1096086	22	4460	3364 4007 4219
miRNA_10	UniGene_81513	173	-32.19	173	-32.19	1041229	22	1720	884
miRNA_10	UniGene_149705	173	-30.94	173	-30.94	1078691	22	2089	1823
miRNA_10	UniGene_20164	173	-28.09	173	-28.09	1007275	22	2731	1894
miRNA_10	UniGene_24561	173	-27.66	173	-27.66	1009700	22	339	101
miRNA_10	UniGene_19877	173	-26.18	173	-26.18	1007114	22	2120	278
miRNA_10	UniGene_42667	173	-26.18	173	-26.18	1019713	22	2022	278
miRNA_10	UniGene_24433	173	-24.99	173	-24.99	1009633	22	2263	1129
miRNA_10	UniGene_170955	462	-57.88	173	-24.68	1090370	22	624	11 401 448
miRNA_10	UniGene_95588	172	-27.45	172	-27.45	1048936	22	329	62
miRNA_10	UniGene_184538	172	-27.41	172	-27.41	1097937	22	1949	1560
miRNA_10	UniGene_18544	172	-27.41	172	-27.41	1006404	22	1846	1560
miRNA_10	UniGene_6987	172	-27.41	172	-27.41	1000174	22	1900	1560
miRNA_10	UniGene_19475	172	-25.58	172	-25.58	1006890	22	506	136
miRNA_10	UniGene_22484	172	-25.58	172	-25.58	1008554	22	506	136
miRNA_10	UniGene_117133	323	-40.73	172	-24.44	1060874	22	2267	1643 2238
miRNA_10	UniGene_130247	314	-38.07	172	-24.04	1068066	22	617	454 592
miRNA_10	UniGene_158890	314	-38.07	172	-24.04	1083757	22	617	454 592
miRNA_10	UniGene_75223	172	-24.04	172	-24.04	1037723	22	537	454
miRNA_10	UniGene_29140	172	-23.53	172	-23.53	1012265	22	1032	142
miRNA_10	UniGene_170147	172	-23.13	172	-23.13	1089922	22	543	143
miRNA_10	UniGene_8899	172	-23.13	172	-23.13	1001217	22	523	143
miRNA_10	UniGene_198323	172	-22.37	172	-22.37	1105392	22	987	886
miRNA_10	UniGene_130124	172	-21.54	172	-21.54	1067998	22	338	241
miRNA_10	UniGene_72571	172	-21.26	172	-21.26	1036244	22	832	247
miRNA_10	UniGene_86425	171	-28.24	171	-28.24	1043911	22	8572	681
miRNA_10	UniGene_134415	171	-26.13	171	-26.13	1070328	22	1480	1247
miRNA_10	UniGene_67925	318	-39.94	171	-25.66	1033694	22	1103	971 454
miRNA_10	UniGene_49356	464	-58.85	171	-25.31	1023422	22	8711	4199 5332 2603
miRNA_10	UniGene_132545	171	-25.18	171	-25.18	1069343	22	991	26
miRNA_10	UniGene_190267	325	-41.71	171	-25.11	1101052	22	2633	1782 1942
miRNA_10	UniGene_144499	326	-43.4	171	-24.42	1075835	22	2187	131 1707
miRNA_10	UniGene_52782	474	-57.03	171	-23.03	1025301	22	4904	3702 2528 4376
miRNA_10	UniGene_97348	171	-22.91	171	-22.91	1049925	22	2274	1431
miRNA_10	UniGene_12823	463	-60.94	171	-22.63	1003348	22	1965	332 521 370
miRNA_10	UniGene_135021	463	-60.94	171	-22.63	1070666	22	1984	332 521 370
miRNA_10	UniGene_152171	463	-60.94	171	-22.63	1080040	22	1965	332 521 370
miRNA_10	UniGene_187480	463	-60.94	171	-22.63	1099533	22	1965	332 521 370
miRNA_10	UniGene_22714	463	-60.94	171	-22.63	1008677	22	1927	332 521 370
miRNA_10	UniGene_24452	463	-60.94	171	-22.63	1009643	22	1965	332 521 370
miRNA_10	UniGene_46876	463	-60.94	171	-22.63	1022057	22	1984	332 521 370
miRNA_10	UniGene_63452	463	-60.94	171	-22.63	1031221	22	1965	332 521 370
miRNA_10	UniGene_79628	463	-60.94	171	-22.63	1040209	22	1965	332 521 370
miRNA_10	UniGene_65355	478	-59.68	171	-22.6	1032274	22	2029	1162 1447 1616
miRNA_10	UniGene_25611	171	-22.15	171	-22.15	1010287	22	1190	554
miRNA_10	UniGene_14453	171	-21.95	171	-21.95	1004191	22	1533	516
miRNA_10	UniGene_108419	311	-37.86	171	-21.51	1056092	22	3939	3328 1461
miRNA_10	UniGene_137751	171	-21.51	171	-21.51	1072143	22	1250	639
miRNA_10	UniGene_72292	171	-20.66	171	-20.66	1036108	22	6808	2388
miRNA_10	UniGene_200165	171	-19.64	171	-19.64	1106401	22	1457	341
miRNA_10	UniGene_68764	451	-68.12	170	-31.3	1034164	22	5254	600 390 2013
miRNA_10	UniGene_36797	310	-41.2	170	-27.08	1016487	22	5556	3008 3920
miRNA_10	UniGene_144805	316	-42.07	170	-23.97	1076011	22	6494	3948 2665
miRNA_10	UniGene_4019	320	-37.78	170	-23.76	998576	22	2745	2504 639
miRNA_10	UniGene_82290	320	-37.78	170	-23.76	1041642	22	7300	7059 5194
miRNA_10	UniGene_48035	170	-23.26	170	-23.26	1022671	22	679	311
miRNA_10	UniGene_78115	170	-23.26	170	-23.26	1039333	22	474	261
miRNA_10	UniGene_80304	170	-23.08	170	-23.08	1040570	22	394	370
miRNA_10	UniGene_128236	170	-22.45	170	-22.45	1066963	22	391	176
miRNA_10	UniGene_113563	170	-21.96	170	-21.96	1058907	22	1326	351
miRNA_10	UniGene_110659	170	-21.37	170	-21.37	1057322	22	8636	5703
miRNA_10	UniGene_19129	313	-37.7	170	-20.71	1006715	22	2318	129 1209
miRNA_10	UniGene_189822	170	-20.15	170	-20.15	1100792	22	1881	112
miRNA_10	UniGene_154795	169	-26.93	169	-26.93	1081471	22	750	598
miRNA_10	UniGene_58836	328	-49.87	169	-26.79	1028667	22	318	104 36
miRNA_10	UniGene_124995	468	-59.82	169	-26.5	1065190	22	2531	2020 577 757
miRNA_10	UniGene_19689	480	-70.69	169	-25.38	1006999	22	4247	2498 2704 3739
miRNA_10	UniGene_50578	169	-24.82	169	-24.82	1024087	22	463	44
miRNA_10	UniGene_59334	169	-24.8	169	-24.8	1028930	22	412	14
miRNA_10	UniGene_48753	451	-56.91	169	-24.74	1023067	22	3588	3233 1390 3039
miRNA_10	UniGene_68439	309	-43.36	169	-24.74	1033987	22	1906	1551 1357
miRNA_10	UniGene_2776	169	-24.02	169	-24.02	997926	22	439	132
miRNA_10	UniGene_85553	169	-23.49	169	-23.49	1043431	22	303	27
miRNA_10	UniGene_181858	169	-22.88	169	-22.88	1096387	22	330	42
miRNA_10	UniGene_67538	169	-22.88	169	-22.88	1033470	22	330	42
miRNA_10	UniGene_134499	321	-41.96	169	-22.42	1070370	22	3255	1431 1260
miRNA_10	UniGene_99654	324	-41.44	169	-22.15	1051243	22	3113	73 2466
miRNA_10	UniGene_91802	169	-21.66	169	-21.66	1046857	22	1588	269
miRNA_10	UniGene_74084	168	-27.14	168	-27.14	1037093	22	1906	1669
miRNA_10	UniGene_100308	168	-26.35	168	-26.35	1051593	22	1008	73
miRNA_10	UniGene_45260	168	-26.2	168	-26.2	1021193	22	499	401
miRNA_10	UniGene_86825	168	-25.25	168	-25.25	1044131	22	1556	563
miRNA_10	UniGene_166754	318	-43.11	168	-24.52	1088101	22	5179	3426 814
miRNA_10	UniGene_174490	457	-59.02	168	-24.14	1092332	22	4144	832 2521 1936
miRNA_10	UniGene_133727	308	-44.45	168	-23.75	1069981	22	3211	2280 2961
miRNA_10	UniGene_62288	168	-23.67	168	-23.67	1030557	22	601	17
miRNA_10	UniGene_154570	168	-23.55	168	-23.55	1081351	22	761	297
miRNA_10	UniGene_28368	168	-23.23	168	-23.23	1011818	22	1641	730
miRNA_10	UniGene_64192	453	-54.46	168	-22.44	1031625	22	3794	1205 1527 1174
miRNA_10	UniGene_102078	313	-36.64	168	-22	1052566	22	5040	1375 352
miRNA_10	UniGene_120812	168	-21.81	168	-21.81	1062848	22	2490	1740
miRNA_10	UniGene_139770	313	-38.25	168	-21.73	1073240	22	2801	454 1643
miRNA_10	UniGene_53120	314	-36.86	168	-21.68	1025475	22	5147	2815 3643
miRNA_10	UniGene_152278	168	-21.33	168	-21.33	1080099	22	1798	804
miRNA_10	UniGene_68263	168	-21.21	168	-21.21	1033899	22	360	105
miRNA_10	UniGene_22454	168	-20.49	168	-20.49	1008535	22	903	156
miRNA_10	UniGene_22414	168	-20.37	168	-20.37	1008509	22	312	158
miRNA_10	UniGene_174746	168	-20.32	168	-20.32	1092480	22	445	91
miRNA_10	UniGene_143332	317	-35.35	168	-19.99	1075194	22	305	142 54
miRNA_10	UniGene_22690	168	-19.94	168	-19.94	1008663	22	2609	2289
miRNA_10	UniGene_125112	168	-17.46	168	-17.46	1065253	22	1019	322
miRNA_10	UniGene_126780	167	-26.72	167	-26.72	1066173	22	2302	445
miRNA_10	UniGene_142082	466	-60.98	167	-26.56	1074498	22	4112	799 3291 3457
miRNA_10	UniGene_59500	311	-39.08	167	-25.86	1029023	22	5542	2553 1152
miRNA_10	UniGene_136842	460	-58.91	167	-25.57	1071653	22	1886	1744 1432 1416
miRNA_10	UniGene_32624	167	-25.45	167	-25.45	1014194	22	915	542
miRNA_10	UniGene_168733	167	-23.72	167	-23.72	1089158	22	2048	1218
miRNA_10	UniGene_108825	167	-23.71	167	-23.71	1056330	22	1625	375
miRNA_10	UniGene_192623	167	-23.71	167	-23.71	1102316	22	2226	375
miRNA_10	UniGene_166752	311	-36.93	167	-23.36	1088100	22	7811	3215 4988
miRNA_10	UniGene_119867	167	-23.21	167	-23.21	1062320	22	1321	1285
miRNA_10	UniGene_184892	167	-23.21	167	-23.21	1098129	22	2115	2079
miRNA_10	UniGene_92263	167	-23.13	167	-23.13	1047108	22	467	68
miRNA_10	UniGene_187208	167	-22.83	167	-22.83	1099379	22	945	618
miRNA_10	UniGene_68982	167	-22.73	167	-22.73	1034287	22	2364	377
miRNA_10	UniGene_183006	167	-22.63	167	-22.63	1097040	22	2125	2029
miRNA_10	UniGene_105163	167	-22.36	167	-22.36	1054245	22	874	640
miRNA_10	UniGene_42997	167	-22.36	167	-22.36	1019898	22	1361	1127
miRNA_10	UniGene_179111	310	-38.15	167	-22.05	1094932	22	2207	1381 522
miRNA_10	UniGene_169258	167	-21.87	167	-21.87	1089426	22	1707	1131
miRNA_10	UniGene_197481	167	-21.87	167	-21.87	1104913	22	664	88
miRNA_10	UniGene_38973	167	-21.61	167	-21.61	1017687	22	4340	1101
miRNA_10	UniGene_122172	167	-21.59	167	-21.59	1063600	22	441	380
miRNA_10	UniGene_167684	167	-21.27	167	-21.27	1088605	22	1162	955
miRNA_10	UniGene_52855	167	-20.47	167	-20.47	1025338	22	518	471
miRNA_10	UniGene_175981	167	-19.65	167	-19.65	1093191	22	313	79
miRNA_10	UniGene_43636	308	-33.06	167	-19.49	1020248	22	3201	895 490
miRNA_10	UniGene_169742	167	-19.47	167	-19.47	1089677	22	475	136
miRNA_10	UniGene_100872	167	-19.39	167	-19.39	1051917	22	3497	3397
miRNA_10	UniGene_66367	467	-55.76	167	-19.33	1032817	22	3906	2537 655 2243
miRNA_10	UniGene_96953	167	-19.16	167	-19.16	1049715	22	399	320
miRNA_10	UniGene_25037	167	-19.1	167	-19.1	1009982	22	1954	466
miRNA_10	UniGene_54723	167	-19.05	167	-19.05	1026352	22	3025	2068
miRNA_10	UniGene_199843	167	-18.82	167	-18.82	1106220	22	344	120
miRNA_10	UniGene_86582	167	-18.19	167	-18.19	1043990	22	2361	1113
miRNA_10	UniGene_142792	167	-17.79	167	-17.79	1074878	22	5813	5086
miRNA_10	UniGene_125742	166	-30.54	166	-30.54	1065593	22	314	109
miRNA_10	UniGene_67588	166	-28.73	166	-28.73	1033497	22	1013	965
miRNA_10	UniGene_198957	321	-42.96	166	-26.95	1105725	22	2403	1745 2173
miRNA_10	UniGene_56308	312	-44.06	166	-26.8	1027257	22	5923	5474 5393
miRNA_10	UniGene_41164	166	-26.44	166	-26.44	1018865	22	526	21
miRNA_10	UniGene_90581	166	-26.38	166	-26.38	1046197	22	2237	1206
miRNA_10	UniGene_4377	166	-26.01	166	-26.01	998758	22	1507	1355
miRNA_10	UniGene_139626	166	-25.39	166	-25.39	1073146	22	325	110
miRNA_10	UniGene_100576	166	-25.29	166	-25.29	1051747	22	1318	1035
miRNA_10	UniGene_116031	166	-25.12	166	-25.12	1060282	22	2699	2482
miRNA_10	UniGene_186111	166	-25.12	166	-25.12	1098777	22	500	283
miRNA_10	UniGene_146246	314	-39.18	166	-25.04	1076791	22	1927	1131 254
miRNA_10	UniGene_178596	166	-24.68	166	-24.68	1094654	22	560	160
miRNA_10	UniGene_130636	166	-24.32	166	-24.32	1068273	22	2204	561
miRNA_10	UniGene_22375	309	-40.97	166	-24.26	1008487	22	692	540 120
miRNA_10	UniGene_71260	309	-40.97	166	-24.26	1035550	22	693	540 120
miRNA_10	UniGene_25019	166	-24.02	166	-24.02	1009969	22	3255	343
miRNA_10	UniGene_181434	166	-23.66	166	-23.66	1096151	22	312	235
miRNA_10	UniGene_122250	319	-45.13	166	-23.35	1063643	22	1565	1226 565
miRNA_10	UniGene_4592	319	-45.13	166	-23.35	998875	22	2646	1226 565
miRNA_10	UniGene_173180	166	-23.19	166	-23.19	1091595	22	452	369
miRNA_10	UniGene_177429	308	-42.63	166	-23.19	1094017	22	2853	1830 2384
miRNA_10	UniGene_65729	166	-23.1	166	-23.1	1032481	22	1040	763
miRNA_10	UniGene_129901	166	-22.75	166	-22.75	1067877	22	2318	2218
miRNA_10	UniGene_200439	166	-22.63	166	-22.63	1106553	22	1935	28
miRNA_10	UniGene_31965	166	-22.61	166	-22.61	1013819	22	1542	538
miRNA_14	UniGene_108081	190	-40.86	190	-40.86	1498738	20	709	317
miRNA_14	UniGene_173228	190	-40.86	190	-40.86	1534461	20	1225	427
miRNA_14	UniGene_177070	190	-40.86	190	-40.86	1536638	20	778	386
miRNA_14	UniGene_193662	190	-40.86	190	-40.86	1545703	20	885	493
miRNA_14	UniGene_26861	190	-40.86	190	-40.86	1453809	20	785	393
miRNA_14	UniGene_76166	190	-40.86	190	-40.86	1481101	20	834	442
miRNA_14	UniGene_2296	610	-95.99	177	-34.4	1440494	20	9737	3033 7485 4601 3193
miRNA_14	UniGene_70773	177	-31.57	177	-31.57	1478119	20	3195	2451
miRNA_14	UniGene_196366	319	-51.7	176	-30.69	1547142	20	4544	1079 4131
miRNA_14	UniGene_112417	176	-30.48	176	-30.48	1501125	20	749	473
miRNA_14	UniGene_74533	174	-29.67	174	-29.67	1480180	20	4013	3942
miRNA_14	UniGene_59187	174	-29.66	174	-29.66	1471684	20	409	43
miRNA_14	UniGene_163552	174	-29.5	174	-29.5	1529151	20	3269	1509
miRNA_14	UniGene_121692	174	-28.63	174	-28.63	1506168	20	2442	2197
miRNA_14	UniGene_138449	174	-28.45	174	-28.45	1515344	20	2120	937
miRNA_14	UniGene_43813	174	-28.45	174	-28.45	1463168	20	2111	937
miRNA_14	UniGene_174429	174	-26.11	174	-26.11	1535132	20	845	821
miRNA_14	UniGene_121660	173	-29.24	173	-29.24	1506150	20	2486	347
miRNA_14	UniGene_169041	609	-82.55	173	-27.66	1532148	20	3608	361 2412 2344 2086
miRNA_14	UniGene_36735	323	-52.47	173	-27.62	1459278	20	2773	2458 401
miRNA_14	UniGene_46445	173	-27.62	173	-27.62	1464650	20	635	320
miRNA_14	UniGene_182498	172	-30.5	172	-30.5	1539578	20	984	535
miRNA_14	UniGene_71563	322	-49.45	172	-30.21	1478545	20	4783	1703 4467
miRNA_14	UniGene_181331	318	-43.85	172	-25.72	1538925	20	8789	8105 2096
miRNA_14	UniGene_10735	171	-30	171	-30	1445058	20	1045	659
miRNA_14	UniGene_155912	171	-26.86	171	-26.86	1524921	20	360	147
miRNA_14	UniGene_105867	170	-32.16	170	-32.16	1497487	20	344	56
miRNA_14	UniGene_155170	170	-28.99	170	-28.99	1524505	20	3202	1744
miRNA_14	UniGene_58674	319	-48.89	170	-28.68	1471418	20	1542	1162 858
miRNA_14	UniGene_155580	170	-28.04	170	-28.04	1524743	20	1229	1098
miRNA_14	UniGene_198617	170	-27.67	170	-27.67	1548369	20	797	182
miRNA_14	UniGene_84727	170	-27.27	170	-27.27	1485816	20	569	354
miRNA_14	UniGene_58698	170	-26.95	170	-26.95	1471435	20	2643	275
miRNA_14	UniGene_10613	170	-26.36	170	-26.36	1444991	20	592	113
miRNA_14	UniGene_181061	170	-26.36	170	-26.36	1538781	20	580	113
miRNA_14	UniGene_72174	323	-49.38	170	-25.76	1478870	20	555	425 40
miRNA_14	UniGene_66320	170	-25.58	170	-25.58	1475624	20	866	189
miRNA_14	UniGene_68031	170	-25.49	170	-25.49	1476585	20	388	262
miRNA_14	UniGene_8083	170	-25.49	170	-25.49	1443602	20	406	280
miRNA_14	UniGene_197895	170	-25.09	170	-25.09	1547968	20	433	167
miRNA_14	UniGene_162994	170	-24.42	170	-24.42	1528847	20	1113	87
miRNA_14	UniGene_24886	170	-23.92	170	-23.92	1452721	20	432	377
miRNA_14	UniGene_148477	313	-40.77	170	-22.56	1520857	20	3770	2648 2385
miRNA_14	UniGene_19315	170	-22.38	170	-22.38	1449640	20	1340	770
miRNA_14	UniGene_144032	451	-74.97	169	-31.76	1518428	20	4978	3401 4719 1317
miRNA_14	UniGene_92982	169	-31.71	169	-31.71	1490334	20	2582	419
miRNA_14	UniGene_131365	631	-105.06	169	-30.74	1511522	20	1088	654 522 588 621
miRNA_14	UniGene_79476	631	-105.06	169	-30.74	1482943	20	755	321 189 255 288
miRNA_14	UniGene_88311	169	-30.14	169	-30.14	1487806	20	1707	1232
miRNA_14	UniGene_67075	169	-29.99	169	-29.99	1476029	20	5394	1700
miRNA_14	UniGene_132838	597	-90.6	169	-29.47	1512346	20	14156	6431 8656 13938 1373
miRNA_14	UniGene_182264	169	-29.27	169	-29.27	1539445	20	1863	1325
miRNA_14	UniGene_121564	169	-28.66	169	-28.66	1506100	20	754	510
miRNA_14	UniGene_47615	169	-28.66	169	-28.66	1465283	20	3607	510
miRNA_14	UniGene_94178	169	-27.87	169	-27.87	1490989	20	1417	1212
miRNA_14	UniGene_143921	169	-27.68	169	-27.68	1518346	20	821	16
miRNA_14	UniGene_195407	169	-27.62	169	-27.62	1546629	20	2206	2045
miRNA_14	UniGene_81143	316	-50.25	169	-26.55	1483853	20	5051	4030 3806
miRNA_14	UniGene_111128	169	-25.54	169	-25.54	1500440	20	694	268
miRNA_14	UniGene_166108	169	-25.54	169	-25.54	1530566	20	692	266
miRNA_14	UniGene_58649	169	-25.54	169	-25.54	1471403	20	694	268
miRNA_14	UniGene_9349	169	-25.47	169	-25.47	1444292	20	2496	2201
miRNA_14	UniGene_17540	754	-101.53	169	-25.4	1448690	20	9594	1865 1498 8866 7195 628
miRNA_14	UniGene_172834	169	-24.92	169	-24.92	1534243	20	2276	432
miRNA_14	UniGene_182940	169	-24.92	169	-24.92	1539831	20	1230	432
miRNA_14	UniGene_53710	461	-58.56	169	-24.63	1468630	20	5265	3500 1183 3485
miRNA_14	UniGene_102349	308	-48.17	168	-30.48	1495537	20	981	166 33
miRNA_14	UniGene_126968	308	-48.17	168	-30.48	1509095	20	1269	166 33
miRNA_14	UniGene_183050	168	-29.04	168	-29.04	1539902	20	1173	11
miRNA_14	UniGene_99179	168	-29.04	168	-29.04	1493794	20	1448	1165
miRNA_14	UniGene_135163	168	-28.36	168	-28.36	1513565	20	356	321
miRNA_14	UniGene_187034	168	-28.24	168	-28.24	1542108	20	321	97
miRNA_14	UniGene_66436	319	-46.2	168	-28.24	1475690	20	339	115 9
miRNA_14	UniGene_185314	168	-27.93	168	-27.93	1541173	20	4142	2404
miRNA_14	UniGene_111509	168	-27.84	168	-27.84	1500634	20	1984	249
miRNA_14	UniGene_162695	168	-27.64	168	-27.64	1528681	20	726	564
miRNA_14	UniGene_172321	168	-27.64	168	-27.64	1533945	20	646	484
miRNA_14	UniGene_179330	168	-27.03	168	-27.03	1537886	20	1047	962
miRNA_14	UniGene_200487	764	-107.04	168	-26.79	1549412	20	6263	2801 2253 2485 2324 2188
miRNA_14	UniGene_136723	168	-26.35	168	-26.35	1514424	20	835	4
miRNA_14	UniGene_129038	168	-25.71	168	-25.71	1510243	20	400	166
miRNA_14	UniGene_66401	168	-25.71	168	-25.71	1475666	20	385	166
miRNA_14	UniGene_166379	168	-24.62	168	-24.62	1530722	20	817	690
miRNA_14	UniGene_150076	168	-24.43	168	-24.43	1521715	20	2671	2523
miRNA_14	UniGene_106362	167	-29.79	167	-29.79	1497752	20	2986	434
miRNA_14	UniGene_188562	466	-75.92	167	-29.65	1542948	20	2873	531 2103 894
miRNA_14	UniGene_138954	167	-29.18	167	-29.18	1515625	20	2857	2688
miRNA_14	UniGene_170507	167	-28.93	167	-28.93	1532958	20	312	225
miRNA_14	UniGene_135330	167	-28.9	167	-28.9	1513655	20	1338	1068
miRNA_14	UniGene_92202	167	-27.47	167	-27.47	1489903	20	2488	334
miRNA_14	UniGene_167899	597	-76.99	167	-25.98	1531552	20	7513	4581 6242 4724 7319
miRNA_14	UniGene_33945	313	-42.87	167	-24.7	1457745	20	8432	5262 6740
miRNA_14	UniGene_88712	311	-38.15	167	-22.83	1488035	20	4640	2529 1704
miRNA_14	UniGene_3665	166	-33.1	166	-33.1	1441228	20	569	256
miRNA_14	UniGene_117141	166	-30.18	166	-30.18	1503711	20	1211	831
miRNA_14	UniGene_139965	166	-28.87	166	-28.87	1516171	20	1472	671
miRNA_14	UniGene_118278	166	-28.73	166	-28.73	1504323	20	654	12
miRNA_14	UniGene_173807	166	-28.73	166	-28.73	1534784	20	1396	12
miRNA_14	UniGene_113956	166	-28.67	166	-28.67	1501943	20	2239	1910
miRNA_14	UniGene_127889	166	-28.18	166	-28.18	1509608	20	1904	58
miRNA_14	UniGene_254	166	-28.18	166	-28.18	1439358	20	1905	58
miRNA_14	UniGene_143915	166	-26.33	166	-26.33	1518341	20	1148	16
miRNA_14	UniGene_157617	166	-26.33	166	-26.33	1525887	20	1306	16
miRNA_14	UniGene_163008	166	-26.06	166	-26.06	1528853	20	10159	5506
miRNA_14	UniGene_138832	166	-25.49	166	-25.49	1515549	20	1199	49
miRNA_14	UniGene_162372	309	-49.16	166	-24.76	1528507	20	2688	523 2325
miRNA_14	UniGene_158816	454	-67.66	166	-24.67	1526544	20	4634	2250 1477 1805
miRNA_14	UniGene_36562	308	-44.42	166	-23.97	1459184	20	9623	841 4318
miRNA_14	UniGene_84804	166	-23.67	166	-23.67	1485871	20	556	371
miRNA_14	UniGene_180198	166	-23.51	166	-23.51	1538347	20	884	849
miRNA_14	UniGene_130759	741	-101.57	166	-23.48	1511189	20	9781	1631 147 1524 6324 471
miRNA_14	UniGene_179134	166	-23.42	166	-23.42	1537780	20	1496	1089
miRNA_14	UniGene_7118	308	-35.75	166	-23.42	1443078	20	2425	2031 483
miRNA_14	UniGene_19621	166	-22.61	166	-22.61	1449796	20	3266	2661
miRNA_14	UniGene_31680	166	-22.61	166	-22.61	1456493	20	3065	2460
miRNA_14	UniGene_107165	166	-22.5	166	-22.5	1498225	20	334	190
miRNA_14	UniGene_161284	306	-44.09	166	-22.05	1527924	20	370	38 281
miRNA_14	UniGene_148549	166	-21.88	166	-21.88	1520900	20	5969	3348
miRNA_14	UniGene_53692	312	-41.18	166	-21.45	1468621	20	2487	2401 2468
miRNA_14	UniGene_99761	790	-103.81	166	-21.45	1494145	20	431	70 135 267 202 334
miRNA_14	UniGene_109950	166	-21.08	166	-21.08	1499770	20	7382	5512
miRNA_14	UniGene_132145	165	-36.1	165	-36.1	1511949	20	899	104
miRNA_14	UniGene_5921	165	-32.5	165	-32.5	1442422	20	1836	1322
miRNA_14	UniGene_63306	165	-32.5	165	-32.5	1473966	20	1837	1323
miRNA_14	UniGene_14933	165	-30.09	165	-30.09	1447292	20	357	172
miRNA_14	UniGene_145490	461	-78.03	165	-29.45	1519211	20	7197	3052 2397 3307
miRNA_14	UniGene_95286	314	-46.06	165	-29.12	1491592	20	1122	61 94
miRNA_14	UniGene_198263	165	-28.68	165	-28.68	1548183	20	1426	1326
miRNA_14	UniGene_3037	165	-27.93	165	-27.93	1440886	20	457	94
miRNA_14	UniGene_102821	165	-27.9	165	-27.9	1495784	20	4500	2283
miRNA_14	UniGene_130745	165	-27.74	165	-27.74	1511179	20	417	261
miRNA_14	UniGene_131215	165	-27.66	165	-27.66	1511448	20	4293	3507
miRNA_14	UniGene_185001	165	-27.56	165	-27.56	1541011	20	408	201
miRNA_14	UniGene_121130	165	-27.36	165	-27.36	1505861	20	1635	333
miRNA_14	UniGene_43890	311	-45.93	165	-27.35	1463216	20	6309	3568 3387
miRNA_14	UniGene_42665	589	-85.16	165	-26.84	1462543	20	2257	1245 1324 974 1094
miRNA_14	UniGene_155072	165	-26.82	165	-26.82	1524455	20	1274	1086
miRNA_14	UniGene_115308	306	-48.17	165	-26.57	1502722	20	2751	1824 2659
miRNA_14	UniGene_117571	314	-46.03	165	-26.45	1503947	20	8235	4866 7347
miRNA_14	UniGene_190879	165	-26.19	165	-26.19	1544205	20	3480	2759
miRNA_14	UniGene_118436	165	-26.15	165	-26.15	1504399	20	1235	164
miRNA_14	UniGene_174891	165	-25.77	165	-25.77	1535400	20	3333	739
miRNA_14	UniGene_183340	165	-25.63	165	-25.63	1540078	20	350	53
miRNA_14	UniGene_29160	322	-46.9	165	-25.55	1455107	20	341	203 223
miRNA_14	UniGene_186709	165	-25.5	165	-25.5	1541943	20	1468	413
miRNA_14	UniGene_121633	308	-49.06	165	-25.48	1506137	20	4129	739 1060
miRNA_14	UniGene_138617	308	-49.06	165	-25.48	1515431	20	3617	161 482
miRNA_14	UniGene_143696	308	-49.06	165	-25.48	1518233	20	3596	161 482
miRNA_14	UniGene_145592	308	-49.06	165	-25.48	1519271	20	3617	161 482
miRNA_14	UniGene_183575	308	-49.06	165	-25.48	1540207	20	3622	161 482
miRNA_14	UniGene_195243	308	-49.06	165	-25.48	1546548	20	3622	161 482
miRNA_14	UniGene_35751	308	-49.06	165	-25.48	1458743	20	3617	161 482
miRNA_14	UniGene_66590	308	-49.06	165	-25.48	1475773	20	3622	161 482
miRNA_14	UniGene_73475	308	-49.06	165	-25.48	1479582	20	3622	161 482
miRNA_14	UniGene_76103	165	-25.35	165	-25.35	1481067	20	3547	180
miRNA_14	UniGene_193233	165	-25.32	165	-25.32	1545469	20	2285	163
miRNA_14	UniGene_115678	165	-25.27	165	-25.27	1502920	20	6045	5728
miRNA_14	UniGene_86309	165	-25.26	165	-25.26	1486667	20	2301	1220
miRNA_14	UniGene_175442	308	-46.87	165	-25.24	1535714	20	2882	1183 2293
miRNA_14	UniGene_111589	310	-39.57	165	-25.08	1500682	20	1232	415 867
miRNA_14	UniGene_97787	165	-24.98	165	-24.98	1493016	20	6523	4840
miRNA_14	UniGene_150455	165	-24.97	165	-24.97	1521934	20	3187	1314
miRNA_14	UniGene_69906	165	-24.97	165	-24.97	1477633	20	3188	1315
miRNA_14	UniGene_94900	165	-24.89	165	-24.89	1491382	20	653	352
miRNA_14	UniGene_43400	165	-24.76	165	-24.76	1462953	20	513	274
miRNA_14	UniGene_100404	305	-46.62	165	-24.73	1494480	20	945	671 392
miRNA_14	UniGene_141682	457	-64.37	165	-24.72	1517095	20	5321	500 3457 1149
miRNA_14	UniGene_110366	320	-45.85	165	-24.47	1499992	20	2039	1402 773
miRNA_14	UniGene_136378	165	-24.32	165	-24.32	1514245	20	307	32
miRNA_14	UniGene_153445	165	-24.29	165	-24.29	1523567	20	3982	2810
miRNA_14	UniGene_125453	310	-48.43	165	-24.23	1508272	20	4392	1973 2664
miRNA_14	UniGene_21502	165	-24.17	165	-24.17	1450852	20	2711	1562
miRNA_14	UniGene_171194	165	-24.07	165	-24.07	1533341	20	784	749
miRNA_14	UniGene_57155	1225	-174.85	165	-23.99	1470576	20	9584	2520 2034 4467 4212 5023 8336 6365 8634
miRNA_14	UniGene_51162	165	-23.98	165	-23.98	1467230	20	2537	1966
miRNA_14	UniGene_120843	307	-47.7	165	-23.95	1505697	20	5200	52 3835
miRNA_14	UniGene_26244	165	-23.94	165	-23.94	1453471	20	2849	144
miRNA_14	UniGene_121171	312	-39.55	165	-22.84	1505888	20	4367	3586 2605
miRNA_14	UniGene_3050	307	-35.85	165	-22.65	1440895	20	1665	1106 1560
miRNA_14	UniGene_127598	310	-44.38	165	-22.48	1509459	20	519	50 61
miRNA_14	UniGene_197677	165	-22.41	165	-22.41	1547848	20	7056	4462
miRNA_14	UniGene_102050	165	-22.06	165	-22.06	1495376	20	520	422
miRNA_14	UniGene_155607	165	-20.62	165	-20.62	1524761	20	1275	103
miRNA_14	UniGene_139722	165	-19.56	165	-19.56	1516038	20	1928	10
miRNA_14	UniGene_146607	164	-31.79	164	-31.79	1519820	20	1440	754
miRNA_14	UniGene_163733	318	-52.65	164	-31.11	1529248	20	6810	6528 6025
miRNA_14	UniGene_175271	328	-62.22	164	-31.11	1535615	20	587	23 305
miRNA_14	UniGene_146087	164	-29.27	164	-29.27	1519535	20	307	36
miRNA_14	UniGene_63738	164	-29.06	164	-29.06	1474201	20	1870	1439
miRNA_14	UniGene_84581	306	-55.33	164	-28.75	1485737	20	4016	2106 2769
miRNA_14	UniGene_131823	316	-56.97	164	-28.71	1511771	20	546	245 299
miRNA_14	UniGene_30616	316	-56.97	164	-28.71	1455932	20	321	20 74
miRNA_14	UniGene_100783	164	-28.61	164	-28.61	1494690	20	581	172
miRNA_14	UniGene_137539	164	-28.41	164	-28.41	1514858	20	3186	92
miRNA_14	UniGene_150907	164	-27.79	164	-27.79	1522181	20	1447	128
miRNA_14	UniGene_50081	164	-27.79	164	-27.79	1466656	20	1261	128
miRNA_14	UniGene_11527	164	-27.56	164	-27.56	1445487	20	326	288
miRNA_14	UniGene_24851	310	-44.91	164	-26.75	1452701	20	5574	1899 4676
miRNA_14	UniGene_34528	478	-65.28	164	-26.67	1458081	20	3064	626 1238 462
miRNA_14	UniGene_31670	164	-26.59	164	-26.59	1456486	20	1818	728
miRNA_17	UniGene_163982	527	-85.49	195	-41.49	1861500	21	1322	637 1214 1190
miRNA_17	UniGene_111154	182	-28.41	182	-28.41	1832580	21	1336	228
miRNA_17	UniGene_136898	179	-29.09	179	-29.09	1846643	21	1135	629
miRNA_17	UniGene_20834	179	-29.09	179	-29.09	1782594	21	1756	629
miRNA_17	UniGene_3635	179	-26.59	179	-26.59	1773336	21	2231	1320
miRNA_17	UniGene_97036	621	-82.85	175	-30.26	1824724	21	9135	758 3650 6138 3032
miRNA_17	UniGene_72268	174	-24.94	174	-24.94	1811051	21	2168	498
miRNA_17	UniGene_189149	315	-46.15	173	-26.11	1875391	21	1220	743 923
miRNA_17	UniGene_131290	171	-25.31	171	-25.31	1843611	21	846	51
miRNA_17	UniGene_165860	314	-42.41	171	-22.92	1862543	21	648	411 389
miRNA_17	UniGene_133162	313	-49.72	170	-27.92	1844641	21	3301	1140 2741
miRNA_17	UniGene_159579	170	-25.82	170	-25.82	1859109	21	342	237
miRNA_17	UniGene_143944	170	-25.12	170	-25.12	1850488	21	1064	963
miRNA_17	UniGene_157635	170	-25.12	170	-25.12	1858025	21	1063	962
miRNA_17	UniGene_171215	312	-43.07	170	-22.53	1865476	21	2153	1415 99
miRNA_17	UniGene_143559	170	-21.93	170	-21.93	1850271	21	1213	23
miRNA_17	UniGene_71178	169	-27.81	169	-27.81	1810462	21	1828	606
miRNA_17	UniGene_142000	169	-26.56	169	-26.56	1849403	21	1484	83
miRNA_17	UniGene_154240	169	-24	169	-24	1856131	21	1278	348
miRNA_17	UniGene_190064	310	-39.13	169	-22.53	1875886	21	3471	1975 1820
miRNA_17	UniGene_9129	169	-22.51	169	-22.51	1776297	21	3281	3180
miRNA_17	UniGene_94149	169	-22.51	169	-22.51	1823095	21	2061	1960
miRNA_17	UniGene_35300	323	-42.84	169	-22.32	1790622	21	2029	1109 1179
miRNA_17	UniGene_14414	168	-25.59	168	-25.59	1779128	21	507	101
miRNA_17	UniGene_138705	168	-25.07	168	-25.07	1847604	21	866	165
miRNA_17	UniGene_139992	168	-24.46	168	-24.46	1848310	21	652	226
miRNA_17	UniGene_16319	326	-43.57	168	-24.46	1780146	21	3660	226 3481
miRNA_17	UniGene_80435	168	-22.94	168	-22.94	1815605	21	337	240
miRNA_17	UniGene_88482	167	-26.87	167	-26.87	1820024	21	449	278
miRNA_17	UniGene_20317	167	-24.96	167	-24.96	1782321	21	1616	1261
miRNA_17	UniGene_62539	167	-24.72	167	-24.72	1805654	21	5201	3076
miRNA_17	UniGene_117928	167	-24.6	167	-24.6	1836255	21	2072	317
miRNA_17	UniGene_12839	167	-23.83	167	-23.83	1778314	21	5477	4672
miRNA_17	UniGene_102980	308	-40.89	167	-23.21	1827999	21	3092	2165 258
miRNA_17	UniGene_18743	316	-37.61	167	-23.21	1781467	21	1409	563 441
miRNA_17	UniGene_151337	628	-82.27	167	-22.74	1854544	21	3752	1351 2855 1457 339
miRNA_17	UniGene_168347	464	-54.62	167	-22.7	1863901	21	703	302 641 424
miRNA_17	UniGene_71882	609	-78.09	167	-21.84	1810839	21	3857	201 1544 2370 1087
miRNA_17	UniGene_100589	167	-21.78	167	-21.78	1826710	21	829	10
miRNA_17	UniGene_11174	167	-21.45	167	-21.45	1777419	21	554	165
miRNA_17	UniGene_139565	166	-31.3	166	-31.3	1848066	21	512	368
miRNA_17	UniGene_112429	590	-79.15	166	-27.74	1833256	21	17720	13809 755 7961 7342
miRNA_17	UniGene_13729	321	-44.44	166	-25.09	1778787	21	5483	237 4005
miRNA_17	UniGene_138958	166	-24.72	166	-24.72	1847752	21	2302	2221
miRNA_17	UniGene_76595	166	-23.98	166	-23.98	1813463	21	472	327
miRNA_17	UniGene_84904	166	-23.89	166	-23.89	1818036	21	417	120
miRNA_17	UniGene_125640	166	-23.55	166	-23.55	1840503	21	1013	806
miRNA_17	UniGene_84419	314	-40.9	166	-23.48	1817786	21	6579	5307 3080
miRNA_17	UniGene_135698	166	-23.45	166	-23.45	1845992	21	2059	1293
miRNA_17	UniGene_195598	166	-23.37	166	-23.37	1878848	21	566	542
miRNA_17	UniGene_99676	166	-23.21	166	-23.21	1826209	21	3118	1277
miRNA_17	UniGene_194349	166	-22.25	166	-22.25	1878191	21	314	123
miRNA_17	UniGene_93758	166	-21.89	166	-21.89	1822893	21	3867	3811
miRNA_17	UniGene_77629	166	-21.56	166	-21.56	1814026	21	1750	1680
miRNA_17	UniGene_27114	166	-21.52	166	-21.52	1786078	21	468	244
miRNA_17	UniGene_55721	166	-21.52	166	-21.52	1801893	21	821	244
miRNA_17	UniGene_161833	166	-18.41	166	-18.41	1860352	21	3498	1407
miRNA_17	UniGene_122367	165	-29.56	165	-29.56	1838677	21	3106	221
miRNA_17	UniGene_25348	165	-29.04	165	-29.04	1785112	21	3633	3073
miRNA_17	UniGene_80884	165	-29.04	165	-29.04	1815834	21	1428	868
miRNA_17	UniGene_14368	315	-47.43	165	-26.78	1779107	21	1728	1260 175
miRNA_17	UniGene_40434	315	-47.43	165	-26.78	1793437	21	1524	1056 175
miRNA_17	UniGene_171344	165	-26.46	165	-26.46	1865530	21	2700	2314
miRNA_17	UniGene_20590	165	-25.75	165	-25.75	1782465	21	890	473
miRNA_17	UniGene_65331	312	-43.69	165	-25.29	1807218	21	4766	527 1022
miRNA_17	UniGene_116712	165	-24.77	165	-24.77	1835596	21	1261	1160
miRNA_17	UniGene_104005	165	-24.46	165	-24.46	1828557	21	989	266
miRNA_17	UniGene_131547	165	-24.14	165	-24.14	1843752	21	408	5
miRNA_17	UniGene_4646	165	-24.14	165	-24.14	1773860	21	408	5
miRNA_17	UniGene_84491	165	-24.14	165	-24.14	1817822	21	462	359
miRNA_17	UniGene_191874	165	-23.25	165	-23.25	1876865	21	2396	123
miRNA_17	UniGene_158850	165	-23.22	165	-23.22	1858689	21	403	58
miRNA_17	UniGene_560	165	-23.1	165	-23.1	1771661	21	799	432
miRNA_17	UniGene_129444	311	-38.59	165	-22.63	1842581	21	3845	2897 1758
miRNA_17	UniGene_141719	165	-22.29	165	-22.29	1849246	21	2089	1834
miRNA_17	UniGene_112789	307	-41.61	165	-21.57	1833450	21	637	394 574
miRNA_17	UniGene_85481	165	-21.03	165	-21.03	1818345	21	500	145
miRNA_17	UniGene_142873	165	-20.63	165	-20.63	1849886	21	4608	2624
miRNA_17	UniGene_78389	306	-49.67	164	-27.89	1814451	21	1432	503 472
miRNA_17	UniGene_120322	321	-41.39	164	-25.19	1837528	21	2421	422 2098
miRNA_17	UniGene_32145	321	-41.39	164	-25.19	1788882	21	2250	422 1927
miRNA_17	UniGene_51697	164	-24.91	164	-24.91	1799674	21	6055	3137
miRNA_17	UniGene_197409	164	-24.7	164	-24.7	1879828	21	312	107
miRNA_17	UniGene_109547	306	-46.36	164	-24.51	1831676	21	2318	1067 252
miRNA_17	UniGene_197238	164	-24.08	164	-24.08	1879745	21	644	275
miRNA_17	UniGene_113221	164	-24.02	164	-24.02	1833687	21	5205	4021
miRNA_17	UniGene_5239	164	-23.9	164	-23.9	1774169	21	2648	1731
miRNA_17	UniGene_185937	164	-23.67	164	-23.67	1873639	21	2690	1600
miRNA_17	UniGene_111042	164	-23.4	164	-23.4	1832503	21	1842	462
miRNA_17	UniGene_169460	164	-23.4	164	-23.4	1864484	21	1845	462
miRNA_17	UniGene_126351	164	-22.58	164	-22.58	1840887	21	3136	2284
miRNA_17	UniGene_12058	164	-22.08	164	-22.08	1777893	21	11907	10696
miRNA_17	UniGene_113915	164	-21.97	164	-21.97	1834047	21	522	33
miRNA_17	UniGene_51961	164	-21.95	164	-21.95	1799794	21	806	155
miRNA_17	UniGene_12607	310	-41.63	164	-21.64	1778186	21	4061	2083 1399
miRNA_17	UniGene_2652	310	-41.63	164	-21.64	1772812	21	4067	2083 1399
miRNA_17	UniGene_14922	164	-18.87	164	-18.87	1779412	21	351	125
miRNA_17	UniGene_70432	164	-18.87	164	-18.87	1810055	21	334	125
miRNA_17	UniGene_96047	164	-18.87	164	-18.87	1824153	21	867	125
miRNA_17	UniGene_122603	308	-49.31	163	-30.56	1838818	21	2878	2733 1972
miRNA_17	UniGene_4221	163	-29.48	163	-29.48	1773642	21	4056	2431
miRNA_17	UniGene_159463	615	-92.14	163	-27.45	1859046	21	4557	3026 4417 2089 4519
miRNA_17	UniGene_117949	163	-27.24	163	-27.24	1836271	21	2897	1501
miRNA_17	UniGene_176247	314	-47.26	163	-27.06	1868300	21	1686	635 1322
miRNA_17	UniGene_57209	163	-25.71	163	-25.71	1802731	21	706	86
miRNA_17	UniGene_21560	163	-25.09	163	-25.09	1782997	21	305	1
miRNA_17	UniGene_102006	163	-25.07	163	-25.07	1827480	21	951	481
miRNA_17	UniGene_154820	163	-25.07	163	-25.07	1856440	21	950	480
miRNA_17	UniGene_40356	163	-25.07	163	-25.07	1793394	21	950	480
miRNA_17	UniGene_196463	163	-24.51	163	-24.51	1879309	21	429	152
miRNA_17	UniGene_94266	163	-24.39	163	-24.39	1823159	21	1526	1069
miRNA_17	UniGene_79613	163	-24.21	163	-24.21	1815154	21	976	429
miRNA_17	UniGene_87885	449	-67.66	163	-24.11	1819691	21	5314	4638 386 155
miRNA_17	UniGene_184576	163	-24.08	163	-24.08	1872909	21	334	102
miRNA_17	UniGene_11906	163	-23.8	163	-23.8	1777812	21	1775	1170
miRNA_17	UniGene_23900	163	-23.8	163	-23.8	1784303	21	1444	839
miRNA_17	UniGene_72322	459	-60.94	163	-23.5	1811083	21	6530	884 2345 952
miRNA_17	UniGene_39537	304	-40.37	163	-23.45	1792951	21	2506	143 896
miRNA_17	UniGene_83909	304	-40.37	163	-23.45	1817501	21	2503	143 896
miRNA_17	UniGene_87127	308	-43.9	163	-23.34	1819273	21	2394	930 970
miRNA_17	UniGene_167292	309	-45.61	163	-22.99	1863343	21	1011	1 766
miRNA_17	UniGene_46560	468	-61.25	163	-22.84	1796831	21	302	202 157 249
miRNA_17	UniGene_95639	163	-22.73	163	-22.73	1823918	21	1380	449
miRNA_17	UniGene_116091	163	-22.6	163	-22.6	1835273	21	327	180
miRNA_17	UniGene_113678	163	-22.59	163	-22.59	1833936	21	8003	5365
miRNA_17	UniGene_107467	163	-22.49	163	-22.49	1830514	21	327	49
miRNA_17	UniGene_164594	314	-40.32	163	-22.32	1861854	21	5020	1503 1129
miRNA_17	UniGene_108917	163	-22.29	163	-22.29	1831343	21	838	320
miRNA_17	UniGene_93168	163	-22.15	163	-22.15	1822552	21	819	484
miRNA_17	UniGene_160054	163	-21.82	163	-21.82	1859354	21	2343	967
miRNA_17	UniGene_18942	163	-21.69	163	-21.69	1781566	21	1233	1091
miRNA_17	UniGene_99109	163	-21.2	163	-21.2	1825883	21	399	87
miRNA_17	UniGene_173145	163	-21.04	163	-21.04	1866532	21	313	249
miRNA_17	UniGene_115235	163	-20.5	163	-20.5	1834795	21	2809	1219
miRNA_17	UniGene_70480	304	-34.89	163	-20.48	1810077	21	1900	752 848
miRNA_17	UniGene_168001	163	-19.75	163	-19.75	1863725	21	360	1
miRNA_17	UniGene_4096	163	-19.74	163	-19.74	1773573	21	506	346
miRNA_17	UniGene_197817	163	-19.33	163	-19.33	1880049	21	1516	849
miRNA_17	UniGene_12196	304	-34.08	163	-19.24	1777964	21	4673	525 3891
miRNA_17	UniGene_60402	163	-18.46	163	-18.46	1804493	21	1697	744
miRNA_17	UniGene_102802	306	-34.62	163	-18.3	1827896	21	1906	1842 908
miRNA_17	UniGene_59218	163	-17.94	163	-17.94	1803825	21	526	24
miRNA_17	UniGene_123410	163	-17.39	163	-17.39	1839251	21	470	369
miRNA_17	UniGene_178436	163	-17.21	163	-17.21	1869526	21	643	121
miRNA_17	UniGene_13284	163	-16.89	163	-16.89	1778531	21	2073	797
miRNA_17	UniGene_10227	163	-16.32	163	-16.32	1776905	21	492	10
miRNA_17	UniGene_85144	162	-28.83	162	-28.83	1818154	21	926	261
miRNA_17	UniGene_189695	162	-28.36	162	-28.36	1875692	21	841	80
miRNA_17	UniGene_134729	162	-27.12	162	-27.12	1845462	21	2825	21
miRNA_17	UniGene_43010	162	-26.79	162	-26.79	1794864	21	883	337
miRNA_17	UniGene_197151	162	-26.49	162	-26.49	1879695	21	505	259
miRNA_17	UniGene_43908	311	-48.19	162	-26.36	1795351	21	1158	1123 140
miRNA_17	UniGene_18083	311	-49.27	162	-26.25	1781115	21	2168	740 2063
miRNA_17	UniGene_28602	614	-80.36	162	-26.13	1786919	21	3361	521 1877 184 2338
miRNA_17	UniGene_198305	162	-25.95	162	-25.95	1880334	21	2828	2025
miRNA_17	UniGene_177350	320	-49.65	162	-25.62	1868920	21	3159	528 2022
miRNA_17	UniGene_99078	162	-25.51	162	-25.51	1825867	21	774	667
miRNA_17	UniGene_118270	162	-25.27	162	-25.27	1836442	21	348	187
miRNA_17	UniGene_33308	162	-25.27	162	-25.27	1789522	21	347	187
miRNA_17	UniGene_12267	162	-24.91	162	-24.91	1778008	21	418	9
miRNA_17	UniGene_130637	162	-24.21	162	-24.21	1843230	21	2252	958
miRNA_17	UniGene_132485	162	-23.91	162	-23.91	1844274	21	714	601
miRNA_17	UniGene_135536	162	-23.91	162	-23.91	1845897	21	690	556
miRNA_17	UniGene_155306	162	-23.91	162	-23.91	1856714	21	722	609
miRNA_17	UniGene_169337	162	-23.91	162	-23.91	1864417	21	683	556
miRNA_17	UniGene_170510	162	-23.91	162	-23.91	1865085	21	710	597
miRNA_17	UniGene_179233	162	-23.91	162	-23.91	1869964	21	716	603
miRNA_17	UniGene_197553	162	-23.91	162	-23.91	1879909	21	718	605
miRNA_17	UniGene_42765	162	-23.91	162	-23.91	1794723	21	720	607
miRNA_17	UniGene_7239	162	-23.91	162	-23.91	1775267	21	688	556
miRNA_17	UniGene_80117	162	-23.91	162	-23.91	1815429	21	724	611
miRNA_17	UniGene_82457	162	-23.91	162	-23.91	1816697	21	691	556
miRNA_17	UniGene_97120	162	-23.91	162	-23.91	1824760	21	712	599
miRNA_17	UniGene_52191	162	-23.84	162	-23.84	1799929	21	2884	2404
miRNA_17	UniGene_142164	162	-23.76	162	-23.76	1849494	21	776	439
miRNA_17	UniGene_103699	311	-39.81	162	-23.74	1828384	21	5912	2842 4560
miRNA_17	UniGene_37416	162	-23.42	162	-23.42	1791774	21	366	121
miRNA_17	UniGene_77223	162	-23.29	162	-23.29	1813799	21	1377	100
miRNA_17	UniGene_100919	162	-23.1	162	-23.1	1826903	21	4625	2450
miRNA_17	UniGene_12205	306	-41.71	162	-23.1	1777970	21	2238	1859 512
miRNA_17	UniGene_166324	162	-22.87	162	-22.87	1862812	21	2800	900
miRNA_17	UniGene_30069	305	-44.45	162	-22.8	1787757	21	2715	999 1616
miRNA_17	UniGene_145920	162	-22.78	162	-22.78	1851568	21	618	231
miRNA_17	UniGene_75142	162	-22.49	162	-22.49	1812643	21	347	93
miRNA_17	UniGene_105601	162	-22.44	162	-22.44	1829464	21	605	487
miRNA_17	UniGene_54760	162	-22.44	162	-22.44	1801334	21	805	123
miRNA_17	UniGene_68636	162	-22.4	162	-22.4	1809057	21	549	264
miRNA_17	UniGene_179358	162	-22.38	162	-22.38	1870024	21	515	475
miRNA_17	UniGene_197869	162	-22.35	162	-22.35	1880079	21	1760	1365
miRNA_17	UniGene_62175	162	-22.33	162	-22.33	1805446	21	890	646
miRNA_17	UniGene_124817	162	-22.19	162	-22.19	1840047	21	2608	954
miRNA_17	UniGene_168059	306	-36.99	162	-22.06	1863750	21	1015	397 673
miRNA_17	UniGene_189107	162	-21.99	162	-21.99	1875364	21	1500	561
miRNA_17	UniGene_60712	162	-21.9	162	-21.9	1804660	21	1831	327
miRNA_17	UniGene_170817	162	-21.88	162	-21.88	1865249	21	1169	420
miRNA_17	UniGene_187099	162	-21.83	162	-21.83	1874278	21	595	560
miRNA_17	UniGene_146212	162	-21.69	162	-21.69	1851726	21	1226	1142
miRNA_17	UniGene_153711	302	-35.39	162	-21.53	1855843	21	565	469 218
miRNA_17	UniGene_131368	162	-21.02	162	-21.02	1843649	21	869	703
miRNA_17	UniGene_75365	162	-20.79	162	-20.79	1812763	21	1519	995
miRNA_18	UniGene_135317	501	-76.12	182	-31.56	1956475	21	836	213 405 609
miRNA_18	UniGene_25870	177	-30.74	177	-30.74	1896100	21	3939	2072
miRNA_18	UniGene_124776	176	-30.81	176	-30.81	1950733	21	2116	183
miRNA_18	UniGene_49102	174	-29.65	174	-29.65	1908948	21	452	141
miRNA_18	UniGene_136463	174	-26.28	174	-26.28	1957118	21	1750	536
miRNA_18	UniGene_102050	174	-26.11	174	-26.11	1938208	21	520	205
miRNA_18	UniGene_152753	319	-48.25	173	-29.1	1966022	21	3355	505 440
miRNA_18	UniGene_174926	173	-26.3	173	-26.3	1978251	21	744	334
miRNA_18	UniGene_39040	173	-24.14	173	-24.14	1903384	21	1138	303
miRNA_18	UniGene_142370	322	-48.99	172	-27.59	1960314	21	3371	1826 2089
miRNA_18	UniGene_171004	171	-27.19	171	-27.19	1976067	21	961	686
miRNA_18	UniGene_67302	171	-27.19	171	-27.19	1918996	21	1153	686
miRNA_18	UniGene_102148	318	-39.19	171	-22.35	1938264	21	5195	2155 1719
miRNA_18	UniGene_154907	318	-39.19	171	-22.35	1967193	21	5196	2155 1719
miRNA_18	UniGene_102061	171	-19.63	171	-19.63	1938216	21	1389	1231
miRNA_18	UniGene_125979	171	-19.63	171	-19.63	1951386	21	1389	1231
miRNA_18	UniGene_3623	171	-19.63	171	-19.63	1884035	21	1389	1231
miRNA_18	UniGene_54016	171	-19.63	171	-19.63	1911627	21	1389	1231
miRNA_18	UniGene_85195	171	-19.63	171	-19.63	1928895	21	765	607
miRNA_18	UniGene_140974	319	-48.85	170	-29.83	1959554	21	4245	309 2269
miRNA_18	UniGene_99192	170	-27.43	170	-27.43	1936632	21	3621	1893
miRNA_18	UniGene_14726	170	-27.14	170	-27.14	1890011	21	515	200
miRNA_18	UniGene_186297	321	-42.86	170	-22.72	1984540	21	1952	455 776
miRNA_18	UniGene_151375	456	-57.74	169	-28.85	1965275	21	6798	3079 3005 3302
miRNA_18	UniGene_184693	500	-81.16	169	-27.63	1983685	21	1447	85 29 57
miRNA_18	UniGene_19488	970	-150.37	169	-27.63	1892560	21	539	457 512 429 371 400 344
miRNA_18	UniGene_126095	169	-27.15	169	-27.15	1951448	21	488	295
miRNA_18	UniGene_133031	458	-64.1	169	-26.4	1955270	21	2482	47 1518 2379
miRNA_18	UniGene_180451	458	-64.1	169	-26.4	1981312	21	2483	47 1519 2380
miRNA_18	UniGene_103097	169	-26.11	169	-26.11	1938754	21	530	397
miRNA_18	UniGene_106809	169	-26.03	169	-26.03	1940854	21	3977	2885
miRNA_18	UniGene_131894	169	-26.03	169	-26.03	1954641	21	1715	623
miRNA_18	UniGene_174651	169	-23.8	169	-23.8	1978091	21	832	699
miRNA_18	UniGene_44496	314	-43.51	169	-23.71	1906421	21	5154	1823 1498
miRNA_18	UniGene_90134	169	-22.18	169	-22.18	1931599	21	648	207
miRNA_18	UniGene_1492	336	-57.78	168	-29.81	1882884	21	1950	1609 1639
miRNA_18	UniGene_5616	168	-27.73	168	-27.73	1885102	21	583	427
miRNA_18	UniGene_85573	168	-27.73	168	-27.73	1929112	21	583	427
miRNA_18	UniGene_57049	607	-81.93	168	-26.4	1913344	21	3886	3342 1868 3774 746
miRNA_18	UniGene_70640	957	-125.83	168	-26.19	1920865	21	399	96 46 1 195 245 345
miRNA_18	UniGene_91014	323	-46.04	168	-25.6	1932095	21	8436	3560 3070
miRNA_18	UniGene_62480	168	-25.17	168	-25.17	1916336	21	366	235
miRNA_18	UniGene_167122	167	-31.03	167	-31.03	1973961	21	4219	510
miRNA_18	UniGene_66448	167	-27.91	167	-27.91	1918529	21	2072	1717
miRNA_18	UniGene_52628	167	-26.35	167	-26.35	1910880	21	1594	671
miRNA_18	UniGene_94498	457	-63.59	167	-25.87	1933998	21	1823	1206 664 1612
miRNA_18	UniGene_113669	317	-42.7	167	-24.94	1944641	21	3686	1587 1554
miRNA_18	UniGene_190071	314	-42.78	167	-24.14	1986600	21	6232	4087 3476
miRNA_18	UniGene_136055	772	-97.43	167	-23.25	1956894	21	1210	1072 828 910 800 751
miRNA_18	UniGene_655	167	-22.75	167	-22.75	1882421	21	1340	773
miRNA_18	UniGene_97806	315	-39.25	167	-22.75	1935863	21	8429	3921 1895
miRNA_18	UniGene_46455	167	-18.25	167	-18.25	1907484	21	1460	1111
miRNA_18	UniGene_66905	166	-34.52	166	-34.52	1918777	21	757	366
miRNA_18	UniGene_124549	166	-30.54	166	-30.54	1950605	21	392	150
miRNA_18	UniGene_181318	306	-56.62	166	-30.11	1981750	21	4460	1866 178
miRNA_18	UniGene_27304	166	-28.76	166	-28.76	1896891	21	1329	44
miRNA_18	UniGene_189330	166	-27.91	166	-27.91	1986203	21	3947	3420
miRNA_18	UniGene_106924	166	-27.85	166	-27.85	1940920	21	3704	3129
miRNA_18	UniGene_139779	166	-27.12	166	-27.12	1958912	21	390	67
miRNA_18	UniGene_142410	166	-26.99	166	-26.99	1960332	21	5782	3131
miRNA_18	UniGene_119145	758	-119.9	166	-26.72	1947605	21	1414	242 644 1206 128 75
miRNA_18	UniGene_159580	447	-54.26	166	-26.67	1969818	21	3614	1317 1961 2322
miRNA_18	UniGene_30713	478	-72.29	166	-26.29	1898814	21	1285	1165 1216 1267
miRNA_18	UniGene_165674	490	-77.87	166	-26.2	1973139	21	661	50 72 116
miRNA_18	UniGene_38695	321	-41.3	166	-25.4	1903188	21	2704	629 2076
miRNA_18	UniGene_103919	166	-25.36	166	-25.36	1939208	21	914	437
miRNA_18	UniGene_124784	306	-48.45	166	-24.95	1950738	21	4661	2632 687
miRNA_18	UniGene_36592	316	-44.27	166	-24.74	1902033	21	4211	561 2079
miRNA_18	UniGene_22256	315	-41.81	166	-24.23	1894086	21	3839	2252 2062
miRNA_18	UniGene_165369	166	-23.9	166	-23.9	1972984	21	2321	1562
miRNA_18	UniGene_67692	166	-23.87	166	-23.87	1919224	21	863	800
miRNA_18	UniGene_11079	166	-23.83	166	-23.83	1888081	21	3307	938
miRNA_18	UniGene_193292	166	-23.65	166	-23.65	1988321	21	1641	945
miRNA_18	UniGene_22209	166	-23.4	166	-23.4	1894056	21	827	430
miRNA_18	UniGene_56483	166	-23.34	166	-23.34	1913026	21	403	282
miRNA_18	UniGene_119544	315	-42.27	166	-23.31	1947822	21	737	299 596
miRNA_18	UniGene_172536	166	-22.15	166	-22.15	1976902	21	478	207
miRNA_18	UniGene_93	166	-20.42	166	-20.42	1882092	21	3207	2470
miRNA_18	UniGene_167098	166	-19.5	166	-19.5	1973948	21	7422	64
miRNA_18	UniGene_178769	165	-29.73	165	-29.73	1980415	21	1018	261
miRNA_18	UniGene_6546	165	-27.66	165	-27.66	1885595	21	4034	712
miRNA_18	UniGene_61096	307	-44.25	165	-27.35	1915577	21	2336	573 1640
miRNA_18	UniGene_137808	165	-26.46	165	-26.46	1957841	21	1136	941
miRNA_18	UniGene_16498	165	-26.19	165	-26.19	1890954	21	654	598
miRNA_18	UniGene_55493	165	-25.53	165	-25.53	1912458	21	440	232
miRNA_18	UniGene_121165	165	-25.47	165	-25.47	1948717	21	4305	579
miRNA_18	UniGene_188150	165	-25.32	165	-25.32	1985555	21	534	59
miRNA_18	UniGene_123094	315	-41.15	165	-25.12	1949800	21	2674	786 1048
miRNA_18	UniGene_125785	165	-24.67	165	-24.67	1951281	21	828	28
miRNA_18	UniGene_162558	165	-24.51	165	-24.51	1971446	21	8052	465
miRNA_18	UniGene_29207	165	-24.35	165	-24.35	1897976	21	2142	1903
miRNA_18	UniGene_171075	165	-24.28	165	-24.28	1976107	21	1498	1203
miRNA_18	UniGene_12001	604	-80.79	165	-23.96	1888569	21	406	156 301 372 14
miRNA_18	UniGene_11711	314	-44.55	165	-23.77	1888420	21	399	208 37
miRNA_18	UniGene_178196	309	-37.14	165	-23.72	1980098	21	3880	3323 1153
miRNA_18	UniGene_127398	165	-23.16	165	-23.16	1952165	21	1249	25
miRNA_18	UniGene_132751	308	-42.3	165	-23.05	1955137	21	3234	973 3080
miRNA_18	UniGene_26433	165	-22.98	165	-22.98	1896395	21	1167	427
miRNA_18	UniGene_45655	165	-22.98	165	-22.98	1907054	21	1168	427
miRNA_18	UniGene_136830	309	-41.34	165	-22.86	1957310	21	1669	1542 1583
miRNA_18	UniGene_102047	165	-22.85	165	-22.85	1938205	21	459	95
miRNA_18	UniGene_198307	305	-41.55	165	-22.5	1991043	21	2727	1807 1840
miRNA_18	UniGene_36332	305	-41.55	165	-22.5	1901880	21	1244	324 357
miRNA_18	UniGene_95775	305	-41.55	165	-22.5	1934711	21	1160	240 273
miRNA_18	UniGene_152517	165	-22.37	165	-22.37	1965885	21	2244	590
miRNA_18	UniGene_44713	313	-37.9	165	-21.85	1906551	21	8450	620 5376
miRNA_18	UniGene_69408	165	-21.41	165	-21.41	1920190	21	1724	1334
miRNA_18	UniGene_143850	165	-21.29	165	-21.29	1961139	21	302	181
miRNA_18	UniGene_42558	165	-21.2	165	-21.2	1905309	21	337	239
miRNA_18	UniGene_67627	165	-20.78	165	-20.78	1919185	21	1254	788
miRNA_18	UniGene_38567	306	-34.39	165	-20.23	1903118	21	8876	1551 3107
miRNA_18	UniGene_99133	165	-19.86	165	-19.86	1936603	21	1565	146
miRNA_18	UniGene_131644	308	-37.67	165	-19.53	1954508	21	2189	332 1734
miRNA_18	UniGene_51021	308	-37.67	165	-19.53	1909986	21	2192	332 1737
miRNA_18	UniGene_130681	164	-29.44	164	-29.44	1953968	21	1868	107
miRNA_18	UniGene_19770	164	-27.25	164	-27.25	1892709	21	3102	1114
miRNA_18	UniGene_10451	164	-27.24	164	-27.24	1887736	21	952	83
miRNA_18	UniGene_109909	164	-27.01	164	-27.01	1942578	21	1332	916
miRNA_18	UniGene_160670	164	-27.01	164	-27.01	1970412	21	393	31
miRNA_18	UniGene_39123	164	-26.27	164	-26.27	1903425	21	2578	2316
miRNA_18	UniGene_160200	164	-26.08	164	-26.08	1970146	21	519	156
miRNA_18	UniGene_66748	317	-47.09	164	-25.54	1918687	21	658	130 207
miRNA_18	UniGene_175080	305	-44.16	164	-25.36	1978343	21	4919	3458 214
miRNA_18	UniGene_107459	164	-24.91	164	-24.91	1941218	21	361	292
miRNA_18	UniGene_53520	164	-24.31	164	-24.31	1911354	21	521	40
miRNA_18	UniGene_97351	164	-24.03	164	-24.03	1935591	21	2990	2599
miRNA_18	UniGene_130343	164	-23.98	164	-23.98	1953793	21	701	444
miRNA_18	UniGene_73756	461	-59.66	164	-23.98	1922568	21	3017	444 1064 1746
miRNA_18	UniGene_136953	164	-23.86	164	-23.86	1957390	21	657	223
miRNA_18	UniGene_51278	164	-23.86	164	-23.86	1910135	21	773	294
miRNA_18	UniGene_86806	164	-23.85	164	-23.85	1929787	21	650	282
miRNA_18	UniGene_94418	164	-23.58	164	-23.58	1933946	21	3722	1
miRNA_18	UniGene_11327	164	-23.3	164	-23.3	1888215	21	338	246
miRNA_18	UniGene_39951	309	-43.3	164	-23.04	1903885	21	1808	741 1667
miRNA_18	UniGene_123831	304	-43.58	164	-22.92	1950195	21	1693	577 221
miRNA_18	UniGene_179232	164	-22.84	164	-22.84	1980671	21	786	246
miRNA_18	UniGene_187072	164	-22.45	164	-22.45	1984968	21	2945	2626
miRNA_18	UniGene_140117	312	-39.28	164	-21.95	1959097	21	2328	1364 518
miRNA_18	UniGene_145118	312	-39.28	164	-21.95	1961844	21	3049	1364 518
miRNA_18	UniGene_133734	164	-21.85	164	-21.85	1955649	21	1925	1647
miRNA_18	UniGene_164800	1960	-235.67	164	-21.66	1972661	21	8065	6601 5929 5061 6187 6099 7180 5823 4314 5135 5412 5770 4533 4757
miRNA_18	UniGene_16666	164	-21.48	164	-21.48	1891049	21	320	214
miRNA_18	UniGene_122346	164	-21.32	164	-21.32	1949370	21	2933	212
miRNA_18	UniGene_188945	164	-21.17	164	-21.17	1985995	21	1373	538
miRNA_18	UniGene_104094	164	-20.86	164	-20.86	1939324	21	4319	103
miRNA_18	UniGene_19533	328	-41.06	164	-20.53	1892582	21	1810	1459 1586
miRNA_18	UniGene_132245	164	-20.29	164	-20.29	1954832	21	1007	705
miRNA_18	UniGene_56270	164	-20.29	164	-20.29	1912893	21	1005	703
miRNA_18	UniGene_34745	318	-38.26	164	-19.32	1901028	21	1260	835 796
miRNA_18	UniGene_117504	314	-53.11	163	-28.48	1946739	21	3003	958 569
miRNA_18	UniGene_45059	314	-53.11	163	-28.48	1906754	21	3003	958 569
miRNA_18	UniGene_63750	314	-53.11	163	-28.48	1917039	21	3003	958 569
miRNA_18	UniGene_152563	163	-28.26	163	-28.26	1965911	21	357	40
miRNA_18	UniGene_122392	163	-27.58	163	-27.58	1949400	21	540	385
miRNA_18	UniGene_131568	163	-27.58	163	-27.58	1954471	21	537	382
miRNA_18	UniGene_50947	163	-27.58	163	-27.58	1909945	21	540	385
miRNA_18	UniGene_140044	163	-26.69	163	-26.69	1959051	21	1223	469
miRNA_18	UniGene_145783	163	-26.69	163	-26.69	1962198	21	1223	469
miRNA_18	UniGene_115280	306	-48.72	163	-26.35	1945533	21	8150	7162 2099
miRNA_18	UniGene_91514	600	-76.69	163	-26.24	1932366	21	12265	4221 2473 11183 6524
miRNA_18	UniGene_178770	605	-75.89	163	-25.51	1980416	21	11000	2538 3461 4740 7108
miRNA_18	UniGene_36596	163	-25.33	163	-25.33	1902034	21	1761	1581
miRNA_18	UniGene_140162	308	-40.91	163	-25.27	1959124	21	4153	2210 2649
miRNA_18	UniGene_43260	307	-45.07	163	-24.98	1905709	21	3609	1368 2248
miRNA_18	UniGene_184356	163	-24.9	163	-24.9	1983510	21	5292	3960
miRNA_18	UniGene_169613	163	-24.76	163	-24.76	1975271	21	1941	327
miRNA_18	UniGene_38169	163	-24.73	163	-24.73	1902907	21	1763	434
miRNA_18	UniGene_37619	163	-24.72	163	-24.72	1902601	21	621	563
miRNA_18	UniGene_170228	163	-24.62	163	-24.62	1975639	21	1326	713
miRNA_18	UniGene_55612	163	-24.56	163	-24.56	1912538	21	1076	61
miRNA_18	UniGene_162075	309	-42.71	163	-24.44	1971185	21	1364	1178 915
miRNA_18	UniGene_166611	309	-42.71	163	-24.44	1973679	21	1364	1178 915
miRNA_18	UniGene_29872	309	-42.71	163	-24.44	1898347	21	1364	1178 915
miRNA_18	UniGene_166933	321	-47.93	163	-24.37	1973861	21	4517	4249 4017
miRNA_18	UniGene_45271	163	-24.37	163	-24.37	1906866	21	401	133
miRNA_18	UniGene_124263	163	-24.02	163	-24.02	1950435	21	800	469
miRNA_18	UniGene_33152	456	-59.81	163	-23.83	1900147	21	3590	288 2530 2204
miRNA_18	UniGene_163507	163	-23.46	163	-23.46	1971956	21	453	204
miRNA_18	UniGene_110404	163	-23.37	163	-23.37	1942846	21	875	388
miRNA_18	UniGene_106397	163	-23.32	163	-23.32	1940612	21	2120	1628
miRNA_18	UniGene_97203	163	-23.18	163	-23.18	1935501	21	308	1
miRNA_18	UniGene_170782	163	-22.85	163	-22.85	1975933	21	1629	544
miRNA_18	UniGene_7846	163	-22.49	163	-22.49	1886305	21	684	263
miRNA_18	UniGene_197469	163	-21.88	163	-21.88	1990572	21	3744	3419
miRNA_18	UniGene_187002	163	-21.85	163	-21.85	1984922	21	1751	946
miRNA_18	UniGene_66425	163	-21.85	163	-21.85	1918514	21	1750	946
miRNA_18	UniGene_143748	306	-42.66	163	-21.84	1961088	21	830	640 375
miRNA_18	UniGene_17336	163	-21.42	163	-21.42	1891413	21	3969	1355
miRNA_18	UniGene_147662	163	-21.32	163	-21.32	1963243	21	1154	218
miRNA_18	UniGene_122736	314	-39.6	163	-21.02	1949604	21	924	246 444
miRNA_18	UniGene_157148	163	-21.01	163	-21.01	1968453	21	458	349
miRNA_18	UniGene_114198	163	-20.69	163	-20.69	1944922	21	404	58
miRNA_18	UniGene_178730	163	-20.51	163	-20.51	1980389	21	708	215
miRNA_18	UniGene_151056	163	-20.43	163	-20.43	1965094	21	1112	798
miRNA_18	UniGene_172667	163	-20.3	163	-20.3	1976981	21	2993	1205
miRNA_18	UniGene_115801	163	-20.15	163	-20.15	1945817	21	812	610
miRNA_18	UniGene_30280	163	-19.38	163	-19.38	1898581	21	400	91
miRNA_18	UniGene_9786	305	-38.21	163	-19.14	1887378	21	5493	1524 1813
miRNA_18	UniGene_161330	163	-18.84	163	-18.84	1970782	21	365	287
[truncated: 3,001 more rows]
