# Supplementary material for: Coordinated microRNA/mRNA Expression Profiles Reveal Unique Skin Color Regulatory Mechanisms in Chinese Giant Salamander (Andrias davidianus)
Source: Animals (Basel). 2023 Mar 28;13(7):1181. doi: 10.3390/ani13071181 (PMC10093658; doi:10.3390/ani13071181)
Supplement: Supplementary file 1 [file animals-13-01181-s001.zip › Supplementary file S6-MITF protein sequence from 328 other animals.fasta]

>WT
CSMNTLCLLGQKRIHDMMMGSSAEHPGAAKPPLSSSSVTSRILLRQQLMREQMQQQERREQQQKQQAAQF
MQQRVPVGQTPAINVSVPSSLPPSAQVPMEVLKVQTHLENPTKYHIQQAQRQQVKQYLSTTLGSKHANQV
LSLPCPNQPGDHIMQPGLGSSAPNSPMALLTLSSHCEKEMDDVIDDIISLESSYNEEILSLMDPGMHMAN
TNEDNLDATVYYESEARALAKERQKKDNHNLIERRRRFNINDRIKELGTLIPKSNDPAVETASTDWEFGG
KVGPGPYRSMGDPYSRDDMRWNKGTILKASVDYIRKLQREQQRTRELENKQKKLEHANRHLLLRIQELEM
QARAHGISVLPSAGLSSSDLVNRVIKQESILDSCGQDVLHHPDLSCTTTLDLTDGTITFSNNLRHMTDSS
NVYSMPAKMRSKLEDILMDDTLSPAVTDPLLSSVSPGASKASSRRSSMSMEDTDHTC
>AL
SSAEHPGAAKPPLSSSSVTSRILLRQQLMREQMQQQERREQQQKQQAAQFMQQRVPVGQTPAINVSVPSS
LPPSAQVPMEVLKVQTHLENPTKYHIQQAQRQQVKQYLSTTLGSKHANQVLSLPCPNQPGDHIMQPGLGS
SAPNSPMALLTLSSHCEKEMDDVIDDIISLESSYNEEILSLMDPGMHMANTNEDNLDATVYYESEARALA
KERQKKDNHNLIERRRRFNINDRIKELGTLIPKSNDPDMRWNKGTILKASVDYIRKLQREQQRTRELENK
QKKLEHANRHLLLRIQELEMQARAHGISVLPSAGLSSSDLVNRVIKQESILDSCGQDVLHHPDLSCTTTL
DLTDGTITFSNNLRHMTDSSNVYSMPAKMRSKLEDILMDDTLSPAVTDPLLSSVSPGASKASSRRSSMSM
EDTDHTC
>NP_001341533.1 microphthalmia-associated transcription factor isoform 9 [Homo sapiens]
MQSESGIVPDFEVGEEFHEEPKTYYELKSQPLKSSSSAEHPGASKPPISSSSMTSRILLRQQLMREQMQE
QERREQQQKLQAAQFMQQRVPVSQTPAINVSVPTTLPSATQVPMEVLKVQTHLENPTKYHIQQAQRQQVK
QYLSTTLANKHANQVLSLPCPNQPGDHVMPPVPGSSAPNSPMAMLTLNSNCEKEGFYKFEEQNRAESECP
GMNTHSRASCMQMDDVIDDIISLESSYNEEILGLMDPALQMANTLPVSGNLIDLYGNQGLPPPGLTISNS
CPANLPNIKRELTACIFPTESEARALAKERQKKDNHNLIERRRRFNINDRIKELGTLIPKSNDPDMRWNK
GTILKASVDYIRKLQREQQRAKELENRQKKLEHANRHLLLRIQELEMQARAHGLSLIPSTGLCSPDLVNR
IIKQEPVLENCSQDLLQHHADLTCTTTLDLTDGTITFNNNLGTGTEANQAYSVPTKMGSKLEDILMDDTL
SPVGVTDPLLSSVSPGASKTSSRRSSMSMEETEHTC

>NP_001106669.1 microphthalmia-associated transcription factor isoform 1 [Mus musculus]
MQSESGIVADFEVGEEFHEEPKTYYELKSQPLKSSSSAEHSGASKPPLSSSTMTSRILLRQQLMREQMQE
QERREQQQKLQAAQFMQQRVAVSQTPAINVSVPTTLPSATQVPMEVLKVQTHLENPTKYHIQQAQRHQVK
QYLSTTLANKHASQVLSSPCPNQPGDHAMPPVPGSSAPNSPMAMLTLNSNCEKEAFYKFEEQSRAESECP
GMNTHSRASCMQMDDVIDDIISLESSYNEEILGLMDPALQMANTLPVSGNLIDLYSNQGLPPPGLTISNS
CPANLPNIKRELTACIFPTESEARALAKERQKKDNHNLIERRRRFNINDRIKELGTLIPKSNDPDMRWNK
GTILKASVDYIRKLQREQQRAKDLENRQKKLEHANRHLLLRVQELEMQARAHGLSLIPSTGLCSPDLVNR
IIKQEPVLENCSQELVQHQADLTCTTTLDLTDGTITFTNNLGTMPESSPAYSIPRKMGSNLEDILMDDAL
SPVGVTDPLLSSVSPGASKTSSRRSSMSAEETEHAC

>NP_001178018.1 microphthalmia-associated transcription factor isoform 1 [Rattus norvegicus]
MQSESGIVADFEVGEEFHEEPKTYYELKSQPLKSSSSAEHSGASKPPLSSSTMTSRILLRQQLMREQMQE
QERREQQQKLQAAQFMQQRVAVSQTPAINVSVPTTLPSATQVPMEVLKVQTHLENPTKYHIQQAQRHQVK
QYLSTTLANKHAGQVLSPPCPNQPGDHAMPPVPGSSAPNSPMAMLTLNSNCEKEAFYKFEEQSRAESECP
GMNTHSRASCMQMDDVIDDIISLESSYNEEILGLMDPALQMANTLPVSGNLIDLYSNQGLPPPGLTISNS
CPANLPNIKRELTACIFPTESEARALAKERQKKDNHNLIERRRRFNINDRIKELGTLIPKSNDPDMRWNK
GTILKASVDYIRKLQREQQRAKDLENRQKKLEHANRHLLLRVQELEMQARAHGLSLIPSTGLCSPDLVNR
IIKQEPVLENCSQELVQHQADLTCTTTLDLTDGTISFTNNLGTMPESSPAYSIPRKMASNLEDILMDDAL
SPVGVTDPLLSSVSPGASKTSSRRSSMSAEETEHAC

>XP_015148452.2 microphthalmia-associated transcription factor isoform X1 [Gallus gallus]
MQAESGIVPDFEVGEEFHEEPKTYYELKSQPLKSSNSEHPGASKPPLSSSSMTSRILLRQQLMREQMQEQ
ERREQQQKQQAAQFMQQRVPVSQTPAINVSVPASLPPATQVPMEVLKVQTHLENPTKYHIQQAQRQQVKQ
YLSTTLANKHANQALSLPCPNQPGDHVMPPGTGSSAPNSPMAMLTLNSNCEKEGFYKFEEQSRVESECPA
LNTHSRASCMQMDDVIDDIISLESSYNEEILGLMDPALQMANTLPVSGNLIDLYGNQSMPPPGLNISNSC
PANLPNIKRELTACIFPTESEARALAKERQKKDNHNLIERRRRFNINDRIKELGTLIPKSNDPDMRWNKG
TILKASVDYIRKLQREQQRTKELENRQKKLEHANRHLLLRIQELEMQARAHGLSLVPSTGICSPDMVNRV
IKQEPVLDNCNQDLMPHHTDLSCTTTLDLTDGTITFSDNLGNVTEPTGTYSVPAKMGSKLEDILMDDTLS
PVGVTDPLLSSVSPGASKTSSRRSSVSMEDTDHAC

>XP_015314988.1 microphthalmia-associated transcription factor isoform X1 [Bos taurus]
MQSESGIVPDFEVGEEFHEEPKTYYELKSQPLKSSSSEEHPGASKPPISSSSMTSRILLRQQLMREQMQE
QERREQQQKLQAAQFMQQRVPVSQTPAINVSVPTTLPSATQVPMEVLKVQTHLENPTKYHIQQAQRQQVK
QYLSTTLANKHANQVLSLPCPNQPGDHVMPPVPGSSAPNSPMAMLTLNSNCEKEGFYKFEEQNRAESECP
SMNTHSRASCMQMDDVIDDIISLESSYNEEILGLMDPALQMANTLPVSGNLIDLYGNQGLPPPGLTISNS
CPANLPNIKRELTACIFPTESEARALAKERQKKDNHNLIERRRRFNINDRIKELGTLIPKSNDPDMRWNK
GTILKASVDYIRKLQREQQRAKELENRQKKLEHANRHLLLRIQELEMQARAHGLSLIPSTGLCSPDLVSR
IIKQEPALENCNQDLLQHHADLTCTTTLDLTDGTITFNNSLGAGTESSQAYSVPAKMGSKLEDILMDDTL
SPVGITDPLLSSVSPGASKTSSRRSSMSMEETEHAC

>XP_020924242.1 microphthalmia-associated transcription factor isoform X1 [Sus scrofa]
MQSESGIVPDFEVGEEFHEEPKTYYELKSQPLKSSSSEEHPGASKPPISSSSMTSRILLRQQLMREQMQE
QERREQQQKLQAAQFMQQRVPVSPTPAINVSVPTTLPSATQVPMEVLKVQTHLENPTKYHIQQAQRQQVK
QYLSTTLANKHANQVLSLPCPNQPGDHVMPPVPGSSAPNSPMAMLTLNSNCEKEGFYKFEEQNRAESECP
SMNTHSRASCMQMDDVIDDIISLESSYNEEILGLMDPALQMANTLPVSGNLIDLYGNQGLPPPGLTISNS
CPANLPNIKRELTACIFPTESEARALAKERQKKDNHNLIERRRRFNINDRIKELGTLIPKSNDPDMRWNK
GTILKASVDYIRKLQREQQRAKELENRQKKLEHANRHLLLRIQELEMQARAHGLSLIPSTGLCSPDLVNR
IIKQEPTLENCSQDLLQHHADLTCTTTLDLTDGTITFNNNLGTGSEGNPAYSVPTKMGSKLEDILMDDTL
SPVGITDPLLSSVSPGASKTSSRRSSMSMEETEHAC

>XP_038282305.1 microphthalmia-associated transcription factor isoform X1 [Canis lupus familiaris]
MQSESGIVPDFEVGEEFHEEPKTYYELKSQPLKSSSSEEHPGASKPPISSSSMTSRILLRQQLMREQMQE
QERREQQQKLQAAQFMQQRVPVSQTPAINVSVPTTLPSATQVPMEVLKVQTHLENPTKYHIQQAQRQQVK
QYLSTTLANKHANQVLSLPCPNQPGDHVMPPVPGSSAPNSPMAMLTLNSNCEKEGFYKFEEQNRAESECP
TMNTHSRASCMQMDDVIDDIISLESSYNEEILGLMDPALQMANTLPVSGNLIDLYGNQGLPPPGLTISNS
CPANLPNIKRELTACIFPTESEARALAKERQKKDNHNLIERRRRFNINDRIKELGTLIPKSNDPDMRWNK
GTILKASVDYIRKLQREQQRAKELENRQKKLEHANRHLLLRIQELEMQARAHGLSLIPSTGLCSPDLVNR
IIKQEPTLENCNQDLLQHHADLPCTTTLDLTDGSITFNNNLGAGTESSQAYSVPTKMGSKLEDILMDDTL
SPVGVTDPLLSSVSPGASKTSSRRSSMSMEETDHAC

>XP_009444115.2 microphthalmia-associated transcription factor isoform X1 [Pan troglodytes]
MQSESGIVPDFEVGEEFHEEPKTYYELKSQPLKSSSSAEHPGASKPPISSSSMTSRILLRQQLMREQMQE
QERREQQQKLQAAQFMQQRVPVSQTPAINVSVPTTLPSATQVPMEVLKVQTHLENPTKYHIQQAQRQQVK
QYLSTTLANKHANQVLSLPCPNQPGDHVMPPVPGSSAPNSPMAMLTLNSNCEKEGFYKFEEQNRAESECP
GMNTHSRASCMQMDDVIDDIISLESSYNEEILGLMDPALQMANTLPVSGNLIDLYGNQGLPPPGLTISNS
CPANLPNIKRELTACIFPTESEARALAKERQKKDNHNLIERRRRFNINDRIKELGTLIPKSNDPDMRWNK
GTILKASVDYIRKLQREQQRAKELENRQKKLEHANRHLLLRIQELEMQARAHGLSLIPSTGLCSPDLVNR
IIKQEPVLENCSQDLLQHHAELTCTTTLDLTDGTITFNNNLGTGTEANQAYSVPTKMGSKLEDILMDDTL
SPVGVTDPLLSSVSPGASKTSSRRSSMSMEETEHTC

>XP_014985878.1 microphthalmia-associated transcription factor isoform X1 [Macaca mulatta]
MQSESGIVPDFEVGEEFHEEPKTYYELKSQPLKSSSSAEHPGASKPPISSSSMTSRILLRQQLMREQMQE
QERREQQQKLQAAQFMQQRVPVSQTPAINVSVPTTLPSATQVPMEVLKVQTHLENPTKYHIQQAQRQQVK
QYLSTTLANKHANQVLSLPCPNQPGDHVMPPVPGSSAPNSPMAMLTLNSNCEKEGFYKFEEQNRAESECP
GMNTHSRASCMQMDDVIDDIISLESSYNEEILGLMDPALQMANTLPVSGNLIDLYGNQGLPPPGLTISNS
CPANLPNIKRELTACIFPTESEARALAKERQKKDNHNLIERRRRFNINDRIKELGTLIPKSNDPDMRWNK
GTILKASVDYIRKLQREQQRAKELENRQKKLEHANRHLLLRIQELEMQARAHGLSLIPSTGLCSPDLVNR
IIKQEPVLENCSQDLLQHHADLTCTTTLDLTDGTITFNNNLGTGTEANQAYSVPTKMGSKLEDILMDDTL
SPVGVTDPLLSSVSPGASKTSSRRSSMSMEETEHAC

>XP_007500135.1 PREDICTED: microphthalmia-associated transcription factor isoform X1 [Monodelphis domestica]
MQSESGIVPDFEVGEEFHEEPKTYYELKSQPLKCSSSTEHPGASKPPLSSSSMTSRILLRQQLMREQMQE
QERREQQQKQQAAQFMQQRVPVSQTPAINVSVPSSLPPATQVPMEVLKVQTHLENPTKYHIQQAQRQQVK
QYLSTTLANKHANQALSLPCPNQPGDHVMPPGPGSSAPNSPMAMLTLNSNCEKEGFYKFEEQNRAESECP
NMNTHSRASCMQMDDVIDDIISLESSYNEEILGLMDPALQMANTLPVSGNLIDLYGNQGMPPPGLAISNS
CPANLPNIKRELTACIFPTESEARALAKERQKKDNHNLIERRRRFNINDRIKELGTLIPKSNDPDMRWNK
GTILKASVDYIRKLQREQQRAKELENRQKKLEHANRHLLLRIQELEMQARAHGLSLIPSTGLCSPELVNR
VIKQEPILENCSQDVLQHHPDLTCTTTLDLTDGTITFSNNLGNGTETTTAYSVPTKMGSKLEDILMDDTL
SPVGVTDPLLSSVSPGASKASSRRSSMSMEDTDHAC

>XP_023475504.1 microphthalmia-associated transcription factor isoform X1 [Equus caballus]
MQSESGIVPDFEVGEEFHEEPKTYYELKSQPLKSSSSEEHPGASKPPISSSSMTSRILLRQQLMREQMQE
QERREQQQKLQAAQFMQQRVPVSQTPAINVSVPTTLPSATQVPMEVLKVQTHLENPTKYHIQQAQRQQVK
QYLSTTLANKHANQVLSLPCPNQPGDHVMPPVPGSSAPNSPMAMLTLNSNCEKEGFYKFEEQNRAESECP
SMNTHSRASCMQMDDVIDDIISLESSYNEEILGLMDPALQMANTLPVSGNLIDLYSNQGLPPPGLTISNS
CPANLPNIKRELTACIFPTESEARALAKERQKKDNHNLIERRRRFNINDRIKELGTLIPKSNDPDMRWNK
GTILKASVDYIRKLQREQQRAKELENRQKKLEHANRHLLLRIQELEMQARAHGLSLIPSTGLCSPDLVNR
IIKQEPALENCNQDLLQHHADLTCTTTLDLTDGTISFNNNLGTGTESNQAYSIPAKMGSKLEDILMDDTL
SPVGVTDPLLSSVSPGASKTSSRRSSMSMEETEHAC

>XP_028907040.1 microphthalmia-associated transcription factor isoform X1 [Ornithorhynchus anatinus]
MQTESGIVPDFEVGEEIHEEPKTYYELKSQPLKSSSSTEHPGASKPPLSASGMTSRILLRQQLMREQMQE
QERREQQQKQQAAQFMQQRVPVSQTPAINVSVPTSLPPATQVPMEVLKVQTHLENPTKYHIQQAQRQQVK
QYLSTTLANKHANQALSLPCPNQPGDHVMPPGPGSSAPNSPMAMLTLNSNCEKEGFYKFEEPSRAESECP
NLNPHSRASCMQMDDVIDDIISLESSYNEEILGLMDPALQMANTLPVSGNLIDLYGNQSMPPPGLTISNS
CPANLPNIKRELTACIFPTESEARALAKERQKKDNHNLIERRRRFNINDRIKELGTLIPKSNDPDMRWNK
GTILKASVDYIRKLQREQQRTKELENRQKKLEHANRHLLLRIQELEMQARAHGLPLIPSTGLCSPDLVNR
VIKQEPILENCNQEVLQHHPDLTCTTTLDLTDGTITFSSNLGNGTESTTGYSVPTKMGSKLEDILMDDTL
SPVGVTDPLLSSVSPGASKTSSRRSSMSMEDADHAC

>NP_001093747.1 microphthalmia-associated transcription factor [Xenopus tropicalis]
MQSESGIVPDFDVGEEFHEEPKTYYELKSQPLKYSSSAEHPGASKPPLSSSSMTSRILLRQQLMREQMQQ
QERREQQQKQQAAQFMQQRAAVSHTPAINVSSSLPASPQVPMEVLKVQTHLENPTKYHIQQAQKQQVKQY
LTTAKHSGQALSLPCPNQPGDHIMPPGPGSSAPNSPMALLTIGSTCEKEMDDVIDDIISLESSYNEDILL
MDPSMQMANTLPVSGNMIDIYGNQGMPPPGLNVSNSCPANLPHIKREFTESEARALAKERQKKDNHNLIE
RRRRFNINDRIKELGTLIPKSNDPDMRWNKGTILKASVDYIRKLQREQQRSKEVENKQKKLEHANRHLLL
RIQELEMQARAHGLSIMPSTGLCSTDLVNRVIKQEPMLDSCNQEILSNHHDLSGTTTLDLTDGTITFSNN
LRNMTDSPTAYSIPTKLGSKLEDMFMDDTLSPRVNDPHHTISPGASRTNSRRSSISMEENDHC

>XP_009237076.1 microphthalmia-associated transcription factor isoform X1 [Pongo abelii]
MQSESGIVPDFEVGEEFHEEPKTYYELKSQPLKSSSSAEHPGASKPPISSSSMTSRILLRQQLMREQMQE
QERREQQQKLQAAQFMQQRVPVSQTPAINVSVPTTLPSATQVPMEVLKVQTHLENPTKYHIQQAQRQQVK
QYLSTTLANKHANQVLSLPCPNQPGDHVMPPVPGSSAPNSPMAMLTLNSNCEKEGFYKFEEQNRVESECP
GMNTHSRASCMQMDDVIDDIISLESSYNEEILGLMDPALQMANTLPVSGNLIDLYGNQGLPPPGLTISNS
CPANLPNIKRELTACILPTESEARALAKERQKKDNHNLIERRRRFNINDRIKELGTLIPKSNDPDMRWNK
GTILKASVDYIRKLQREQQRAKELENRQKKLEHANRHLLLRIQELEMQARAHGLSLIPSTGLCSPDLVNR
IIKQEPVLENCSQDLLQHHADVTCTTTLDLTDGTITFNNNLGTGTEANQAYSVPTKMGSKLEDILMDDTL
SPVGVTDPLLSSVSPGASKTSSRRSSMSMEETEHAC

>XP_002193167.1 microphthalmia-associated transcription factor isoform X3 [Taeniopygia guttata]
MQAESGIVPDFEVGEEFHEEPKTYYELKSQPLKSSNSEHPGASKPPLSSSSMTSRILLRQQLMREQMQEQ
ERREQQQKQQAAQFMQQRVPVSQTPAINVSVPTSLPPATQVPMEVLKVQTHLENPTKYHIQQAQRQQVKQ
YLSTTLANKHANQALSLPCPNQPGDHVMPPGTGSSAPNSPMAMLTLNSNCEKEGFYKFEEQSRVESECPA
LNTHSRASCMQMDDVIDDIISLESSYNEEILGLVDPALQMANTLPVSGNLIDLYGNQSMPPPGLNISNSC
PANLPNIKRELTESEARALAKERQKKDNHNLIERRRRFNINDRIKELGTLIPKSNDPDMRWNKGTILKAS
VDYIRKLQREQQRTKELENRQKKLEHANRHLLLRIQELEMQARAHGLSLVPSTGLCSPDMVNRVIKQEPV
LDNCSQDMMPHHTDLSCTTTLDLTDGTITFSDNLGNVTEPAGTYGVPAKMGSKLEDILMDDTLSPVGVTD
PLLSSVSPGASKTSSRRSSVSMEDTDHAC

>XP_002713356.1 microphthalmia-associated transcription factor isoform X2 [Oryctolagus cuniculus]
MQSESGIVPDFEVGEEFHEEPKTYYELKSQPLKSSSSAEHPGASKPPISSSSMTSRILLRQQLMREQMQE
QERREQQQKLQAAQFMQQRVPVSQTPAINVSVPTTLPSATQVPMEVLKVQTHLENPTKYHIQQAQRQQVK
QYLSTTLANKHANQVLSLPCPNQPGDHVMPPVPGSSAPNSPMAMLTLNSNCEKEGFYKFEEQNRAESECP
SMNTHSRASCMQMDDVIDDIISLESSYNEEILGLMDPALQMANTLPVSGNLIDLYGNQGLPPPGLTISNS
CPANLPNIKRELTACIFPTESEARALAKERQKKDNHNLIERRRRFNINDRIKELGTLIPKSNDPDMRWNK
GTILKASVDYIRKLQREQQRAKELENRQKKLEHANRHLLLRIQELEMQARAHGLSLIPSTGLCSPDLVNR
IIKQEPVLENCNQELLQHHADLTCSTTLDLTDGTITFNNGLGTGTESSQAYGVPTKMGSKLEDILMDDTL
SPAGVTDPLLSSVSPGASKTSSRRSSMSMEETEHAC

>XP_008980254.1 microphthalmia-associated transcription factor isoform X1 [Callithrix jacchus]
MQSESGIVPDFEVGEEFHEEPKTYYELKSQPLKSSSSAEHPGASKPPISSSSMTSRILLRQQLMREQMQE
QERREQQQKLQAAQFMQQRVPVSQTPAINVSVPTTLPSATQVPMEVLKVQTHLENPTKYHIQQAQRQQVK
QYLSTTLANKHANQVLSLPCPNQPGDHVMPPVPGSSAPNSPMAMLTLNSNCEKEGFYKFEEQNRAESECP
GMNTHSRASCMQMDDVIDDIISLESSYNEEILGLMDPALQMANTLPVSGNLIDLYGNQGLPPPGLTISNS
CPANLPNIKRELTACIFPTESEARALAKERQKKDNHNLIERRRRFNINDRIKELGTLIPKSNDPDMRWNK
GTILKASVDYIRKLQREQQRAKELENRQKKLEHANRHLLLRIQELEMQARAHGLSLIPSTGLCSPDLVNR
IIKQEPVLENCSQDLLQHHADLTCTTTLDLTDGTITFNNNLGTGTEANQAYSVPTKMGSKLEDILMDDTL
SPVGVTDPLLSSVSPGASKTSSRRSSMSMEETEHAC

>XP_011233527.1 microphthalmia-associated transcription factor isoform X1 [Ailuropoda melanoleuca]
MQSESGIVPDFEVGEEFHEEPKTYYELKSQPLKSSSSEEHPGASKPPISSSSMTSRILLRQQLMREQMQE
QERREQQQKLQAAQFMQQRVPVSQTPAINVSVPTTLPSATQVPMEVLKVQTHLENPTKYHIQQAQRQQVK
QYLSTTLANKHANQVLSLPCPNQPGDHVMPPVPGSSAPNSPMAMLTLNSNCEKEGFYKFEEQNRAESECP
TMNTHSRASCMQMDDVIDDIISLESSYNEEILGLMDPALQMANTLPVSGNLIDLYGNQGLPPPGLTISNS
CPANLPNIKRELTACIFPTESEARALAKERQKKDNHNLIERRRRFNINDRIKELGTLIPKSNDPDMRWNK
GTILKASVDYIRKLQREQQRAKELENRQKKLEHANRHLLLRIQELEMQARAHGLSLIPSTGLCSPDLVNR
IIKQEPTLENCSQDLLQHHADLPCTTTLDLTDGTITFNNNLGAGTESNQAYSIPTKMGSKLEDILMDDTL
SPVGVTDPLLSSVSPGASKTSSRRSSVSMEEAEHAC

>XP_003210229.2 microphthalmia-associated transcription factor isoform X1 [Meleagris gallopavo]
MQAESGIVPDFEVGEEFHEEPKTYYELKSQPLKSSNSEHPGASKPPLSSSSMTSRILLRQQLMREQMQEQ
ERREQQQKQQAAQFMQQRVPVSQTPAINVSVPASLPPATQVPMEVLKVQTHLENPTKYHIQQAQRQQVKQ
YLSTTLANKHANQALSLPCPNQPGDHVMPPGTGSSAPNSPMAMLTLNSNCEKEGFYKFEEQSRVESECPA
LNTHSRASCMQMDDVIDDIISLESSYNEEILGLMDPALQMANTLPVSGNLIDLYGNQSMPPPGLNISNSC
PANLPNIKRELTACIFPTESEARALAKERQKKDNHNLIERRRRFNINDRIKELGTLIPKSNDPDMRWNKG
TILKASVDYIRKLQREQQRTKELENRQKKLEHANRHLLLRIQELEMQARAHGLSLVPSTGLCSPDMVNRV
IKQEPVLDNCNQDLMPHHTDLSCTTTLDLTDGTITFSDNLGNVTEPTGTYSVPAKMGSKLEDILMDDTLS
PVGVTDPLLSSVSPGASKTSSRRSSVSMEDTDHAC

>XP_016847160.1 PREDICTED: microphthalmia-associated transcription factor isoform X1 [Anolis carolinensis]
MQAESGIVADFEVGEDFHEEPKTYYELKSQPLKRSSSEHPGASKPPLSSSSMTSRILLRQQLMREQMQEQ
ERREQQQKQQAAQFMQQRVAVSQTPAINVSLPASHPPATQVPMEVLKVQTHLENPTKYHIQQAQRQQVKQ
YLSTTLGNKHTNQALSLPCPNQPGEHVMPPGTGSSAPNSPMAMLTLNSNCEKEGFYKFEEQNNRAESECQ
TLNTHSRASCMQMDDVIDDIISLESSYNEEIFGLMDPALQMANTVLELPVSGNLVDLYSNQGIPPPGLNI
SNSCPANLPHVKRELTACVFPTESEARALAKERQKKDNHNLIERRRRFNINDRIKELGTLIPKSNDPDMR
WNKGTILKASVDYIRKLQREQQRTKELENRQKKLEHANRHLLLRIQELEMQARAHGLSIIPTSGLCSPEM
VNRLIKQEPVLDNCSQEILQHHPDLSCTTTLDLTDGTITFNDSLANVTESTTGTYAVPTKMGSKLEDILM
DDTLSPVGVTDPLLSSVSPGASKASSRRSSVSMEDTDHAC

>XP_012357696.1 microphthalmia-associated transcription factor isoform X2 [Nomascus leucogenys]
MQSESGIVPDFEVGEEFHEEPKTYYELKSQPLKSSSSAEHPGASKPPISSSSMTSRILLRQQLMREQMQE
QERREQQQKLQAAQFMQQRVPVSQTPAINVSVPTTLPSATQVPMEVLKVQTHLENPTKYHIQQAQRQQVK
QYLSTTLANKHANQVLSLPCPNQPGDHVMPPVPGSSAPNSPMAMLTLNSNCEKEGFYKFEEQNRAESECP
GMNTHSRASCMQMDDVIDDIISLESSYNEEILGLMDPALQMANTLPVSGNLIDLYGNQGLPPPGLTISNS
CPANLPNIKRELTACIFPTESEARALAKERQKKDNHNLIERRRRFNINDRIKELGTLIPKSNDPDMRWNK
GTILKASVDYIRKLQREQQRAKELENRQKKLEHANRHLLLRIQELEMQARAHGLSLIPSTGLCSPDLVNR
IIKQEPVLENCSQDLLQRHADLTCTTTLDLTDGTITFSNNLGTGTEASQAYSVPTKMGSKLEDILMDDTL
SPVAVTDPLLSSVSPGASKTSSRRSSMSMEETEHAC

>XP_010588360.1 microphthalmia-associated transcription factor isoform X1 [Loxodonta africana]
MQSESGIVPDFEVGEEFHEEPKTYYELKSQPLKSSSAEHPGASKPPISSSSMTSRILLRQQLMREQMQEQ
ERREQQQKLQAAQFMQQRVPVSQTPAINVSVPSTLPSATQVPMEVLKVQTHLENPTKYHIQQAQRQQVKQ
YLSTTLANKHANQVLSLPCPNQPGDHVMPPVPGSSAPNSPMAMLTLNSNCEKEGFYKFEEQNRVESECPS
MNTHSRASCMQMDDVIDDIISLESSYNEEILGLMEPALQMANTLPVSGNLIDLYGNQGLPPPGLTISNSC
PANLPNIKRELTACIFPTESEARALAKERQKKDNHNLIERRRRFNINDRIKELGTLIPKSNDPDMRWNKG
TILKASVDYIRKLQREQQRAKELENRQKKLEHANRHLLLRIQELEMQARAHGLSLLPSTGLCSPDVVNRV
IKQEPVLENCNQDLLQHHADLTCTTTLDLTDGTITFNNNLGTGTESNQAYCVPTKMGSKLEDILMDDTLS
PVGITDPLLSSVSPGASKTSSRRSSMSMEETEHAC

>XP_005005310.1 microphthalmia-associated transcription factor isoform X2 [Cavia porcellus]
MTSRILLRQQLMREQMQEQERREQQQKLQAAQFMQQRVPVSQTPAINVSVPTTLPSATQVPMEVLKVQTH
LENPTKYHIQQAQRQQVKQYLSTTLANKHANQVLSLPCPNQPGDHVMPPVPGSSAPNSPMAMLTLNSNCD
KEGFYKFEEQNRAESECPSMNTHSRASCMQMDDVIDDIISLESSYNEEILGLMDPALQMANTLPVSGNLI
DLYSNQGLPPPGLTISNSCPANLPNIKRELTACIFPTESEARALAKERQKKDNHNLIERRRRFNINDRIK
ELGTLIPKSNDPDMRWNKGTILKASVDYIRKLQREQQRAKELENRQKKLEHANRHLLLRIQELEMQARAH
GLSLIPSTGLCSPDLVNRIIKQEPVLENCSQDILQHHPDLSCTTTLDLTDGTISFNSNLGTGAEGNPAYS
VPTKMASKLEDILMDDTLSPVGVTDPLLSSVSPGASKTSSRRSSMSMEETEHAC

>XP_003495256.1 microphthalmia-associated transcription factor isoform X1 [Cricetulus griseus]
MQSESGIVADFEVGEEFHEEPKTYYELKSQPLKSSSSAEHPGASKPPLSSSSMTSRILLRQQLMREQMQE
QERREQQQKLQAAQFMQQRVPVSQTPAINVSVPTTLPSATQVPMEVLKVQTHLENPTKYHIQQAQRHQVK
QYLSTTLANKHASQVLSSPCPNQPGDHAMPPVPGSSAPNSPMAMLTLNSNCEKEAFYKFEEQSRAESECP
GMNTHSRASCMQMDDVIDDIISLESSYNEEILGLMDPALQMANTLLVLSNLIDLYSNQGLPPPGLTISNS
CPANLPNIKRELTACIFPTESEARALAKERQKKDNHNLIERRRRFNINDRIKELGTLIPKSNDPDMRWNK
GTILKASVDYIRKLQREQQRAKDLENRQKKLEHANRHLLLRVQELEMQARAHGLSLIPSTGLCSPDLVNR
IIKQEPVLENCSQELVQHQTDLTCTTTLDLTDGTITFTNNLGTMPENNPAYSIPRKMGSNLEDILMDDAL
SPVGVTDPLLSSVSPGASKTSSRRSSMSAEETEHAC

>XP_031809743.1 microphthalmia-associated transcription factor isoform X1 [Sarcophilus harrisii]
MEAPESFLPEPNPVWGLSGKERWQRGGHQLLACQPSGVLPLWENPPLAACSSSTEHPGASKPPLSSSSMT
SRILLRQQLMREQMQEQERREQQQKQQAAQFMQQRVPVSQTPAINVSVPTSLPPATQVPMEVLKVQTHLE
NPTKYHIQQAQRQQVKQYLSTTLANKHANQALSLPCPNQPGDHVMPPGPGSSAPNSPMAMLTLNSNCEKE
GFYKFEEQNRAESECPNMNAHSRASCMQMDDVIDDIISLESSYNEEILGLMDPALQMANTLPVSGNLIDL
YGNQGLPPPGLAISNSCPANLPNIKRELTACIFPTESEARALAKERQKKDNHNLIERRRRFNINDRIKEL
GTLIPKSNDPDMRWNKGTILKASVDYIRKLQREQQRAKELENRQKKLEHANRHLLLRIQELEMQARAHGL
SLIPSTGLCSPDLVNRVIKQEPVLENCSQDVLQHHPDLTCTTTLDLTDGTITFSNNLGNGTETTTAYSVP
TKMGSKLEDILMDDTLSPVGVTDPLLSSVSPGASKTSSRRSSMSMEDTDHAC

>XP_023366451.1 microphthalmia-associated transcription factor isoform X1 [Otolemur garnettii]
MEALRVQMFMPCSFESLCLSSAEHPGASKPPISSSSMTSRILLRQQLMREQMQEQERREQQQKLQAAQFM
QQRVPVSQTPAINVSVPTTLPSATQVPMEVLKVQTHLENPTKYHIQQAQRQQVKQYLSTTLANKHANQVL
SLPCPNQPGDHVMPPVPGSSAPNSPMAMLTLNSNCDKEGFYKFEEQNRAESECPGMNAHSRASCMQMDDV
IDDIISLESSYNEEILGLMDPALQMANTLPVSGNLIDLYGNQGLPPPGLTISNSCPANLPNIKRELTACI
FPTESEARALAKERQKKDNHNLIERRRRFNINDRIKELGTLIPKSNDPDMRWNKGTILKASVDYIRKLQR
EQQRAKELENRQKKLEHANRHLLLRIQELEMQARAHGLSLIPSTGLCSPDLVNRIIKQEPVLENCNQDLL
QHHADLTCTTTLDLTDGTITFNNSLGPGTEGSQAYGVPTKMGSKLEDILMDDTLSPVGVTDPLLSSVSPG
ASKTSSRRSSMSMEEAEHPC

>XP_008962204.1 microphthalmia-associated transcription factor isoform X1 [Pan paniscus]
MQSESGIVPDFEVGEEFHEEPKTYYELKSQPLKSSSSAEHPGASKPPISSSSMTSRILLRQQLMREQMQE
QERREQQQKLQAAQFMQQRVPVSQTPAINVSVPTTLPSATQVPMEVLKVQTHLENPTKYHIQQAQRQQVK
QYLSTTLANKHANQVLSLPCPNQPGDHVMPPVPGSSAPNSPMAMLTLNSNCEKEGFYKFEEQNRAESECP
GMNTHSRASCMQMDDVIDDIISLESSYNEEILGLMDPALQMANTLPVSGNLIDLYGNQGLPPPGLTISNS
CPANLPNIKRELTACIFPTESEARALAKERQKKDNHNLIERRRRFNINDRIKELGTLIPKSNDPDMRWNK
GTILKASVDYIRKLQREQQRAKELENRQKKLEHANRHLLLRIQELEMQARAHGLSLIPSTGLCSPDLVNR
IIKQEPVLENCSQDLLQHHADLTCTTTLDLTDGTITFNNNLGTGTEANQAYSVPTKMGSKLEDILMDDTL
SPVGVTDPLLSSVSPGASKTSSRRSSMSMEETEHTC

>XP_009198618.1 microphthalmia-associated transcription factor isoform X1 [Papio anubis]
MQSESGIVPDFEVGEEFHEEPKTYYELKSQPLKSSSSAEHPGASKPPISSSSMTSRILLRQQLMREQMQE
QERREQQQKLQAAQFMQQRVPVSQTPAINVSVPTTLPSATQVPMEVLKVQTHLENPTKYHIQQAQRQQVK
QYLSTTLANKHANQVLSLPCPNQPGDHVMPPVPGSSAPNSPMAMLTLNSNCEKEGFYKFEEQNRAESECP
GMNTHSRASCMQMDDVIDDIISLESSYNEEILGLMDPALQMANTLPVSGNLIDLYGNQGLPPPGLTISNS
CPANLPNIKRELTACIFPTESEARALAKERQKKDNHNLIERRRRFNINDRIKELGTLIPKSNDPDMRWNK
GTILKASVDYIRKLQREQQRAKELENRQKKLEHANRHLLLRIQELEMQARAHGLSLIPSTGLCSPDLVNR
IIKQEPVLENCSQDLLQHHADLTCTTTLDLTDGTITFNNNLGTGTEANQAYSVPTKMGSKLEDILMDDTL
SPVGVTDPLLSSVSPGASKTSSRRSSMSMEETEHAC

>XP_010348415.2 microphthalmia-associated transcription factor isoform X1 [Saimiri boliviensis boliviensis]
MQSESGIVPDFEVGEEFHEEPKTYYELKSQPLKSSSSAEHPGASKPPISSSSMTSRILLRQQLMREQMQE
QERREQQQKLQAAQFMQQRVPVSQTPAINVSVPTTLPSATQVPMEVLKVQTHLENPTKYHIQQAQRQQVK
QYLSTTLANKHANQVLSLPCPNQPGDHVMPPVPGSSAPNSPMAMLTLNSNCEKEGFYKFEEQNRAESECP
GMNTHSRASCMQMDDVIDDIISLESSYNEEILGLMDPALQMANTLPVSGNLIDLYGNQGLPPPGLTISNS
CPANLPNIKRELTACIFPTESEARALAKERQKKDNHNLIERRRRFNINDRIKELGTLIPKSNDPDMRWNK
GTILKASVDYIRKLQREQQRAKELENRQKKLEHANRHLLLRIQELEMQARAHGLSLIPTTGLCSPDLVNR
IIKQEPILENCSQDLLQHHADLTCTTTLDLTDGTITFNNNLGTGAEANQAYSVPTKMGSKLEDILMDDTL
SPVGVTDPLLSSVSPGASKTSSRRSSMSMEETEHAC

>XP_006928994.2 microphthalmia-associated transcription factor isoform X7 [Felis catus]
MEALRVQMFMPCSFESLYLSSEEHPGASKPPISSSSMTSRILLRQQLMREQMQEQERREQQQKLQAAQFM
QQRVPVSQTPAINVSVPTTTLPSATQVPMEVLKVQTHLENPTKYHIQQAQRQQVKQYLSTTLANKHANQV
LSLPCPNQPGDHVMPPVPGSSAPNSPMAMLTLNSNCEKEGFYKFEEQNRAESECPTMNTHSRASCMQMDD
VIDDIISLESSYNEEILGLMDPALQMANTLPVSGNLIDLYGNQGLPPPGLTISNSCPANLPNIKRELTES
EARALAKERQKKDNHNLIERRRRFNINDRIKELGTLIPKSNDPDMRWNKGTILKASVDYIRKLQREQQRA
KELETRQKKLEHANRHLLLRIQELEMQARAHGLSLIPSTGLCSPDLVNRIIKQEPALENCSQDLLQHHAD
LPCTTTLDLTDGTITFNNNLGAGTEGNQAYSVPTKMGSKLEDILMDDTLSPVGVTDPLLSSVSPGASKAS
SRRSSMSMEETEHAC

>XP_004018379.2 LOW QUALITY PROTEIN: microphthalmia-associated transcription factor [Ovis aries]
MQSESGIVPDFEVGEEFHEEPKTYYELKSQPLKSSSSEEHPGASKPPISSSSMTSRILLRQQLMREQMQE
QERREQQQKLQAAQFMQQRVPVSQTPAINVSVPTTXPSATQVPMEVLKVQTHLENPTKYHIQQAQRQQVK
QYLSTTLANKHANQVLSLPCPNQPGDHVMPPVPGSSAPNSPMAMLTLNSNCEKEGFYKFEEQNRAESECP
SMNTHSRASCMQMDDVIDDIISLESSYNEEILGLMDPALQMANTLPVSGNLIDLYGNQGLPPPGLTISNS
CPANLPNIKRELTESEARALAKERQKKDNHNLIERRRRFNINDRIKELGTLIPKSNDPDMRWNKGTILKA
SVDYIRKLQREQQRAKELENRQKKLEHANRHLLLRIQELEMQARAHGLSLIPSTGLCSPDLVSRIIKQEP
ALENCNQDLLQHHADLTCTTTLDLTDGTITFNNSLGAGTESSQAYSVPAKMGSKLEDILMDDTLSPVGIT
DPLLSSVSPGASKTSSRRSSMSMEETEHAC

>XP_004035923.2 microphthalmia-associated transcription factor isoform X1 [Gorilla gorilla gorilla]
MQSESGIVPDFEVGEEFHEEPKTYYELKSQPLKSSSSAEHPGASKPPISSSSMTSRILLRQQLMREQMQE
QERREQQQKLQAAQFMQQRVPVSQTPAINVSVPTTLPSATQVPMEVLKVQTHLENPTKYHIQQAQRQQVK
QYLSTTLANKHANQVLSLPCPNQPGDHVMPPVPGSSAPNSPMAMLTLNSNCEKEGFYKFEEQNRAESECP
GMNTHSRASCMQMDDVIDDIISLESSYNEEILGLMDPALQMANTLPVSGNLIDLYGNQGLPPPGLTISNS
CPANLPNIKRELTESEARALAKERQKKDNHNLIERRRRFNINDRIKELGTLIPKSNDPDMRWNKGTILKA
SVDYIRKLQREQQRAKELENRQKKLEHANRHLLLRIQELEMQARAHGLSLIPSTGLCSPDLVNRIIKQEP
VLENCSQDLLQHHADLTCTTTLDLTDGTITFNNNLGTGTEANQAYSVPTKMGSKLEDILMDDTLSPVGVT
DPLLSSVSPGASKTSSRRSSMSMEETEHAC

>XP_004268058.1 microphthalmia-associated transcription factor isoform X1 [Orcinus orca]
MQSESGIVPDFEVGEEFHEEPKTYYELKSQPLKSSSSEEHPGASKPPISSSSMTSRILLRQQLMREQMQE
QERREQQQKLQAAQFMQQRVPVSQTPAINVSVPTTLPSATQVPMEVLKVQTHLENPTKYHIQQAQRQQVK
QYLSTTLANKHANQVLSLPCPNQPGDHVMPPVPGSSAPNSPMAMLTLNSNCEKEGFYKFEEQNRAESECP
SMNTHLRASCMQMDDVIDDIISLESSYNEEILGLMDPALQMANTLPVSGNLIDLYGNQGLPPPGLTISNS
CPANLPNIKRELSAHIFPTESEARALAKERQKKDNHNLIERRRRFNINDRIKELGTLIPKSNDPDMRWNK
GTILKASVDYIRKLQREQQRAKELENRQKKLEHANRHLLLRIQELEMQARAHGLSLIPSTGLCSPDLVSR
IIKQEPALENCSQDLLQQHADLTCTTTLDLTDGTITFNNNFGAGTESSQAYSVPTKMGSKLEDILMDDTL
SPVGITDPLLSSVSPGASKTSSRRSSMSMEETEHAC

>XP_019803297.1 microphthalmia-associated transcription factor isoform X1 [Tursiops truncatus]
MQSESGIVPDFEVGEEFHEEPKTYYELKSQPLKSSSSEEHPGASKPPISSSSMTSRILLRQQLMREQMQE
QERREQQQKLQAAQFMQQRVPVSQTPAINVSVPTTLPSATQVPMEVLKVQTHLENPTKYHIQQAQRQQVK
QYLSTTLANKHANQVLSLPCPNQPGDHVMPPVPGSSAPNSPMAMLTLNSNCEKEGFYKFEEQNRAESECP
SMNTHLRASCMQMDDVIDDIISLESSYNEEILGLMDPALQMANTLPVSGNLIDLYGNQGLPPPGLTISNS
CPANLPNIKRELSAHIFPTESEARALAKERQKKDNHNLIERRRRFNINDRIKELGTLIPKSNDPDMRWNK
GTILKASVDYIRKLQREQQRAKELENRQKKLEHANRHLLLRIQELEMQARAHGLSLIPSTGLCSPDLVSR
IIKQEPALENCSQDLLQQHADLTCTTTLDLTDGTITFNNNFGAGTESSQAYSVPTKMGSKLEDILMDDTL
SPVGITDPLLSSVSPGASKTSSRRSSMSMEETEHAC

>XP_012409940.1 microphthalmia-associated transcription factor isoform X1 [Trichechus manatus latirostris]
MQSESGIVPDFEVGEEFHEEPKTYYELKSQPLKSSSSAEHPGASKPPISSSSMTSRILLRQQLMREQMQE
QERREQQQKLQAAQFMQQRVPVSQTPAINVSVPSTLPSATQVPMEVLKVQTHLENPTKYHIQQAQRQQVK
QYLSTTLANKHANQVLSLPCPNQPGDHVMPPVPGSSAPNSPMAMLTLNSNCEKEGFYKFEEQNRVESECP
SMNTHSRAPCMQMDDVIDDIISLESSYNEEILGLMDPALQMANTLPVSGNLIDLYGNQGLPPPGLTISNS
CPANLPNIKRELTACIFPTESEARALAKERQKKDNHNLIERRRRFNINDRIKELGTLIPKSNDPDMRWNK
GTILKASVDYIRKLQREQQRAKELENRQKKLEHANRHLLLRIQELEMQARAHGLSLIPSTGLCSPDLVNR
VIKQEPVLENCNQDLLQHHTDLTCTTTLDLTDGTITFNNSLGTGTESNQVYCVPAKMGAKLEDILMDDTL
SPVGVTDPLLSSVSPGASKTSSRRSSMSMEEAEHAC

>XP_012419263.1 PREDICTED: microphthalmia-associated transcription factor isoform X1 [Odobenus rosmarus divergens]
MQSESGIVPDFEVGEEFHEEPKTYYELKSQPLKSSSSEEHPGASKPPISSSSMTSRILLRQQLMREQMQE
QERREQQQKLQAAQFMQQRVPVSPTPAINVSVPTTLPSATQVPMEVLKVQTHLENPTKYHIQQAQRQQVK
QYLSTTLANKHANQVLSLPCPNQPGDHVMPPVPGSSAPNSPMAMLTLNSNCEKEGFYKFEEQNRAEGECP
TMNTHSRASCMQMDDVIDDIISLESSYNEEILGLMDPALQMANTLPVSGNLIDLYGNQGLPPPGLTISNS
CPANLPNIKRELTACIFPTESEARALAKERQKKDNHNLIERRRRFNINDRIKELGTLIPKSNDPDMRWNK
GTILKASVDYIRKLQREQQRAKELENRQKKLEHANRHLLLRIQELEMQARAHGLSLIPSTGLCSPDLVNR
IIKQEPTLENCNQDLLQHHADLPCTTTLDLTDGTITFNNNLGAGTESNQAYGVPTKMGSKLEDILMDDTL
SPVGVTDPLLSSVSPGASKTSSRRSSMSMEEAEHAC

>XP_014649170.1 PREDICTED: microphthalmia-associated transcription factor isoform X1 [Ceratotherium simum simum]
MQSESGIVPDFEVGEEFHEEPKTYYELKSQPLKSSSSEEHPGASKPPISSSSMTSRILLRQQLMREQMQE
QERREQQQKLQAAQFMQQRVPVSQTPAINVSVPTTLPSATQVPMEVLKVQTHLENPTKYHIQQAQRQQVK
QYLSTTLANKHANQVLSLPCPNQPGDHVMPPVPGSSAPNSPMAMLTLNSNCEKEGFYKFEEQNRAESECP
SMNTHSRASCMQMDDVIDDIISLESSYNEEILGLMDPALQMANTLPVSGNLIDLYGNQGLPPPGLTISNS
CPANLPNIKRELTACIFPTESEARALAKERQKKDNHNLIERRRRFNINDRIKELGTLIPKSNDPDMRWNK
GTILKASVDYIRKLQREQQRAKELENRQKKLEHANRHLLLRIQELEMQARAHGLSLIPSTGLCSPDLVNR
IIKQEPALENCNQDLLQHHADLTCTTTLDLTDGSITFNSNLGTGTESSQAYGVPTKMGSKLEDILMDDTL
SPVGVTDPLLSSVSPGASKTSSRRSSMSMEETEHAC

>XP_004482101.1 microphthalmia-associated transcription factor isoform X1 [Dasypus novemcinctus]
MQSESGIVPDFEVGEEFHEEPKTYYELKSQPLKSSSAEQPGASKPPISSSSMTSRILLRQQLMREQMQEQ
ERREQQQKLQAAQFMQQRLPVSQTPAINVSVPTTLPSPTQVPMEVLKVQTHLENPTKYHIQQAQRQQVKQ
YLSTTLANKHANQVLSLPCPNQPGDHVMPPVPGSSAPNSPMAMLTLNSNCDKEGFYKFEEQNRAESECPS
MNNHSRASCMQMDDVIDDIISLESSYNEEILGLMDPALQMANTLPVSGNLIDLYGTQGLPPPGLTISNSC
PANLPNIKRELTACIFPTESEARALAKERQKKDNHNLIERRRRFNINDRIKELGTLIPKSNDPDMRWNKG
TILKASVDYIRKLQREQQRAKELENRQKKLEHANRHLLLRIQELEMQARAHGLSLIPTTGLCSPDVVNRV
IKQEPILENCTQDLLQHHADLTCTTTLDLTDGTITFNSNLGNGPESNQSYSVPTKMGSKLEDILMDDTLS
PVGITDPLLSSVSPGASKTSSRRSSMSMEETEHAC

>XP_004581665.1 microphthalmia-associated transcription factor isoform X1 [Ochotona princeps]
MQSESGIVPDFEVGEEFHEEPKTYYELKSQPLKSSSSAEHPGASKPPISSSSMTSRILLRQQLMREQMQE
QERREQQQKLQAAQFMQQRVPVSQTPAINVSVPTTLPSATQVPMEVLKVQTHLENPTKYHIQQAQRQQVK
QYLSTTLANKHANQVLSLPCPNQPGDHVMPPVPGSSAPNSPMAMLTLNSNCEKEGFYKFEEQNRAESECP
SMNTHSRASCMQMDDVIDDIISLESSYNEEILGLMDPALQMANTLPVSGNLIDLYGNQGLPPPGLTISNS
CPANLPNIKRELTACIFPTESEARALAKERQKKDNHNLIERRRRFNINDRIKELGTLIPKSNDPDMRWNK
GTILKASVDYIRKLQREQQRAKELENRQKKLEHANRHLLLRIQELEMQARAHGISLIPSTGLCSPDLVNR
IIKQEPVLENCNQELLQRHADLTCPTTLDLTDGTITFNNSLGTGTESSQAYGVPTKMGSKLEDILMDDTL
SPAGVTDPLLSSVSPGASKTSSRRSSMSMEETEHAC

>XP_004612847.1 PREDICTED: microphthalmia-associated transcription factor isoform X1 [Sorex araneus]
MQSESGIVPDFEVGEEFHEEPKTYYELKSQPLKSSSSEEHPGAAKPPLSSSSMTSRILLRQQLMREQMQE
QERREQQQKLQAAQFMQQRVPVSQTPAINVSVPTTLPSATQVPMEVLKVQTHLENPTKYHIQQAQRQQVK
QYLSTTLANKHANQVLSLPCPNQPGDHVMPPVPGSSAPNSPMAMLTLNSNCEKEGFYKFEEQNRVESECP
SMNTHSRASCMQMDDVIDDIISLESSYNEEILGLMDPALQMANTLPVSGNLIDLYGNQSLPPPGITISNS
CPANLPNIKRELTACIFPTESEARALAKERQKKDNHNLIERRRRFNINDRIKELGTLIPKSNDPDMRWNK
GTILKASVDYIRKLQREQQRAKELENRQKKLEHANRHLLLRIQELEMQARAHGLSLIPSTGLCSPDLVNR
LIKQEPALENCNQDLLQHHADLTCTTTLDLTDGTISFHNNLGTGTENSQVYSVPPKMGSKLEDILMDDTL
SPVGVTDPLLSSVSPGASKASSRRSSMSMEDTEHAC

>XP_004629548.1 microphthalmia-associated transcription factor isoform X1 [Octodon degus]
MQSESGIVPDFEVGEEFHEEPKTYYELKSQPLKSSSSAEHPGASKPPISSSSMTSRILLRQQLMREQMQE
QERREQQQKLQAAQFMQQRVPVSQTPAINVSVPTTLPSATQVPMEVLKVQTHLENPTKYHIQQAQRQQVK
QYLSTTLANKHANQVLSLPCPNQPGDHVMPPVPGSSAPNSPMAMLTLNSNCDKEGFYKFEEQNRAESECP
SMNTHSRASCMQMDDVIDDIISLESSYNEEILGLMDPALQMANTLPVSGNLIDLYNNQGLPPPGLTISTS
CPANLPNIKRELTACIFPTESEARALAKERQKKDNHNLIERRRRFNINDRIKELGTLIPKSNDPDMRWNK
GTILKASVDYIRKLQREQQRAKELENRQKKLEHANRHLLLRIQELEMQARAHGLSLIPSTGLCSPDLVNR
LIKQEPVLENCSQDIVQHHPDLSCTTTLDLTDGTISFSSSLGTGTESNPAYSVPTKMASKLEDILMDDTL
SPVGVTDPLLSSVSPGASKTSSRRSSMSMEETEHAC

>XP_004651571.1 microphthalmia-associated transcription factor isoform X1 [Jaculus jaculus]
MQSESGIVPDFEVGEEFHEEPKTYYELKSQPLKSSSSTEHPGASKPPISSSSMTSRILLRQQLMREQMQE
QERREQQQKLQAAQFMPQRGPVSQTPAINVSVPTTLPSATQVPMEVLKVQTHLENPTKYHIQQAQRQQVK
QYLSTTLANKHANQVLSLPCPSQPGDHVMPPVPGSSAPNSPMAMLTLNSNCEKEGFYKFEEQNRAESECP
SMTTHSRASCMQMDDVIDDIISLESSYNEEILGLMDPALQMANTLPVSGNLIDLYSNQGLPPPGLTVSNS
CPANLPNIKRELTACIFPTESEARALAKERQKKDNHNLIERRRRFNINDRIKELGTLIPKSNDPDMRWNK
GTILKASVDYIRKLQREQQRAKELENRQKKLEHANRHLLLRIQELEMQARAHGLSLIPSTGLCSPELVNR
IIKQEPVLENCSQDLLQQHQADLTCTTTLDLTDGSITFANSLGTAPDNSPAYSIPPKMGSKLEDILMDDT
LSPVGVTDPLLSSVSPGASKTSSRRSSMSMEDTEHAC

>XP_004676037.1 PREDICTED: microphthalmia-associated transcription factor isoform X1 [Condylura cristata]
MQSESGIVPDFEVGEEFHEEPKTYYELKSQPLKSSNSEEHPGASKPPISSSSMTSRILLRQQLMREQMQE
QERREQQQQLQAAQFMQQRVPVSQTPAINVSVPTTLPSATQVPMEVLKVQTHLENPTKYHIQQAQRQQVK
QYLSTTLANKHANQVLSLPCPNQPGDHVMPPVPGSSAPNSPMAMLTLNSNCEKEGFYKFEEQNRAESECP
SMNTHSRALGMQIDDVIDDIISLESSYSEEILGLMDPALQMANTLPVSGNLIDLYGNQGMPPPGLTISNS
CPANLPNIKRELTACIFPTESEARALAKERQKKDNHNLIERRRRFNINDRIKELGTLIPKSNDPDMRWNK
GTILKASVDYIRKLQREQQRAKELENRQKKLEHANRHLLLRIQELEMQARAHGLSLIPSTGLCSPDLVNR
IIKQEPALENCNQDLLQHHADLTCTTTLDLTDGTITFSNNLGSGTESSQAYSVPSKMGSKLEDILMDDTL
SPVGVTDPLLSSVSPGASKTSSRRSSMSMEETEHAC

>XP_012860058.1 microphthalmia-associated transcription factor [Echinops telfairi]
MLEMLEYNHYQCRYPLNLLFEKAGLEMRPRHTCARFALSQVGAHKYLGETWGFYKFEEQNRAESECPNMS
MHSRASCMQMDDVIDDIISLESSYNEEILGLMDPALQMANTLPVSGNLIDLYSNQGLPPPNLTISNSCPA
NLPNIKRELTESEARALAKERQKKDNHNLIERRRRFNINDRIKELGTLIPKSNDPDMRWNKGTILKASVD
YIRKLQREQQRAKELENRQKKLEHANRHLLLRIQELEIQARAHGLSLIPSMGLCSPELVNRVIKQEPVLE
NCNQDPLQHHTDLTCTTTLDLTDGTITFTNNLGAGTESHPAYSSVPGKMGSKLEDILMDDTLSPVGVTDP
LLSSVSPGASKTSSRRSSMSMEETEHTC

>XP_004738399.1 microphthalmia-associated transcription factor isoform X1 [Mustela putorius furo]
MQSESGIVPDFEVGEEFHEEPKTYYELKSQPLKSSSSEEHPGASKPPISSSSMTSRILLRQQLMREQMQE
QERREQQQKLQAAQFMQQRVPVSQTPAINVSVPTTLPSATQVPMEVLKVQTHLENPTKYHIQQAQRQQVK
QYLSTTLANKHANQVLSLPCPNQPGDHVMPPVPGSSAPNSPMAMLTLNSNCEKEGFYKFEEQNRAESECP
TMNTHSRASCMQMDDVIDDIISLESSYNEEILGLMDPALQMANTLPVSGNLIDLYGNQGLPPPGLTISNS
CPANLPNIKRELTACIFPTESEARALAKERQKKDNHNLIERRRRFNINDRIKELGTLIPKSNDPDMRWNK
GTILKASVDYIRKLQREQQRAKELENRQKKLEHANRHLLLRIQELEMQARAHGLSLIPSTGLCSPDLVNR
IIKQEPTLENCNQDLLQHHADLPCTTTLDLTDGTITFNNNLGAGTEGNQAYSVPTKMGSKLEDILMDDTL
SPVGITDPLLSSVSPGASKTSSRRSSMSMEEAEHAC

>XP_004854247.1 microphthalmia-associated transcription factor isoform X1 [Heterocephalus glaber]
MQSESGIVPDFEVGEEFHEEPKTYYELKSQPLKSRSAEHPGASKPPISSSSMTSRILLRQQLMREQMQEQ
ERREQQQKLQAAQFMQQRVPVSQTPAINVSVPTTLPSATQVPMEVLKVQTHLENPTKYHIQQAQRQQVKQ
YLSTTLANKHANQVLSLPCPNQPGDHVMPPVPGSSAPNSPMAMLTLNSNCDKEGFYKFEEQNRAESECPS
MNTHSRASCMQMDDVIDDIISLESSYNEEILGLMDPALQMANTLPISGNLIDLYSNQGLPPSGLTISNSC
PANLPNIKRELTACIFPTESEARALAKERQKKDNHNLIERRRRFNINDRIKELGTLIPKSNDPDMRWNKG
TILKASVDYIRKLQREQQRAKELENRQKKLEHANRHLLLRIQELEMQARAHGLSLIPSTGLCSADLVNRI
IKQEPVLENCSQDILQQHPDLSCTTTLDLTDGTISFNSSLGTGPESSPAYSVPMKMASKLEDILMDDTLS
PVGVTDPLLSSVSPGASKTSSRRSSMSMEETEHAC

>XP_027323077.1 microphthalmia-associated transcription factor isoform X1 [Anas platyrhynchos]
MQAESGIVPDFEVGEEFHEEPKTYYELKSQPLKSSNSEHPGASKPPLSSSSMTSRILLRQQLMREQMQEQ
ERREQQQKQQAAQFMQQRVPVSQTPAINVSVPASLPPATQVPMEVLKVQTHLENPTKYHIQQAQRQQVKQ
YLSTTLANKHANQALSLPCPNQPGDHVMPPGTGSSAPNSPMAMLTLNSNCEKEGFYKFEEQSRVESECPA
LNTHSRASCMQMDDVIDDIISLESSYNEEILGLMDPALQMANTLPVSGNLIDLYGNQSMPPPGLNISNSC
PANLPNIKRELTACIFPTESEARALAKERQKKDNHNLIERRRRFNINDRIKELGTLIPKSNDPDMRWNKG
TILKASVDYIRKLQREQQRTKELENRQKKLEHANRHLLLRIQELEMQARAHGLSLVPSTGLCSPDMVNRV
IKQEPALDNCNQDIMPHHTDLSCTTTLDLTDGTITFSDNLGNMTEPTGTYSVPTKMGSKLEDILMDDTLS
PVGVTDPLLSSVSPGASKTSSRRSSVSMEDTDHAC

>XP_005053327.1 PREDICTED: microphthalmia-associated transcription factor isoform X1 [Ficedula albicollis]
MEAVQMLMPCSFDSLCLNSEHPGASKPPLSSSSMTSRILLRQQLMREQMQEQERREQQQKQQAAQFMQQR
VPVSQTPAINVSVPTSLPPATQVPMEVLKVQTHLENPTKYHIQQAQRQQVKQYLSTTLANKHANQALSLP
CPNQPGDHVMPPGTGSSAPNSPMAMLTLNSNCEKEGFYKFEEQSRVESECPALNTHSRASCMQMDDVIDD
IISLESSYNEEILGLVDPALQMANTLPVSGNLIDLYGNQSMPPPGLNISNSCPANLPNIKRELTESEARA
LAKERQKKDNHNLIERRRRFNINDRIKELGTLIPKSNDPDMRWNKGTILKASVDYIRKLQREQQRTKELE
NRQKKLEHANRHLLLRIQELEMQARAHGLSLVPSTGLCSPDMVNRVIKQEPVLDNCSQDMMPHHTDLSCT
TTLDLTDGTISFSDSLGNVTDPAGTYGVPAKMGSKLEDILMDDTLSPVGVTDPLLSSVSPGASKTSSRRS
SVSMEDTDHAC

>XP_012969560.1 microphthalmia-associated transcription factor isoform X1 [Mesocricetus auratus]
MQSESGIVADFEVGEEFHEEPKTYYELKSQPLKSSSSAEHPGASKPPLSSSSMTSRILLRQQLMREQMQE
QERREQQQKLQAAQFMQQRVPVSQTPAINVSVPTTLPSATQVPMEVLKVQTHLENPTKYHIQQAQRHQVK
QYLSTTLANKHASQVLSSPCPNQPGDHAMPPVPGSSAPNSPMAMLTLNSNCEKEAFYKFEEQSRAESECP
GMNTHSRASCMQMDDVIDDIISLESSYNEEILGLMDPALQMANTLPVSGNLIDLYSNQGLPPPGLTISNS
CPANLPNIKRELTACIFPTESEARALAKERQKKDNHNLIERRRRFNINDRIKELGTLIPKSNDPDMRWNK
GTILKASVDYIRKLQREQQRAKDLENRQKKLEHANRHLLLRVQELEMQARAHGLSLIPSSGLCSPDLVNR
IIKQEPVLENCSQELVQHQTDLTCTTTLDLTDGTITFTNNLGTMPESNPAYSIPRKMGSNLEDILMDDAL
SPVGVTDPLLSSVSPGASKTSSRRSSMSAEETEHAC

>XP_005149467.1 microphthalmia-associated transcription factor isoform X1 [Melopsittacus undulatus]
MQAESGIVPDFEVGEEFHEEPKTYYELKSQPLKSSNSEHPGASKPPLSSSSMTSRILLRQQLMREQMQEQ
ERREQQQKQQAAQFMQQRVPVSQTPAINVSVPTSLPPATQVPMEVLKVQTHLENPTKYHIQQAQRQQVKQ
YLSTTLANKHANQALSLPCPNQPGDHVMPPGTGSSAPNSPMAMLTLNSNCEKEGFYKFEEQSRVESECPA
LNTHSRASCMQMDDVIDDIISLESSYNEEILGLVDPALQMANTLPVSGNLIDLYGNQSMPPPGLNISNSC
PANLPNIKRELTACIFPTESEARALAKERQKKDNHNLIERRRRFNINDRIKELGTLIPKSNDPDMRWNKG
TILKASVDYIRKLQREQQRTKELENRQKKLEHANRHLLLRIQELEMQARAHGLSLVPSTGLCSPDMVNRV
IKQEPVLDNCNQDIMPHHTDLSCTTTLDLTDGTITFSDNLGNVTEPAGTYGVPAKMGSKLEDILMDDTLS
PVGVTDPLLSSVSPGASKTSSRRSSVSMEDTDHAC

>XP_005230012.1 microphthalmia-associated transcription factor isoform X1 [Falco peregrinus]
MTSRILLRQQLMREQMQEQERREQQQKQQAAQFMQQRVPVSQTPAINVSVPTSLPPATQVPMEVLKVQTH
LENPTKYHIQQAQRQQVKQYLSTTLANKHANQALSLPCPNQPGDHVMPPGTGSSAPNSPMAMLTLNSNCE
KEGFYKFEEQSRVESECPALNTHSRASCMQMDDVIDDIISLESSYNEEILGLMDPALQMANTLPVSGNLI
DLYGNQSMPPPGLNISNSCPANLPNIKRELTESEARALAKERQKKDNHNLIERRRRFNINDRIKELGTLI
PKSNDPDMRWNKGTILKASVDYIRKLQREQQRTKELENRQKKLEHANRHLLLRIQELEMQARAHGLSLVP
STGLCSPDMVNRVIKQEPVLDNCNQDIMPHHTDLSCTTTLDLTDGTITFSDNLGNVTEPAGTYSVPAKMG
SKLEDILMDDTLSPVGVTDPLLSSVSPGASKTSSRRSSVSMEDTDHAC

>XP_008177703.1 microphthalmia-associated transcription factor isoform X1 [Chrysemys picta bellii]
MLNNLPRTLWEQVSMQGKEVEKFSAFSPKIGLLEHASFWAALSCGARNKTESSSSYGSSSLSVKHRPRWG
PEPSLGFQGAIAVQIHNDDSGKTLTYQVQLQILSSSEHPGASKPPLSSSSMTSRILLRQQLMREQMQEQE
RREQQQKQQAAQFMQQRVPLSQTPAINVSVPSNLPPPTQVPMEVLKVQTHLENPTKYHIQQAQRQQVKQY
LSTTLANKHTNQALSLPCPNQPGDHVMPPGTGSSAPNSPMAMLTLNSNCEKEGFYKFEEQSRVESECPAL
NTHTRASCMQMDDVIDDIISLESSYNEEILGLMDPALQMANTLPVSGNLIDLYGNQGMPPSGLNVSNSCP
ANLPNIKRELTACIFPTESEARALAKERQKKDNHNLIERRRRFNINDRIKELGTLIPKSNDPDMRWNKGT
ILKASVDYIRKLQREQQRTKELENRQKKLEHANRHLLLRIQELEMQARAHGLSLVPSTGLCSPDVVNRVI
KQEPVIDNCNQDVLQHRSDLSCTTTLDLTDGTITFNDNLGTYSVPTKAGSKLEDILMDDTLSPVGVTDPL
LSSVSPGASKTSSRRSSMSMEDTDHAC

>XP_040147246.1 microphthalmia-associated transcription factor [Ictidomys tridecemlineatus]
MQSESGIVPDFEVGEEFHEEPKTYYELKSQPLKSSSSAEHPGASKPPISSSSMTSRILLRQQLMREQMQE
QERREQQQKLQAAQFLQQRVPASQTPAINVSAPTALPSATQVPMEVLKVQTHLENPTKYHIQQAQRQQVK
QYLSTTLANKHANQVLSLPCPNQPGDRVMPPVPGSSAPNSPMALLTLNSNCDKEGFYKFEEQNRVESECP
SMNAHPRASCMQMDDVIDDIISLESSYNEEILGLMDPTLQMANTVLMVLVFFCLSTVIRKSADFFKALIL
ESVIKTRCRVGASWCPGKFQFLTTSFTCTACIFPTESEARALAKERQKKDNHNLIERRRRFNINDRIKEL
GTLIPKSNDPDMRWNKGTILKASVDYIRKLQREQQRAKELESRQKKLEHANRHLLLRIQELEMQARAHGL
SLIPSTGLCSPDLVNRIIKQEPVLENCSQDLLQHQAELACTSLDLTDGTLAFSSSLGPTAEGAQAYSVPA
KMGSKLEDILMDDTLSPAGVTDPLLSSVSPGASKASSRRSSMSMEEAELAC

>XP_026644080.1 microphthalmia-associated transcription factor isoform X1 [Microtus ochrogaster]
MQSESGIVADFEVGEEFHEEPKTYYELKSQPLKSSSSAEHPGASKPPLSSSSMTSRILLRQQLMREQMQE
QERREQQQKLQAAQFMQQRVPVSQTPAINVSVPTTLPSATQVPMEVLKVQTHLENPTKYHIQQAQRHQVK
QYLSTTLANKHASQVLSSPCPNQPGDHAMPPVPGSSAPNSPMAMLTLNSNCEKEAFYKFEEQSRAESECP
GMNTHSRASCMQMDDVIDDIISLESSYNEEILGLMDPALQMANTLPVSGNLIDLYSNQGLPPPGLTISNS
CPANLPNIKRELTACIFPTESEARALAKERQKKDNHNLIERRRRFNINDRIKELGTLIPKSNDPDMRWNK
GTILKASVDYIRKLQREQQRAKDLENRQKKLEHANRHLLLRVQELEMQARAHGLSLIPSTGLCSPDLVNR
IIKQEPVLENCSQELVQHQTDLTCTTTLDLTDGTITFTNNLSTVPESSPAYSIPRKMGSNLEDILMDDAL
SPVGVTDPLLSSVSPGASKTSSRRSSMSAEETEHAC

>XP_005383848.1 PREDICTED: microphthalmia-associated transcription factor isoform X1 [Chinchilla lanigera]
MQSESGIVPDFEVGEEFHEEPKTYYELKSQPLKSSSSAEHPGASKPPISSSSMTSRILLRQQLMREQMQE
QERREQQQKLQAAQFMQQRVPVSQTPAINVSVPTTLPSATQVPMEVLKVQTHLENPTKYHIQQAQRQQVK
QYLSTTLANKHANQVLSLPCPNQPGDHVMPPVPGSSAPNSPMAMLTLNSNCDKEGFYKFEEQNRAESECP
SMNTHSRASCMQMDDVIDDIISLESSYNEEILGLMDPALQMANTLPVSGNLIDLYSNQGLPPPGLTISNS
CPANLPNIKRELTACIFPTESEARALAKERQKKDNHNLIERRRRFNINDRIKELGTLIPKSNDPDMRWNK
GTILKASVDYIRKLQREQQRAKELENRQKKLEHANRHLLLRIQELEMQARAHGLSLLPSTGLCSPDLVNR
IIKQEPVLENCSQDILQHHPELSCTTTLDLTDGTISFNSSLGPGAESSPAYSLPTKMASKLEDILMDDTL
SPVGVTDPLLSSVSPGASKASSRRSSMSMEETEHAC

>XP_005420226.1 microphthalmia-associated transcription factor isoform X1 [Geospiza fortis]
MTSRILLRQQLMREQMQEQERREQQQKQQAAQFMQQRVPVSQTPAINVSVPTSLPPATQVPMEVLKVQTH
LENPTKYHIQQAQRQQVKQYLSTTLANKHANQALSLPCPNQPGDHVMPPGTGSSAPNSPMAMLTLNSNCE
KEGFYKFEEQSRVESECPALNTHSRASCMQMDDVIDDIISLESSYNEEILGLVDPALQMANTLPVSGNLI
DLYGNQSMPPPGLNISNSCPANLPNIKRELTESEARALAKERQKKDNHNLIERRRRFNINDRIKELGTLI
PKSNDPDMRWNKGTILKASVDYIRKLQREQQRTKELENRQKKLEHANRHLLLRIQELEMQARAHGLSLVP
STGLCSPDMVNRVIKQEPVLDNCTQEMMPHHTDLSCTTTLDLTDGTITFSDNLGNVTEPAGTYGVPAKMG
SKLEDILMDDTLSPVGVTDPLLSSVSPGASKTSSRRSSVSMEDTDHAC

>XP_014136337.1 microphthalmia-associated transcription factor isoform X1 [Falco cherrug]
MTSRILLRQQLMREQMQEQERREQQQKQQAAQFMQQRVPVSQTPAINVSVPTSLPPATQVPMEVLKVQTH
LENPTKYHIQQAQRQQVKQYLSTTLANKHANQALSLPCPNQPGDHVMPPGTGSSAPNSPMAMLTLNSNCE
KEGFYKFEEQSRVESECPALNTHSRASCMQMDDVIDDIISLESSYNEEILGLMDPALQMANTLPVSGNLI
DLYGNQSMPPPGLNISNSCPANLPNIKRELTACIFPTESEARALAKERQKKDNHNLIERRRRFNINDRIK
ELGTLIPKSNDPDMRWNKGTILKASVDYIRKLQREQQRTKELENRQKKLEHANRHLLLRIQELEMQARAH
GLSLVPSTGLCSPDMVNRVIKQEPVLDNCNQDIMPHHTDLSCTTTLDLTDGTITFSDNLGNVTEPAGTYS
VPAKMGSKLEDILMDDTLSPVGVTDPLLSSVSPGASKTSSRRSSVSMEDTDHAC

>XP_005491450.1 microphthalmia-associated transcription factor isoform X1 [Zonotrichia albicollis]
MTSRILLRQQLMREQMQEQERREQQQKQQAAQFMQQRVPVSQTPAINVSVPTSLPPATQVPMEVLKVQTH
LENPTKYHIQQAQRQQVKQYLSTTLANKHANQALSLPCPNQPGDHVMPPGTGSSAPNSPMAMLTLNSNCE
KEGFYKFEEQSRVESECPALNTHSRASCMQMDDVIDDIISLESSYNEEILGLVDPALQMANTLPVSGNLI
DLYGNQSMPPPGLNISNSCPANLPNIKRELTESEARALAKERQKKDNHNLIERRRRFNINDRIKELGTLI
PKSNDPDMRWNKGTILKASVDYIRKLQREQQRTKELENRQKKLEHANRHLLLRIQELEMQARAHGLSLVP
STGLCSPDMVNRVIKQEPVLDNCTQEMMPHHTDLSCTTTLDLTDGTITFSDNLGNVTEPAGTYGVPAKMG
SKLEDILMDDTLSPVGVTDPLLSSVSPGASKTSSRRSSVSMEDTDHAC

>XP_021138265.1 microphthalmia-associated transcription factor isoform X1 [Columba livia]
MTSRILLRQQLMREQMQEQERREQQQKQQAAQFMQQRVPVSQTPAINVSVPTSLPPATQVPMEVLKVQTH
LENPTKYHIQQAQRQQVKQYLSTTLANKHANQALSLPCPNQPGDHVMPPGTGSSAPNSPMAMLTLNSNCE
KEGFYKFEEQSRVESECPPLNTHSRASCMQMDDVIDDIISLESSYNEEILGLMDPALQMANTLPVSGNLI
DLYGNQSMPPPGLNISNSCPANLPNIKRELTACVFPTESEARALAKERQKKDNHNLIERRRRFNINDRIK
ELGTLIPKSNDPDMRWNKGTILKASVDYIRKLQREQQRTKELENRQKKLEHANRHLLLRIQELEMQARAH
GLSLVPSTGLCSPDMVNRVIKQEPVLENCNPDIMPHHTDLSCTTTLDLTDGTITFSDNLGNVTEPTGTYS
VPPKMGSKLEDILMDDTLSPVGVTDPLLSSVSPGASKTSSRRSSVSMEDTDHAC

>XP_014107186.1 PREDICTED: microphthalmia-associated transcription factor isoform X1 [Pseudopodoces humilis]
MSFFPEVLVNPRLEPEQRHLGQMFQVNREEIEELILKENNWEYEEGYKKTSEQFSNSEHPGASKPPLSSS
SMTSRILLRQQLMREQMQEQERREQQQKQQAAQFMQQRVPVSQTPAINVSVPTSLPPATQVPMEVLKVQT
HLENPTKYHIQQAQRQQVKQYLSTTLANKHANQALSLPCPNQPGDHVMPPGTGSSAPNSPMAMLTLNSNC
EKEGFYKFEEQSRVESECPALNTHSRASCMQMDDVIDDIISLESSYNEEILGLVDPALQMANTLPVSGNL
IDLYGNQSMPPPGLNISNSCPANLPNIKRELTACIFPTESEARALAKERQKKDNHNLIERRRRFNINDRI
KELGTLIPKSNDPDMRWNKGTILKASVDYIRKLQREQQRTKELENRQKKLEHANRHLLLRIQELEMQARA
HGLSLVPSTGLCSPDMVNRVIKQEPVLDNCSQDMMPHHTDLSCTTTLDLTDGTITFSDNLGNVTEPAGTY
GVPAKMGSKLEDILMDDTLSPVGVTDPLLSSVSPGASKTSSRRSSVSMEDTDHAC

>XP_005547646.1 microphthalmia-associated transcription factor isoform X1 [Macaca fascicularis]
MQSESGIVPDFEVGEEFHEEPKTYYELKSQPLKSSSSAEHPGASKPPISSSSMTSRILLRQQLMREQMQE
QERREQQQKLQAAQFMQQRVPVSQTPAINVSVPTTLPSATQVPMEVLKVQTHLENPTKYHIQQAQRQQVK
QYLSTTLANKHANQVLSLPCPNQPGDHVMPPVPGSSAPNSPMAMLTLNSNCEKEGFYKFEEQNRAESECP
GMNTHSRASCMQMDDVIDDIISLESSYNEEILGLMDPALQMANTLPVSGNLIDLYGNQGLPPPGLTISNS
CPANLPNIKRELTACIFPTESEARALAKERQKKDNHNLIERRRRFNINDRIKELGTLIPKSNDPDMRWNK
GTILKASVDYIRKLQREQQRAKELENRQKKLEHANRHLLLRIQELEMQARAHGLSLIPSTGLCSPDLVNR
IIKQEPVLENCSQDLLQHHADLTCTTTLDLTDGTITFNNNLGTGTEANQAYSVPTKMGSKLEDILMDDTL
SPVGVTDPLLSSVSPGASKTSSRRSSMSMEETEHAC

>XP_017922646.1 PREDICTED: microphthalmia-associated transcription factor isoform X1 [Capra hircus]
MIPIVSTSLLAGWIPCHFKQAAITGLFKKLASAANNPINYHFISHLVFLVLREGACKRVAKQLQSHLRNH
LLFATVQQTQCSAKGLRQPCSSEEHPGASKPPISSSSMTSRILLRQQLMREQMQEQERREQQQKLQAAQF
MQQRVPVSQTPAINVSVPTTLPSATQVPMEVLKVQTHLENPTKYHIQQAQRQQVKQYLSTTLANKHANQV
LSLPCPNQPGDHVMPPVPGSSAPNSPMAMLTLNSNCEKEGFYKFEEQNRAESECPSMNTHSRASCMQMDD
VIDDIISLESSYNEEILGLMDPALQMANTLPVSGNLIDLYGNQGLPPPGLTISNSCPANLPNIKRELTES
EARALAKERQKKDNHNLIERRRRFNINDRIKELGTLIPKSNDPDMRWNKGTILKASVDYIRKLQREQQRA
KELENRQKKLEHANRHLLLRIQELEMQARAHGLSLIPSTGLCSPELVSRIIKQEPALENCNQDLLQHHAD
LTCTTTLDLTDGTITFNSLGAGTESSQAYSVPAKMGSKLEDILMDDTLSPVGITDPLLSSVSPGASKTSS
RRSSMSMEETEHAC

>XP_005885115.1 PREDICTED: microphthalmia-associated transcription factor isoform X1 [Myotis brandtii]
MEALRVQMFMPCAFESLHLSSEEHPGASKPPLSSSSMTSRILLRQQLMREQMQEQERREQQQRLQAAQFM
QQRVPASPTPAINVSVPTTLPSAAQVPMEVLKVQTHLENPTKYHIQQAQRQQVKQYLSTTLANKHANQVL
SLPCPNQPGDHVMPPVPGSSAPNSPMAMLTLNSNCEKEGFYKFEEQNRAESECPTMNTHSRASCMQMDDV
IDDIISLESSYNEEILSLMDPALQMANTLPVSGNLIDLYGNQGLPPPGLTVSNSCPANLPNIKRELTACI
FPTESEARALAKERQKKDNHNLIERRRRFNINDRIKELGTLIPKSNDPDMRWNKGTILKASVDYIRKLQR
EQQRAKELETRQKKLEHANRHLLLRIQELEMQARAHGLSLLPSSGLCSADLVNRIIKQEPSLENCSQDLP
PRHADLTCTSTLDLTDGTISFSSSLGAGTEGSQAYSVPTKMGSKLEDILMDDTLSPVGVTDPLLSSVSPG
ASKTSSRRSSVSMEEPEHAC

>XP_005891031.1 PREDICTED: microphthalmia-associated transcription factor isoform X1 [Bos mutus]
MQSESGIVPDFEVGEEFHEEPKTYYELKSQPLKSSSSEEHPGASKPPISSSSMTSRILLRQQLMREQMQE
QERREQQQKLQAAQFMQQRVPVSQTPAINVSVPTTLPSATQVPMEVLKVQTHLENPTKYHIQQAQRQQVK
QYLSTTLANKHANQVLSLPCPNQPGDHVMPPVPGSSAPNSPMAMLTLNSNCEKEGFYKFEEQNRAESECP
SMNTHSRASCMQMDDVIDDIISLESSYNEEILGLMDPALQMANTLPVSGNLIDLYGNQGLPPPGLTISNS
CPANLPNIKRELTACIFPTESEARALAKERQKKDNHNLIERRRRFNINDRIKELGTLIPKSNDPDMRWNK
GTILKASVDYIRKLQREQQRAKELENRQKKLEHANRHLLLRIQELEMQARAHGLSLIPSTGLCSPDLVSR
IIKQEPALENCNQDLLQHHADLTCTTTLDLTDGTITFNNSLGAGTESSQAYSVPAKMGSKLEDILMDDTL
SPVGITDPLLSSVSPGASKTSSRRSSMSMEETEHAC

>XP_025053754.1 microphthalmia-associated transcription factor isoform X2 [Alligator sinensis]
MEAFRVQMFMPCSFESLYLSSEHPGASKPPLSSSSMTSRILLRQQLMREQMQDQGRREQQQKQQAAQFMQ
QRVPVSQTPAINVSVPSSLPPATQVPMEVLKVQTHLENPTKYHIQQAQRQQVKQYLSTTLANKHANQALS
LPCPNQPGDHVMPSGTGSSAPNSPMAMLTLNSNCEKEGLYKFEEQSRLESECPALNTHSRTSCMQMDDVI
DDIISLESSYSEEILGLMDPALQMANTLPVSGNLIDLYGNHTSMPPGLNISNSCPANLPNIKRELTACIF
PTESEARALAKERQKKDNHNLIERRRRFNINDRIKELGTLIPKSNDPDMRWNKGTILKASVDYIRKLQRE
QQRTKELENRQKKLEHANRHLLLRIQELEMQARAHGLSLVPSTGLCSPDMVNRAIKQESVIDNCNPDIVQ
RRTDLSCTTTLDLTDGTITFSDNLGNVTDSSNAYNVPTKMGSKLEDILMDDTLSPVGVTDPLLSSVSPGA
SKTSSRRSSMSMEDTDHTC

>XP_025128845.1 microphthalmia-associated transcription factor isoform X1 [Bubalus bubalis]
MQSESGIVPDFEVGEEFHEEPKTYYELKSQPLKSSSSEEHPGASKPPISSSSMTSRILLRQQLMREQMQE
QERREQQQKLQAAQFMQQRVPVSQTPAINVSVPTTLPSATQVPMEVLKVQTHLENPTKYHIQQAQRQQVK
QYLSTTLANKHANQVLSLPCPNQPGDHVMPPVPGSSAPNSPMAMLTLNSNCEKEGFYKFEEQNRAESECP
SMNTHSRASCMQMDDVIDDIISLESSYNEEILGLMDPALQMANTLPVSGNLIDLYGNQGLPPPGLTISNS
CPANLPNIKRELTACIFPTESEARALAKERQKKDNHNLIERRRRFNINDRIKELGTLIPKSNDPDMRWNK
GTILKASVDYIRKLQREQQRAKELENRQKKLEHANRHLLLRIQELEMQARAHGLSLIPSTGLCSPDLVSR
IIKQEPALENCNQDLLQHHADLTCTTTLDLTDGTITFNNSLGAGTESSQAYSVPAKMGSKLEDILMDDTL
SPVGITDPLLSSVSPGASKTSSRRSSMSMEETEHAC

>XP_023613880.1 microphthalmia-associated transcription factor isoform X1 [Myotis lucifugus]
MEALRVQMFMPCAFESLHLSSEEHPGASKPPLSSSSMTSRILLRQQLMREQMQEQERREQQQRLQAAQFM
QQRVPASPTPAINVSVPTTLPSAAQVPMEVLKVQTHLENPTKYHIQQAQRQQVKQYLSTTLANKHANQVL
SLPCPNQPGDHVMPPVPGSSAPNSPMAMLTLNSNCEKEGFYKFEEQNRAESECPTMNTHSRASCMQMDDV
IDDIISLESSYNEEILSLMDPALQMANTLPVSGNLIDLYGNQGLPPPGLTVSNSCPANLPNIKRELTESE
ARALAKERQKKDNHNLIERRRRFNINDRIKELGTLIPKSNDPHTESVSLHFIRDMRWNKGTILKASVDYI
RKLQREQQRAKELEMRQKKLEHANRHLLLRIQELEMQARAHGLSLLPSSGLCSADLVNRIIKQEPSLENC
SQDLPPRHADLTCTSTLDLTDGTISFSSSLGAGTEGSQAYGVPTKMGSKLEDILMDDTLSPVGVTDPLLS
SVSPGASKTSSRRSSVSMEEPEHAC

>XP_006120079.1 LOW QUALITY PROTEIN: microphthalmia-associated transcription factor [Pelodiscus sinensis]
MQAESGIVPDFEVGEEFHEEPKTYYELKSQPLKSSSSEHPGASKPPLSSSSMTSRILLRQQLMREQMXKQ
QAAQFMQQRVPISQTPAINVSVPSNLPPATQVPMEVLKVQTHLENPTKYHIQQAQRQQVKQYLSTTLANK
HANQALSLPCPNQPGDHVMPPGTGSSAPNSPMAMLTLNSNCEKEGFYKYEEQSRVEGECPALNTHSRASC
MQMDDVIDDIISLESSYNEEILGLMDPALQMANTLPVSGNLIDLYGNQSMPPSGLNISNSCPANLPNIKR
ELTESEARALAKERQKKDNHNLIERRRRFNINDRIKELGTLIPKSNDPDMRWNKGTILKASVDYIRKLQR
EQQRTKELENRQKKLEHANRHLLLRIQELEMQARAHGLSLVPSTGLCSPDVVSRVIKQEPVLDNCNQEVL
QRHSDLSCTTTLDLTDGTITFSDNLGPYSVPTKVGSKLEDILMDDTLSPVGVSDPLLSSVSPGASKTSSR
RSSMSMEETDHAC

>XP_027632342.1 microphthalmia-associated transcription factor [Tupaia chinensis]
MQSESGIVPDFEVGDEFHEEPKTYYELKSQPLKSSSSAEHPGASKPPISSSSMTSRILLRQQLMREQMQE
QERREQQQKLQAAQFMQQRVPVSQTPAINVSVPTTLPSAAQVPMEVLKVQTHLENPTKYHIQQAQRQQPG
DHVLPPVPGSSAPNSPMAMLTLNSNCEKEGFYKFEDQNRAESECPSMNTHSRASCMQMDDVIDDIISLES
SYNEEILGLMDPALQMANTLPVSGNLIDLYGNQGLPPPGLTISNSCPANLPNIKRELTACIFPTESEARA
LAKERQKKDNHNLIERRRRFNINDRIKELGTLIPKSNDPDMRWNKGTILKASVDYIRKLQREQQRAKELE
NRQKKLEHANRHLLLRIQELEMQARAHGLSLIPSTGLCSPDLVNRIIKQEPVLENCNQDLLQHHTDLTCT
TTLDLTDGTITFNNNLGPGTESNPPYSVPTKMGSKLEDILMDDTLSPVGVTDPLLSSVSPGASKTSSRRS
SMSMEETEHAC

>XP_006186604.1 microphthalmia-associated transcription factor isoform X1 [Camelus ferus]
MQSESGIVPDFEVGEEFHEEPKTYYELKSQPLKSSSSEEHPGASKPPISSSSMTSRILLRQQLMREQMQE
QERREQQQKLQAAQFMQQRVPVNQTPAINVSVPTTLPSATQVPMEVLKVQTHLENPTKYHIQQAQRQQVK
QYLSTTLANKHANQVLSLPCPNQPGDHVMPPVPGSSAPNSPMAMLTLNSNCEKEGFYKFEEQNRAESECP
SMNTHSRASCMQMDDVIDDIISLESSYNEEILGLMDPALQMANTLPVSGNLIDLYGNQGLPPPGLTISNS
CPANLPNIKRELTACIFPTESEARALAKERQKKDNHNLIERRRRFNINDRIKELGTLIPKSNDPDMRWNK
GTILKASVDYIRKLQREQQRAKELENRQKKLEHANRHLLLRIQELEMQARAHGLSLIPSTGLCSPDLVNR
IIKQEPALENCSQDLLQHHADLTCTTTLDLTDGTITFNNSLGTGTESNQAYSVPMKMGSKLEDILMDDTL
SPVGITDPLLSSVSPGASKTSSRRSSMSMEETEHAC

>XP_006196543.1 microphthalmia-associated transcription factor isoform X1 [Vicugna pacos]
MQSESGIVPDFEVGEEFHEEPKTYYELKSQPLKSSSSEEHPGASKPPISSSSMTSRILLRQQLMREQMQE
QERREQQQKLQAAQFMQQRVPVNQTPAINVSVPTTLPSATQVPMEVLKVQTHLENPTKYHIQQAQRQQVK
QYLSTTLANKHANQVLSLPCPNQPGDHVMPPVPGSSAPNSPMAMLTLNSNCEKEGFYKFEEQNRAESECP
SMNTHSRASCMQMDDVIDDIISLESSYNEEILGLMDPALQMANTLPVSGNLIDLYGNQGLPPPGLTISNS
CPANLPNIKRELTACIFPTESEARALAKERQKKDNHNLIERRRRFNINDRIKELGTLIPKSNDPDMRWNK
GTILKASVDYIRKLQREQQRAKELENRQKKLEHANRHLLLRIQELEMQARAHGLSLIPSTGLCSPDLVNR
IIKQEPALENCSQDLLQHHADLTCTTTLDLTDGTISFNNSLGTGTESNQAYSVPMKMGSKLEDILMDDTL
SPVGITDPLLSSVSPGASKTSSRRSSMSMEETEHAC

>XP_019355292.1 PREDICTED: microphthalmia-associated transcription factor isoform X1 [Alligator mississippiensis]
MNNIRGYPSRTLSTAQRSAVITRKPTNTGFQTLHSFAPAFPKGTSARLASSQCKILDTAAASGSFYLPAL
ESLASSSEHPGASKPPLSSSSMTSRILLRQQLMREQMQEQERREQQQKQQAAQFMQQRVPVSQTPAINVS
VPSSLPPATQVPMEVLKVQTHLENPTKYHIQQAQRQQVKQYLSTTLANKHANQALSLPCPNQPGDHVMPS
GTGSSAPNSPMAMLTLNSNCEKEGLYKFEEQSRLESECPALNTHSRTSCMQMDDVIDDIISLESSYSEEI
LGLMDPALQMANTLPVSGNLIDLYGNHTSMPPGLNISNSCPANLPNIKRELTACIFPTESEARALAKERQ
KKDNHNLIERRRRFNINDRIKELGTLIPKSNDPDMRWNKGTILKASVDYIRKLQREQQRTKELENRQKKL
EHANRHLLLRIQELEMQARAHGLSLVPSTGLCSPDVNRVIKQESVIDNCNPDIVQHRTDLSCTTTLDLTD
GTITFSDNLGNVTDSSSAYSVPTKMGSKLEDILMDDTLSPVGVTDPLLSSVSPGASKTSSRRSSMSMEDT
DHTC

>XP_030895891.1 microphthalmia-associated transcription factor, partial [Leptonychotes weddellii]
MQSESGIVPDFEVGEEFHEEPKTYYELKSQPLKSSSSEEHPGASKPPISSSSMTSRILLRQQLMREQMQE
QERREQQQKLQAAQFMQQRVPVSPTPAINVSVPTTLPSATQVPMEVLKVQTHLENPTKYHIQQAQRQQPG
DHVMPPVPGSSAPNSPMAMLTLNSNCEKEGFYKFEEQNRAESECPTMNTHSRASCMQMDDVIDDIISLES
SYNEEILGLMDPALQMANTLPVSGNLIDLYGNQGLPPPGLTISNSCPANLPNIKRELTACIFPTESEARA
LAKERQKKDNHNLIERRRRFNINDRIKELGTLIPKSNDP

>XP_006769997.1 PREDICTED: microphthalmia-associated transcription factor isoform X1 [Myotis davidii]
MEALRVQMFMPCAFESLHLSSEEHPGASKPPLSSSSMTSRILLRQQLMREQMQEQERREQQQRLQAAQFM
QQRVPASPTPAINVSVPTTLPSAAQVPMEVLKVQTHLENPTKYHIQQAQRQQVKQYLSTTLANKHANQVL
SLPCPNQPGDHVMPPVPGSSAPNSPMAMLTLNSNCEKEGFYKFEEQNRAESECPTMNTHSRASCMQMDDV
IDDIISLESSYNEEILSLMDPALQMANTLPVSGNLIDLYGNQGLPPPGLTVSNSCPANLPNIKRELTACI
FPTESEARALAKERQKKDNHNLIERRRRFNINDRIKELGTLIPKSNDPDMRWNKGTILKASVDYIRKLQR
EQQRAKELETRQKKLEHANRHLLLRIQELEMQARAHGLSLLPSSGLCSADLVNRIIKQEPSLENCSQDLP
PRHADLTCTSTLDLTDGTISFSSSLGAGTEGSQAYGVPTKMGSKLEDILMDDTLSPVGVTDPLLSSVSPG
ASKTSSRRSSVSMEEPEHAC

>XP_006865688.1 PREDICTED: microphthalmia-associated transcription factor isoform X1 [Chrysochloris asiatica]
MQSESGIVPDFEVGEEFHEEPKTYYELKSQPLKSSSSAEHPGASKPPISSSSMTSRILLRQQLMREQMEE
QERREQQQKLQVAQFMQQRVPVSQTPAINVSVPSTLPSPTQVPMEVLKVQTHLENPTKYHIQQAQKQQVK
QYLTTTLANKHANQVLSLPCPNQPGDHVMPPVPGSSAPNSPMAMLTLNSNCEKEGFYKFEEQNRAESECL
SMNAHARASCMQMDDVIDDIISLESSYNEEILGLMDPALQMANTLPVSGNLIDLYNSQGLPPPNLTISNS
CPANLPNIKRELTACIFPTESEARALAKERQKKDNHNLIERRRRFNINDRIKELGTLIPKSNDPDMRWNK
GTILKASVDYIRKLQREQQRAKELENRQKKLEHANRHLLLRIQELEMQARAHGLSLIPSMGLCSPDLMNR
VIKQEPVLGNCNQDPHQHHTDLTCTTTLDLTDGTITFSNNLGAGTESNQAYSVPGKMGSKLEDILMDDTL
SPVAVTDPLLSSASPGASKTSSRRSSMSMEETEHAC

>XP_006917539.2 microphthalmia-associated transcription factor isoform X1 [Pteropus alecto]
MQSESGIVPDFEVGEEFHEEPKTYYELKSQPLKSSSSEEHPGASKPPISSSSMTSRILLRQQLMREQMQE
QERREQQQKLQAAQFMQQRVPVSQTPAINVSVPTTLPSATQVPMEVLKVQTHLENPTKYHIQQAQRQQVK
QYLSTTLANKHANQVLSLPCPNQPGDHVMPPVPGSSAPNSPMAMLTLNSNCEKEGFYKFEEQNRAESECP
TMNTHSRASCMQMDDVIDDIISLESSYNEEILSLMDPALQMANTLPVSGNLIDLYGNQGLPPPGLTISNS
CPANLPNIKRELTACIFPTESEARALAKERQKKDNHNLIERRRRFNINDRIKELGTLIPKSNDPDMRWNK
GTILKASVDYIRKLQREQQRAKELENRQKKLEHANRHLLLRIQELEMQARAHGLSLIPSTGLCSPDLVNR
IIKQEPSLENCSQDLLPHHADLTCTTTLDLTDGTITFNNNLGTGTESGQAYSVPTKMGSKLEDILMDDTL
SPVGVTDPLLSSVSPGASKTSSRRSSMSMEETEHAC

>XP_006972639.1 microphthalmia-associated transcription factor isoform X1 [Peromyscus maniculatus bairdii]
MQSESGIVADFEVGEEFHEEPKTYYELKSQPLKSSSSAEHPGASKPPLSSSSMTSRILLRQQLMREQMQE
QERREQQQKLQAAQFMQQRVPVSQTPAINVSVPTTLPSATQVPMEVLKVQTHLENPTKYHIQQAQRHQVK
QYLSTTLANKHASQVLSSPCPNQPGDHAMPPVPGSSAPNSPMAMLTLNSNCEKEAFYKFEEQSRAESECP
GMNAHSRASCMQMDDVIDDIISLESSYNEEILGLMDPALQMANTLPVSGNLIDLYSNQGLPPPGLTISNS
CPANLPNIKRELTACIFPTESEARALAKERQKKDNHNLIERRRRFNINDRIKELGTLIPKSNDPDMRWNK
GTILKASVDYIRKLQREQQRAKDLENRQKKLEHANRHLLLRVQELEMQARAHGLSLIPSTGLCSPDLVNR
IIKQEPVLENCSQELVQHQADLTCTTTLDLTDGTITFTNNLGTMPESSPAYSIPRKMGSNLEDILMDDAL
SPVGVTDPLLSSVSPGASKTSSRRSSMSAEETEHAC

>XP_037761676.1 microphthalmia-associated transcription factor isoform X1 [Chelonia mydas]
MQAESGIVADFEVGEEFHEEPKTYYELKSQPLKSSSSEHPGASKPPLSSSSMTSRILLRQQLMREQMQEQ
ERREQQQKQQAAQFMQQRVPLSQTPAINVSVPCNLPPPTQVPMEVLKVQTHLENPTKYHIQQAQRQQVKQ
YLSTTLANKHPNQALSLPCPNQPGDHVMPPGTGSSAPNSPMAMLTLNSNCEKEGFYKFEEQSRVENECPA
LNTHTRASCMQMDDVIDDIISLESSYNEEILGLMDPALQMANTLPVSGNLIDLYGNQGMPPSGLNISNSC
PANLPNIKRELTACIFPTESEARALAKERQKKDNHNLIERRRRFNINDRIKELGTLIPKSNDPDMRWNKG
TILKASVDYIRKLQREQQRTKELENRQKKLEHANRHLLLRIQELEMQARAHGLSLVPSTGLCSPDVVNRV
IKQEPVIDNCNQDVLQHHSDLSCTTTLDLTDGTITFNDNLGTYSVPTKVGSKLEDILMDDTLSPVGVTDP
LLSSVSPGASKTSSRRSSMSMEDTDHAC

>XP_007076695.2 microphthalmia-associated transcription factor isoform X1 [Panthera tigris]
MQSESGIVPDFEVGEEFHEEPKTYYELKSQPLKSSSSEEHPGASKPPISSSSMTSRILLRQQLMREQMQE
QERREQQQKLQAAQFMQQRVPVSQTPAINVSVPTTTLPSATQVPMEVLKVQTHLENPTKYHIQQAQRQQV
KQYLSTTLANKHANQVLSLPCPNQPGDHVMPPVPGSSAPNSPMAMLTLNSNCEKEGFYKFEEQNRAESEC
PTMNTHSRASCMQMDDVIDDIISLESSYNEEILGLMDPALQMANTLPVSGNLIDLYGNQGLPPPGLTISN
SCPANLPNIKRELTACIFPTESEARALAKERQKKDNHNLIERRRRFNINDRIKELGTLIPKSNDPDMRWN
KGTILKASVDYIRKLQREQQRAKELETRQKKLEHANRHLLLRIQELEMQARAHGLSLIPSTGLCSPDLVN
RIIKQEPALENCSQDLLQHHADLPCTTTLDLTDGTITFNNNLGAGTESNQAYSVPTKMGSKLEDILMDDT
LSPVGVTDPLLSSVSPGASKASSRRSSMSMEETEHAC

>XP_028335278.1 microphthalmia-associated transcription factor isoform X1 [Physeter catodon]
MQSESGIVPDFEVGEEFHEEPKTYYELKSQPLKSRVMVWELFGRSFGKFSLPMSSSEEHPGASKPPVSSS
SMTSRISLRQQLMREQMQEQERRERQQRLQAARFMQQRVPVSQTPAINVSVPTTLPSATQVPMEVLKVQT
HLENPTKYHIQQAQRQQVKQYLSTTLANKHANQVLSLPCPNQPGDHVMPPVPGSSAPNSPMAMLTLNSNC
EKEGFYKFEEQNRAESECPSMNTHSRASCMQMDDVIDDIISLESSYNEEILGLMDPALQMANTLPVSGNL
IDLYGNQGLPPAGLTISNSCPANLPNIKRELSAHIFPTESEARALAKERQKKDNHNLIERRRRFNINDRI
KELGTLIPKSNDPDMRWNKGTILKASVDYIRKLQREQQRAKELENRQKKLEHANRHLLLRIQELEMQARA
HGLSLIPSTGLCSPDLVSRIIKQEPALENCSQDLLQQHADLTCTTTLDLTDGTITFNNNFGAATESSQAY
SVPTKMGSKLEDILMDDTLSPVGITDPLLSSVSPGASKTSSRRSSMSMEETEHAC

>XP_007192495.1 microphthalmia-associated transcription factor isoform X1 [Balaenoptera acutorostrata scammoni]
MQSESGIVPDFEVGEEFHEEPKTYYELKSQPLKSSSSEEHPGASKPPISSSSMTSRILLRQQLMREQMQE
QERREQQQKLQAAQFMQQRVPVSQTPAINVSVPTTLPSATQVPMEVLKVQTHLENPTKYHIQQAQRQQVK
QYLSTTLANKHANQVLSLPCPNQPGDHVMPPVPGSSAPNSPMAMLTLNSNCEKEGFYKFEEQNRAESECP
SMNTHSRASCMQMDDVIDDIISLESSYNEEILGLMDPALQMANTLPVSGNLIDLYGNQGLPPPGLTISNS
CPANLPNIKRELSAHIFPTESEARALAKERQKKDNHNLIERRRRFNINDRIKELGTLIPKSNDPDMRWNK
GTILKASVDYIRKLQREQQRAKELENRQKKLEHANRHLLLRIQELEMQARAHGLSLIPSTGLCSPDLVSR
IIKQEPALENCSQDLLQQHADLTCTTTLDLTDGTITFNNNFGAGTESSQAYSVPTKMGSKLEDILMDDTL
SPVGITDPLLSSVSPGASKTSSRRSSVSMEETEHAC

>XP_007432760.2 microphthalmia-associated transcription factor isoform X1 [Python bivittatus]
MEALRIPVLTPCSFGSHCLSEHPGASKPPLSSSNMTSRILLRQQLMREQMQEQERREQRQKQQAAQFMQQ
RGAVSQTPAINVSLPTSLPPATQVPMEVLKVQTHLENPTKYHIQQAQRQQVKQYLSTTLANKHNNQALSL
PCPNQPSDHVMPPGTGSSAPNSPMAMLTLNSNCEKEGFYKFEEQSNRAENECRTLNTHSRVSCMQMDDVI
DDIISLESSYNEEIFGLMDPALQIANTLPVSGNLVDLYGNQGLPPPGLNISNSCPANLPNIKRELTGLGR
LASQPSGEDFEGAGYTGVHEKGGISSFPVLLMENILTDGGLTECSPLSSACVFPTESEARALAKERQKKD
NHNLIERRRRFNINDRIKELGTLIPKSNDPDMRWNKGTILKASVDYIRKLQREQQRTKELENRQKKLEHA
NRHLLLRIQELEMQARAHGLSIIPSTGLCSPEMVNRLIKQEPILDNCSQEILQQHHPELSSTTTLDLTDG
TITFNGSLANVTESAPSTYAVPTKMGSKLEDMLMDDTLSPAGVTDPLLSSVSPGASKTSSRRSSVSMEDT
DHAC

>XP_007447712.1 PREDICTED: microphthalmia-associated transcription factor isoform X1 [Lipotes vexillifer]
MQSESGIVPDFEVGEEFHEEPKTYYELKSQPLKSSSSEEHPGASKPPISSSSMTSRILLRQQLMREQMQE
QERREQQQKLQAAQFMQQRVPVSQTPAINVSVPTTLPSATQVPMEVLKVQTHLENPTKYHIQQAQRQQVK
QYLSTTLANKHANQVLSLPCPNQPGDHVMPPVPGSSAPNSPMAMLTLNSNCEKEGFYKFEEQNRAESECP
SMNTHLRASCVYMDDVIDDIISLESSYNEEILGLMDPALQMANTLPVSGNLIDLYGNQGLPPPGLTISNS
CPANLPNIKRELSESEARALAKERQKKDNHNLIERRRRFNINDRIKELGTLIPKSNDPDMRWNKGTILKA
SVDYIRKLQREQQRAKELENRQKKLEHANRHLLLRIQELEMQARAHGLSLIPSTGLCSPDLVSRIIKQEP
ALENCSQDLLQQHADLTCTTTLDLTDGTITFNNNFGAGTESSQAYSVPTKMGSKLEDILMDDTLSPVGIT
DPLLSSVSPGASKTSSRRSSMSMEETEHAC

>XP_007523373.1 PREDICTED: microphthalmia-associated transcription factor isoform X1 [Erinaceus europaeus]
MQSESGIVPDFEVGEEFHEEPKTYYELKSQPLKSSSSEEHPGASKPPISSSSMTSRILLRQQLMREQMQE
QERREQQQKLQAAQFMQQRVPVSQTPAINVSVPTTLPSATQVPMEVLKVQTHLENPTKYHIQQAQRQQVK
QYLSTTLANKHANQVLSLPCPNQPGDHVMPPVPGSSAPNSPMAMLTLNSNCEKEGFYKFEEQNRVESECP
NMNTHSRASCMQMDDVIDDIISLESSYNEEILGLMDPALQMANTLPVSGNLIDIYSNQGLPPQGLTISNS
CPANLPNIKRELTACIFPTESEARALAKERQKKDNHNLIERRRRFNINDRIKELGTLIPKSNDPDMRWNK
GTILKASVDYIRKLQREQQRAKELENRQKKLEHANRHLLLRIQELEMQARAHGLSLIPSTGLCSPDLVNR
IIKQEPTLENCNQDLLQHHADLTCTTTLDLTDGTITFNNSLGTGTENNQVYSVPTKIGSKLEDILMDDTL
SPVGLTDPLLSSVSPGASKTSSRRSSMSMEETEHAC

>XP_007944257.1 microphthalmia-associated transcription factor [Orycteropus afer afer]
MQSESGIVPDFEVGEEFHEEPKTYYELKSQPLKSSSSAEHPGASKPPISSSSMTSRILLRQQLMREQMQE
QERREQQQKLQAAQFMQQRVPVSQTPAINVSVPSTLPSPTQVPMEVLKVQTHLENPTKYHIQQAQRQQVK
QYLSTTLANKHANQVLSLPCPNQPGDHVMPPVPGSSAPNSPMAMLTLNSNCEKEGFYKFEEQTRAESECP
SMNTHSRASCMQMDDVIDDIISLESSYNEEILGLMDPALQMANTLPVSGNLIDLYGNQGLPPPNLTISNS
CPANLPNIKRELTESEARALAKERQKKDNHNLIERRRRFNINDRIKELGTLIPKSNDPDMRWNKGTILKA
SVDYIRKLQREQQRAKELENRQKKLEHANRHLLLRIQELEMQARAHGLSLIPSMGLCSPDLVNRVIKQEP
VLENCNQDPLQHHADLTCTTTLDLTDGTITFNNNLGTGTESNQAYTVPTKMGSKLEDILMDDTLSPVGVT
DPLLSSVSPGASKTSSRRSSMSMEETEHAC

>XP_007983141.1 microphthalmia-associated transcription factor isoform X1 [Chlorocebus sabaeus]
MQSESGIVPDFEVGEEFHEEPKTYYELKSQPLKSSSSAEHPGASKPPISSSSMTSRILLRQQLMREQMQE
QERREQQQKLQAAQFMQQRVPVSQTPAINVSVPTTLPSATQVPMEVLKVQTHLENPTKYHIQQAQRQQVK
QYLSTTLANKHANQVLSLPCPNQPGDHVMPPVPGSSAPNSPMAMLTLNSNCEKEGFYKFEEQNRAESECP
GMNTHSRASCMQMDDVIDDIISLESSYNEEILGLMDPALQMANTLPVSGNLIDLYGNQGLPPPGLTISNS
CPANLPNIKRELTACIFPTESEARALAKERQKKDNHNLIERRRRFNINDRIKELGTLIPKSNDPDMRWNK
GTILKASVDYIRKLQREQQRAKELENRQKKLEHANRHLLLRIQELEMQARAHGLSLIPSTGLCSPDLVNR
IIKQEPVLENCSQDLLQHHADLTCTTTLDLTDGTITFNNNLGTGTEASQAYSVPTKMGSKLEDILMDDTL
SPVGVTDPLLSSVSPGASKTSSRRSSMSMEETEHAC

>XP_008052292.1 microphthalmia-associated transcription factor isoform X1 [Carlito syrichta]
MLEMLEYNHYQVQTHLENPTKYHIQQAQRQQVKQYLSTTLANKHANQVLSLPCPNQPGDHVMPPVPGSSA
PNSPMAMLTLNSNCEKEGFYKFEEQNRAENECPGMNTHSRASCMQMDDVIDDIISLESSYNEEILGLMDP
ALQMANTLPVSGNLIDLYGNQGLPPPGLTISNSCPANLPNIKRELTACIFPTESEARALAKERQKKDNHN
LIERRRRFNINDRIKELGTLIPKSNDPDMRWNKGTILKASVDYIRKLQREQQRAKELENRQKKLEHANRH
LLLRIQELEMQARAHGLSLIPSTGLCSPDLVNRIIKQEPVLENCNQDLLQHHTDLTCTTTLDLTDGTITF
NNNLGTGSEASQAYSVPAKMGSKLEDILMDDTLSPVGVTDPLLSSVSPGASKTSSRRSSMSMEETEHAC

>XP_008152370.1 microphthalmia-associated transcription factor isoform X1 [Eptesicus fuscus]
MEALRVQMFMPCAFESLHLSSEEHPGASKPPLSSSSMTSRILLRQQLMREQMQEQERREQQQRLQAAQFM
QQRVPASPTPAINVSVPTTLPSAAQVPMEVLKVQTHLENPTKYHIQQAQRQQVKQYLSTTLANKHANQVL
SLPCPNQPGDHVMPPVPGSSAPNSPMAMLTLNSNCEKEGFYKFEEQNRAESECPTMNTHSRASCMQMDDV
IDDIISLESSYNEEILSLMDPALQMANTLPVSGNLIDLYGNQGLPPTGLTVSNSCPANLPNIKRELTACI
FPTESEARALAKERQKKDNHNLIERRRRFNINDRIKELGTLIPKSNDPDMRWNKGTILKASVDYIRKLQR
EQQRARELETRQKKLEHANRHLLLRIQELEMQARAHGLSLLPSSGLCSADLVNRIIKQEPSLENCSQDLP
PRHADLSCTSTLDLTDGTISFSSSLGAGPESSQAYGVPTRMGSKPEDILMDDTLSPVGVTDPLLSSVSPG
ASKTSSRRSSVSMEEPEHAC

>XP_030314612.1 microphthalmia-associated transcription factor isoform X1 [Calypte anna]
MQAESGIVPDFEVGEEFHEEPKTYYELKSQPLKSSNSEHPGASKPPLSSSSMTSRILLRQQLMREQMQEQ
ERREQQQKQQAAQFMQQRVPVSQTPAINVSVPTSLPPATQVPMEVLKVQTHLENPTKYHIQQAQRQQVKQ
YLSTTLANKHANQALSLPCPNQPGDHVMPPGTGSSAPNSPMAMLTLNSNCEKEGFYKFEEQSRVESECPA
LNTHSRASCMQMDDVIDDIISLESSYNEEILGLMDPALQMANTLPVSGNLIDLYGNQSMPPPGLNISNSC
PANLPNIKRELTACIFPTESEARALAKERQKKDNHNLIERRRRFNINDRIKELGTLIPKSNDPDMRWNKG
TILKASVDYIRKLQREQQRTKELENRQKKLEHANRHLLLRIQELEMQARAHGLSLVPSTGLCSPDMVNRA
IKQEPVLDNCTQDIMPHHTDLSCTTTLDLTDGTITFSDNLGNVTEPAYSVPAKMGSKLEDILMDDTLSPV
GVTDPLLSSVSPGASKTSSRRSSVSMEDTDHAC

>XP_008518333.1 PREDICTED: microphthalmia-associated transcription factor isoform X1 [Equus przewalskii]
MQSESGIVPDFEVGEEFHEEPKTYYELKSQPLKSRFLTLFEVTTRPSVRFFAIYFRKSRNIPSELIEFTN
GKCSSEEHPGASKPPISSSSMTSRILLRQQLMREQMQEQERREQQQKLQAAQFMQQRVPVSQTPAINVSV
PTTLPSATQVPMEVLKVQTHLENPTKYHIQQAQRQQVKQYLSTTLANKHANQVLSLPCPNQPGDHVMPPV
PGSSAPNSPMAMLTLNSNCEKEGFYKFEEQNRAESECPSMNTHSRASCMQMDDVIDDIISLESSYNEEIL
GLMDPALQMANTLPVSGNLIDLYSNQGLPPPGLTISNSCPANLPNIKRELTESEARALAKERQKKDNHNL
IERRRRFNINDRIKELGTLIPKSNDPDMRWNKGTILKASVDYIRKLQREQQRAKELENRQKKLEHANRHL
LLRIQELEMQARAHGLSLIPSTGLCSPDLVNRIIKQEPALENCNQDLLQHHADLTCTTTLDLTDGTISFN
NNLGTGTESNQAYSIPAKMGSKLEDILMDDTLSPVGVTDPLLSSVSPGASKTSSRRSSMSMEETEHAC

>XP_008565425.1 PREDICTED: microphthalmia-associated transcription factor isoform X1 [Galeopterus variegatus]
MQSESGIVPDFEVGEEFHEEPKTYYELKSQPLKNSSSAEHPGASKPPLSSSSMTSRILLRQQLMREQMQE
QERREQQQKLQAAQFMQQRVPVSQTPAINVSVPTTLPSATQVPMEVLKVQTHLENPTKYHIQQAQRQQVK
QYLSTTLANKHANQVLSLPCPNQPGDHVMPPVPGSSAPNSPMALLTLNSNCEKEGFYKYEEQNRTESEGP
SMNAHSRASCMQMDDVIDDIISLESSYNEEILGLMDPALQIANTLPVSGNLIDLYSNQGLPPPGLNISNS
CPANLPNIKRELTACIFPTESEARALAKERQKKDNHNLIERRRRFNINDRIKELGTLIPKSNDPDMRWNK
GTILKASVDYIRKLQREQQRAKELESRQKKLEHANRHLLLRIQELEMQARAHGLSLIPSTGLCSPDLVNR
IIKQEPVLENCNQDLLQHHADLTCTSTLDLTDGTITFNSNQGTGTESNQAYSVPTKMGSKLEDILMDETL
SPAGVTDPLLSSLSPGASKTSSRRSSMSMEETEHAC

>XP_017602707.1 PREDICTED: microphthalmia-associated transcription factor isoform X1 [Corvus brachyrhynchos]
MEAVQMFMPCSFDSLRLNSEHPGASKPPLSSSSMTSRILLRQQLMREQMQEQERREQQQKQQAAQFMQQR
VPVSQTPAINVSVPTSLPPATQVPMEVLKVQTHLENPTKYHIQQAQRQQVKQYLSTTLANKHANQALSLP
CPNQPGDHVMPPGTGSSAPNSPMAMLTLNSNCEKEGFYKFEEQSRVESECPALNTHSRASCMQMDDVIDD
IISLESSYNEEILGLVDPALQMANTLPVSGNLIDLYGNQSMPPPGLNISNSCPANLPNIKRELTACIFPT
ESEARALAKERQKKDNHNLIERRRRFNINDRIKELGTLIPKSNDPDMRWNKGTILKASVDYIRKLQREQQ
RTKELENRQKKLEHANRHLLLRIQELEMQARAHGLSLVPSTGLCSPDMVNRVIKQEPVLDNCTQDMMSHH
TDLSCTTTLDLTDGTITFSDNLGNVTEPAGTYSVPAKMGSKLEDILMDDTLSPVGVTDPLLSSVSPGASK
TSSRRSSVSMEDTDHAC

>XP_040484500.1 microphthalmia-associated transcription factor isoform X1 [Ursus maritimus]
MQSESGIVPDFEVGEEFHEEPKTYYELKSQPLKSSSSEEHPGAPKPPISSSSMTSRILLRQQLMREQMQE
QERREQQQKLQAAQFMQQRVPVSQTPAINVSVPTTLPSATQVPMEVLKVQTHLENPTKYHIQQAQRQQVK
QYLSTTLANKHANQVLSLPCPNQPGDHVMPPVPGSSAPNSPMAMLTLNSNCEKEGFYKFEEQNRAESECP
TMNTHSRASCMQMDDVIDDIISLESSYNEEILGLMDPALQMANTLPVSGNLIDLYGNQGLPPPGLTISNS
CPANLPNIKRELTACIFPTESEARALAKERQKKDNHNLIERRRRFNINDRIKELGTLIPKSNDPDMRWNK
GTILKASVDYIRKLQREQQRAKELETRQKKLEHANRHLLLRIQELEMQARAHGLSLIPSTGLCSPDLVNR
IIKQEPTLENCGQDLLQHHADLPCTTTLDLTDGTITFNNNLGAGTESNQAYSIPTKMGSKLEDILMDDTL
SPVGVTDPLLSSVSPGASKTSSRRSSMSMEEAEHAC

>XP_017652118.1 microphthalmia-associated transcription factor isoform X1 [Nannospalax galili]
MQSESGIVPDFEVGEEFHEEPKTYYELKSQPLKSSSSAEHPGASKPPISSSSMTSRILLRQQLMREQMQE
QERREQQQKLQAAQFIQQRVPVGQTPAINVSVPTTLPSATQVPMEVLKVQTHLENPTKYHIQQAQRQQVK
QYLSTTLANKHANQVLSLPCPNQPGDHVMPPVPGSSAPNSPMAMLTLNSNCEKEGFYKFEEQNRAENECP
SMNTHTRASCMQMDDVIDDIISLESSYNEEILGLMDPALQMANTLPVSGNLIDLYSNQGLPPPGLTISNS
CPANLPNIKRELTACIFPTESEARALAKERQKKDNHNLIERRRRFNINDRIKELGTLIPKSNDPDMRWNK
GTILKASVDYIRKLQREQQRAKELENRQKKLEHANRHLLLRIQELEMQARAHGLSLIPSTGLCSPDLVNR
IIKQEPVLENCSQELLQHQADLTCTTTLDLTDGTITFTNNLGTVPESSPAYSVPTKMGSKLEDILMDDTL
SPVGVTDPLLSSVSPGASKTSSRRSSMSTEEAEHAC

>XP_029814246.1 microphthalmia-associated transcription factor isoform X1 [Manacus vitellinus]
MQAESGIVPDFEVGEEFHEEPKTYYELKSQPLKSSNSEHPGASKPPLSSSSMTSRILLRQQLMREQMQEQ
ERREQQQKQQAAQFMQQRVPVSQTPAINVSVPTSLPPATQVPMEVLKVQTHLENPTKYHIQQAQRQQVKQ
YLSTTLANKHANQALSLPCPNQPGDHVMPPGTGSSAPNSPMAMLTLNSNCEKEGFYKFEEQSRVESECPA
LNTHSRASCMQMDDVIDDIISLESSYNEEILGLVDPALQMANTLPVSGNLIDLYGNQSMPPPGLNISNSC
PANLPNIKRELTESEARALAKERQKKDNHNLIERRRRFNINDRIKELGTLIPKSNDPDMRWNKGTILKAS
VDYIRKLQREQQRTKELENRQKKLEHANRHLLLRIQELEMQARAHGLSLVPSTGLCSPDMVNRVIKQEPV
LDNCTQDMMPHHTDLSCTTTLDLTDGTITFSDNLGNVTEPTGTYSVPAKMGSKLEDILMDDTLSPVGVTD
PLLSSVSPGASKTSSRRSSVSMEDTDHTC

>XP_008942524.1 PREDICTED: microphthalmia-associated transcription factor isoform X1 [Merops nubicus]
MEAVRVQMFMPCSFDSFYLHNSEHPGASKPPLSSSSMTSRILLRQQLMREQMQEQERREQQQKQQAAQFM
QQRVPVSQTPAINVSVPTSLPPATQVPMEVLKVQTHLENPTKYHIQQAQRQQVKQYLSTTLANKHANQAL
SLPCPNQPGDHVMPPGTGSSAPNSPMAMLTLNSNCEKEGFYKFEEQSRVESECPALNTHSRASCMQMDDV
IDDIISLESSYNEEILGLMDPALQMANTLPVSGNLIDLYGNQSMPPPGLNISNSCPANLPNIKRELTESE
ARALAKERQKKDNHNLIERRRRFNINDRIKELGTLIPKSNDPDMRWNKGTILKASVDYIRKLQREQQRTK
ELENRQKKLEHANRHLLLRIQELEMQARAHGLSLVPSTGLCSPDMVNRVIKQEPVLDNCNQDLLPHHTDL
SCTTTLDLTDGTITFSDNLGSVTEPAGTYSVPAKLGSKLEDILMDDTLSPVGVTDPLLSSVSPGASKTSS
RRSSVSMEDTDHAC

>XP_009072512.1 PREDICTED: microphthalmia-associated transcription factor isoform X1 [Acanthisitta chloris]
MEAVRVQMFMPCSFDSFCLNSEHPGASKPPLSSSSMTSRILLRQQLMREQMQEQERREQQQKQQAAQFMQ
QRVPVSQTPAINVSVPTSLPPATQVPMEVLKVQTHLENPTKYHIQQAQRQQVKQYLSTTLANKHANQALS
LPCPNQPGDHVMPPGTGSSAPNSPMAMLTLNSNCEKEGFYKFEEQSRVESECPALNTHSRASCMQMDDVI
DDIISLESSYNEEILGLVDPALQMANTLPVSGNLIDLYGNQSMPPPGLNISNSCPANLPNIKRELTESEA
RALAKERQKKDNHNLIERRRRFNINDRIKELGTLIPKSNDPDMRWNKGTILKASVDYIRKLQREQQRTKE
LENRQKKLEHANRHLLLRIQELEMQARAHGLSLVPSTGLCSPDMVNRVIKQEPVLDNCSQDMMPHHTDLS
CTTTLDLTDGTITFSDNLGNVTEPTGTYSVPAKMGSKLEDILMDDTLSPVGVTDPLLSSVSPGASKTSSR
RSSVSMEDTDHAC

>XP_030083821.1 microphthalmia-associated transcription factor isoform X1 [Serinus canaria]
MQAESGIVPDFEVGEEFHEEPKTYYELKSQPLKSSNSEHPGASKPPLSSSSMTSRILLRQQLMREQMQEQ
ERREQQQKQQAAQFMQQRVPVSQTPAINVSVPTSLPPATQVPMEVLKVQTHLENPTKYHIQQAQRQQVKQ
YLSTTLANKHANQALSLPCPNQPGDHVMPPGTGSSAPNSPMAMLTLNSNCEKEGFYKFEEQSRVESECPA
LNTHSRASCMQMDDVIDDIISLESSYNEEILGLVDPALQMANTLPVSGNLIDLYGNQSMPPPGLNISNSC
PANLPNIKRELTESEARALAKERQKKDNHNLIERRRRFNINDRIKELGTLIPKSNDPDMRWNKGTILKAS
VDYIRKLQREQQRTKELENRQKKLEHANRHLLLRIQELEMQARAHGLSLVPSTGLCSPDMVNRVIKQEPV
LDNCTQDMMPHHTDLSCTTTLDLTDGTITFSDNLGNVTEPAGTYGVPAKMGSKLEDILMDDTLSPVGVTD
PLLSSVSPGASKTSSRRSSVSMEDTDHAC

>XP_009282640.1 PREDICTED: microphthalmia-associated transcription factor isoform X1 [Aptenodytes forsteri]
MTSRILLRQQLMREQMQEQERREQQQKQQAAQFMQQRVPVSQTPAINVSVPTSLPPATQVPMEVLKVQTH
LENPTKYHIQQAQRQQVKQYLSTTLANKHANQALSLPCPNQPGDHVMPPGTGSSAPNSPMAMLTLNSNCE
KEGFYKFEEQSRVESECPALNTHSRASCMQMDDVIDDIISLESSYNEEILGLMDPALQMANTLPVSGNLI
DLYGNQSMPPPGLNISNSCPANLPNIKRELTACIFPTESEARALAKERQKKDNHNLIERRRRFNINDRIK
ELGTLIPKSNDPDMRWNKGTILKASVDYIRKLQREQQRTKELENRQKKLEHANRHLLLRIQELEMQARAH
GLSLVPSTGLCSPDMVNRVIKQEPVLDNCNQDIMPHHTDLSCTTTLDLTDGTITFSDNLGNVTEPTGTYS
VPAKMGSKLEDILMDDTLSPVGVTDPLLSSVSPGASKTSSRRSSVSMEDTDHAC

>XP_009328090.1 PREDICTED: microphthalmia-associated transcription factor isoform X1 [Pygoscelis adeliae]
MTSRILLRQQLMREQMQEQERREQQQKQQAAQFMQQRVPVSQTPAINVSVPTSLPPATQVPMEVLKVQTH
LENPTKYHIQQAQRQQVKQYLSTTLANKHANQALSLPCPNQPGDHVMPPGTGSSAPNSPMAMLTLNSNCE
KEGFYKFEEQSRVESECPALNTHSRASCMQMDDVIDDIISLESSYNEEILGLMDPALQMANTLPVSGNLI
DLYGNQSMPPPGLNISNSCPANLPNIKRELTACIFPTESEARALAKERQKKDNHNLIERRRRFNINDRIK
ELGTLIPKSNDPDMRWNKGTILKASVDYIRKLQREQQRTKELENRQKKLEHANRHLLLRIQELEMQARAH
GLSLVPSTGLCSPDMVNRVIKQEPVLDNCNQDIMPHHTDLSCTTTLDLTDGTITFSDNLGNVTEPTGTYS
VPAKMGSKLEDILMDDTLSPVGVTDPLLSSVSPGASKTSSRRSSVSMEDTDHAC

>XP_009468160.1 PREDICTED: microphthalmia-associated transcription factor isoform X1 [Nipponia nippon]
MEAVRVQMLMPCSFDSFYLDNSEHPGASKPPLSSSSMTSRILLRQQLMREQMXXXXXXXXQQKQQAAQFM
QQRVPVSQTPAINVSVPTSLPPATQVPMEVLKVQTHLENPTKYHIQQAQRQQVKQYLSTTLANKHANQAL
SLPCPNQPGDHVMPPGTGSSAPNSPMAMLTLNSNCEKEGFYKFEEQSRVESECPALNTHSRASCMQMDDV
IDDIISLESSYNEEILGLMDPALQMANTLPVSGNLIDLYGNQSMPPPGLNISNSCPANLPNIKRELTESE
ARALAKERQKKDNHNLIERRRRFNINDRIKELGTLIPKSNDPDMRWNKGTILKASVDYIRKLQREQQRTK
ELENRQKKLEHANRHLLLRIQELEMQARAHGLSLVPSTGLCSPDMVNRVIKQEPVLDNCNQDIMPHHTDL
SCTTTLDLTDGTITFSDNLGNVTEPTGTYSVPAKMGSKLEDILMDDTLSPVGVTDPLLSSVSPGASKTSS
RRSSVSMEDTDHAC

>XP_009498576.1 PREDICTED: microphthalmia-associated transcription factor isoform X1 [Phalacrocorax carbo]
MEAVRVQMLVPCSFGSFYLLNSEHPGASKPPLSSSSMTSRILLRQQLMREQMQEQERREQQQKQQAAQFM
QQRVPVSQTPAINVSVPTSLPPATQVPMEVLKVQTHLENPTKYHIQQAQRQQVKQYLSTTLANKHANQAL
SLPCPNQPGDHVMPPGTGSSAPNSPMAMLTLNSNCEKEGFYKFEEQSRVESECPALNTHSRASCMQMDDV
IDDIISLESSYNEEILGLMDPALQMANTLPVSGNLIDLYGNQSMPPPGLNISNSCPANLPNIKRELTESE
ARALAKERQKKDNHNLIERRRRFNINDRIKELGTLIPKSNDPDMRWNKGTILKASVDYIRKLQREQQRTK
ELETRQKKLEHANRHLLLRIQELEMQARAHGLSLVPSTGLCSPDMVNRVIKQEPVLDNCNQDIMPHHTDL
SCTTTLDLTDGTITFSDNLGNVTEPTGTYSVPAKMGSKLEDILMDDTLSPVGVTDPLLSSVSPGASKTSS
RRSSVSMEDTDHAC

>XP_009561411.1 PREDICTED: microphthalmia-associated transcription factor isoform X1 [Cuculus canorus]
MEAVRIQMFVPCSFDSFYLYNSEHPGASKPPLSSSSMTSRILLRQQLMREQMQEQERREQQQKQQAAQFM
QQRVPVSQTPAINVSVPPSLPPATQVPMEVLKVQTHLENPTKYHIQQAQRQQVKQYLSTTLANKHANQAL
SLPCPNQPGDHVMPPGTGSSAPNSPMAMLTLNSNCEKEGFYKFEEQSRVESECPTLNTHSRASCMQMDDV
IDDIISLESSYNEEILGLMDPALQMANTLPVSGNLIDLYGNQSMPPPGLNISNSCPANLPNIKRELTESE
ARALAKERQKKDNHNLIERRRRFNINDRIKELGTLIPKSNDPDMRWNKGTILKASVDYIRKLQREQQRTK
ELENRQKKLEHANRHLLLRIQELEMQARAHGLSLVPSTGLCSPDMVNRVIKQEPVLDNCNQDIMPHHTDL
SCTTTLDLTDGTITFSDNLGNVTEAAGTYSVPAKMGSKLEDILMDDTLSPVGVTDPLLSSVSPGASKTSS
RRSSVSMEDTDHAC

>XP_009576066.1 PREDICTED: microphthalmia-associated transcription factor isoform X1 [Fulmarus glacialis]
MLEMLEYNHYQVQTHLENPTKYHIQQAQRQQVKQYLSTTLANKHANQALSLPCPNQPGDHVMPPGTGSSA
PNSPMAMLTLNSNCEKEGFYKFEEQSRVESECPALNTHSRASCMQMDDVIDDIISLESSYNEEILGLMDP
ALQMANTLPVSGNLIDLYGNQSMPPPGLNISNSCPANLPNIKRELTACIFPTESEARALAKERQKKDNHN
LIERRRRFNINDRIKELGTLIPKSNDPDMRWNKGTILKASVDYIRKLQREQQRTKELENRQKKLEHANRH
LLLRIQELEMQARAHGLSLVPSTGLCSPDMVNRVIKQEPVLDNCNQDIMPHHTDLSCTTTLDLTDGTITF
SDNLGNVTEPTGTYSVPAKMGSKLEDILMDDTLSPVGVTDPLLSSVSPGASKTSSRRSSVSMEDTDHAC

>XP_035757272.1 microphthalmia-associated transcription factor isoform X1 [Egretta garzetta]
MTSRILLRQQLMREQMQEQERREQQQKQQAAQFMQQRVPVSQTPAINVSVPTSLPPATQVPMEVLKVQTH
LENPTKYHIQQAQRQQVKQYLSTTLANKHANQALSLPCPNQPGDHVMPPGTGSSAPNSPMAMLTLNSNCE
KEGFYKFEEQSRVESECPALNTHSRASCMQMDDVIDDIISLESSYNEEILGLMDPALQMANTLPVSGNLI
DLYGNQSMPPPGLNISNSCPANLPNIKRELTACIFPTESEARALAKERQKKDNHNLIERRRRFNINDRIK
ELGTLIPKSNDPDMRWNKGTILKASVDYIRKLQREQQRTKELENRQKKLEHANRHLLLRIQELEMQARAH
GLSLVPSTGLCSPDMVNRVIKQEPVLDNCNQDIMPHHTDLSCTTTLDLTDGTITFSDNLGNVTEPTGTYS
VPAKMGSKLEDILMDDTLSPVGVTDPLLSSVSPGASKTSSRRSSVSMEDTDHAC

>XP_009668316.1 PREDICTED: microphthalmia-associated transcription factor, partial [Struthio camelus australis]
ERREQQQKQQAAQFMQQRVPVSQTPAINVSVPTSLPPATQVPMEVLKVQTHLENPTKYHIQQAQRQQVKQ
YLSTTLANKHANQALSLPCPNQPGDHVMPPGTGSSAPNSPMAMLTLNSNCEKEGFYKFEEQSRVENECPP
LNTHSRASCMQMDDVIDDIISLESSYNEEILGLMDPALQMANTLPVSGNLIDLYGNQSMPPPGLNISNSC
PANLPNIKRELTESEARALAKERQKKDNHNLIERRRRFNINDRIKELGTLIPKSNDPDMRWNKGTILKAS
VDYIRKLQREQQRTKELENRQKKLEHANRHLLLRIQELEMQARAHGLSLVPSTGLCSPDMVNRVIKQEPV
LDNCNQDIMQHHADLSCTTTLDLTDGTITFSDNLGNMTEPTGTYSVPAKMGSKLEDILMDDTLSPVGVTD
PLLSSVSPGASKTSSRRSSVSMEDTDHPC

>XP_009701555.1 PREDICTED: microphthalmia-associated transcription factor, partial [Cariama cristata]
LPVSGNLIDLYGNQSMPPPGLNISNSCPANLPNIKRELTESEARALAKERQKKDNHNLIERRRRFNINDR
IKELGTLIPKSNDPDMRWNKGTILKASVDYIRKLQREQQRTKELENRQKKLEHANRHLLLRIQELEMQAR
AHGLSLVPSTGLCSPDMVNRVIKQEPVLDNCNQDIMPHHTDLSCTTTLDLTDGTITFSDNLGNVTEPTGT
YSVPAKMGSKLEDILMDDTLSPVGVTDPLLSSVSPGASKTSSRRSSVSMEDTDHAC

>XP_009816350.1 PREDICTED: microphthalmia-associated transcription factor isoform X1 [Gavia stellata]
MLEMLEYNHYQVQTHLENPTKYHIQQAQRQQVKQYLSTTLANKHANQALSLPCPNQPGDHVMPPGTGSSA
PNSPMAMLTLNSNCEKEGFYKFEEQSRVESECPALNTHSRASCMQMDDVIDDIISLESSYNEEILGLMDP
ALQMANTLPVSGNLIDLYGNQSMPPPGLNISNSCPANLPNIKRELTACIFPTESEARALAKERQKKDNHN
LIERRRRFNINDRIKELGTLIPKSNDPDMRWNKGTILKASVDYIRKLQREQQRTKELENRQKKLEHANRH
LLLRIQELEMQARAHGLSLVPSTGLCSPDMVNRVIKQEPVLDNCNQDIMPHHTDLSCTTTLDLTDGTITF
SDNLGNVTEPTGTYSVPAKMGSKLEDILMDDTLSPVGVTDPLLSSVSPGASKTSSRRSSVSMEDTDHAC

>XP_009867035.1 PREDICTED: microphthalmia-associated transcription factor isoform X1 [Apaloderma vittatum]
MEAVGFQMFVPGSFDSFYLDNSEHPGASKPPLSSSSMTSRILLRQQLMREQMQEQERREQQQKQQAAQFM
QQRVPVSQTPAINVSVPPSLPSATQVPMEVLKVQTHLENPTKYHIQQAQRQQVKQYLSTTLANKHANQAL
SLPCPNQPGDHVMPPGTGSSAPNSPMAMLTLNSNCEKEGFYKFEEQSRVESECPTLNTHSRASCMQMDDV
IDDIISLESSYNEEILGLMDPALQMANTLPVSGNLIDLYGNQSMPPPGLNISNSCPANLPNIKRELTESE
ARALAKERQKKDNHNLIERRRRFNINDRIKELGTLIPKSNDPDMRWNKGTILKASVDYIRKLQREQQRTK
ELENRQKKLEHANRHLLLRIQELEMQARAHGLSLVPSTGLCSPDMVNRVIKQEPVLDNCNQDIMPHHTDL
SCTTTLDLTDGTITFSDNLGNVTEPTGTYSVPAKMGSKLEDILMDDTLSPVGVTDPLLSSVSPGASKTSS
RRSSVSMEDTDHAC

>XP_009881882.1 PREDICTED: microphthalmia-associated transcription factor isoform X1 [Charadrius vociferus]
MEAVRVQMFMPCSFDSFCLNSEHPGASKPPLSSSSMTSRILLRQQLMREQMQEQEPGEQQQKQQAAQFMQ
QRVPVSQTPAINVSVPTSLPPATQVPMEVLKVQTHLENPTKYHIQQAQRQQVKQYLSTTLANKHANQALS
LPCPNQPGDHVMPPGTGSSAPNSPMAMLTLNSNCEKEGFYKFEEQSRVESECPALNTHSRASCMQMDDVI
DDIISLESSYNEEILGLMDPALQMANTLPVSGNLIDLYGNQSMPPPGLNISNSCPANLPNIKRELTESEA
RALAKERQKKDNHNLIERRRRFNINDRIKELGTLIPKSNDPDMRWNKGTILKASVDYIRKLQREQQRTKE
LENRQKKLEHANRHLLLRIQELEMQARAHGLSLVPSTGLCSPDMVNRVIKQEPVLDNCNQDIMPHHTDLS
CTTTLDLTDGTITFSDNLGNVTEPTGTYSVPPKMGSKLEDILMDDTLSPVGVTDPLLSSVSPGASKTSSR
RSSVSMEDTDHAC

>XP_009907412.1 PREDICTED: microphthalmia-associated transcription factor isoform X1 [Dryobates pubescens]
MEAVRVEMFMPCSFDSFYLDNSEHPGASKPPLSSSSMTSRILLRQQLMREQMQEQERREQQQKQQAAQFM
QQRVPVSQTPAINVSVPTSLPPATQVPMEVLKVQTHLENPTKYHIQQAQRQQVKQYLSTTLANKHANQAL
SLPCPNQPGDHVMPPGTGSSAPNSPMAMLTLNSNCEKEGFYKFEEQSRVESECPALNTHSRASCMQMDDV
IDDIISLESSYNEEILGLMDPALQMANTLPVSGNLIDLYGNQSMPPPGLNISNSCPANLPNIKRELTESE
ARALAKERQKKDNHNLIERRRRFNINDRIKELGTLIPKSNDPDMRWNKGTILKASVDYIRKLQREQQRTK
ELENRQKKLEHANRHLLLRIQELEMQARAHGLSLVPSTGLCSPDMVNRVIKQEPVLDNCNQDIMPHHTDL
SCTTTLDLTDGTITFSDNLGNVTEPTGTYGVPAKMGSKLEDILMDDTLSPVGVTDPLLSSVSPGASKTSS
RRSSVSMEDTDHAC

>XP_009920872.1 PREDICTED: microphthalmia-associated transcription factor isoform X1 [Haliaeetus albicilla]
MLEMLEYNHYQVQTHLENPTKYHIQQAQRQQVKQYLSTTLANKHANQALSLPCPNQPGDHVMPPGTGSSA
PNSPMAMLTLNSNCEKEGFYKFEEQSRVESECPALNTHSRASCMQMDDVIDDIISLESSYNEEILGLMDP
ALQMANTLPVSGNLIDLYGNQSMPPPGLNISNSCPANLPNIKRELTACIFPTESEARALAKERQKKDNHN
LIERRRRFNINDRIKELGTLIPKSNDPDMRWNKGTILKASVDYIRKLQREQQRTKELENRQKKLEHANRH
LLLRIQELEMQARAHGLSLVPSTGLCSPDMVNRVIKQEPVLDNCNQDIMPHHTDLSCTTTLDLTDGTITF
SDNLGNVTEPTGTYSVPAKMGSKLEDILMDDTLSPVGVTDPLLSSVSPGASKTSSRRSSVSMEDTDHAC

>XP_009934946.1 PREDICTED: microphthalmia-associated transcription factor isoform X1 [Opisthocomus hoazin]
MEAVRVQMFVLCSFDSFRLNSEHPGASKPPLSSSSMTSRILLRQQLMREQMQEQERREQQQKQQAAQFMQ
QRVPVSQTPAINVSVPTSLPPATQVPMEVLKVQTHLENPTKYHIQQAQRQQVKQYLSTTLANKHANQALS
LPCPNQPGDHVMPPGTGSSAPNSPMAMLTLNSNCEKEIANKFEEQSRVESECPALNTHSRASCMQMDDVI
DDIISLESSYNEEILGLMDPALQMANTLPVSGNLIDLYGNQSMPPPGLNISNSCPANLPNIKRELTESEA
RALAKERQKKDNHNLIERRRRFNINDRIKELGTLIPKSNDPDMRWNKGTILKASVDYIRKLQREQQRTKE
LENRQKKLEHANRHLLLRIQELEMQARAHGLSLVPSTGLCSPDMVNRVIKQEPVLDNCNQDIMPHHRDLS
CTTTLDLTDGTITFSDNLGNVTEPTGTYSVPAKMGSKLEDILMDDTLSPVGVTDPLLSSVSPGASKTSSR
RSSVSMEDTDHAC

>XP_009956770.1 PREDICTED: microphthalmia-associated transcription factor isoform X1 [Leptosomus discolor]
MFMPCSFDSFSLSNSEHPGASKPPLSSSSMTSRILLRQQLMREQMQEQERREQQQKQQAAQFMQQRVPVS
QTPAINVSVPTSLPPATQVPMEVLKVQTHLENPTKYHIQQAQRQQVKQYLSTTLANKHANQALSLPCPNQ
PGDHVMPPGTGSSAPNSPMAMLTLNSNCEKEGFYKFEEQSRVESECPALNTHSRASCMQMDDVIDDIISL
ESSYNEEILGLMDPALQMANTLPVSGNLIDLYGNQSMPPPGLNISNSCPANLPNIKRELTESEARALAKE
RQKKDNHNLIERRRRFNINDRIKELGTLIPKSNDPDMRWNKGTILKASVDYIRKLQREQQRTKELENRQK
KLEHANRHLLLRIQELEMQARAHGLSLVPSTGLCSPDMVNRVIKQEPVLDNCNQDIMPHHTDLSCTTTLD
LTDGTITFSDNLGNVTEPTGTYSVPAKMGSKLEDILMDDTLSPVGVTDPLLSSVSPGASKTSSRRSSVSM
EDTDHPC

>XP_032841599.1 microphthalmia-associated transcription factor isoform X5 [Tyto alba]
MAIYFHSNSEHPGASKPPLSSSSMTSRILLRQQLMREQMQEQERREQQQKQQAAQFMQQRVPVSQTPAIN
VSVPTSLPPATQVPMEVLKVQTHLENPTKYHIQQAQRQQVKQYLSTTLANKHANQALSLPCPNQPGDHVM
PPGTGSSAPNSPMAMLTLNSNCEKEGFYKFEEQSRVESECPALNTHSRASCMQMDDVIDDIISLESSYNE
EILGLMDPALQMANTLPVSGNLIDLYGNQSMPPPGLNISNSCPANLPNIKRELTACIFPTESEARALAKE
RQKKDNHNLIERRRRFNINDRIKELGTLIPKSNDPDMRWNKGTILKASVDYIRKLQREQQRTKELENRQK
KLEHANRHLLLRIQELEMQARAHGLSLVPSTGLCSPDMVNRVIKQEPVLDNCTQDMMPHHTDLSCTTTLD
LTDGTITFSDNLGSVTEPTGTYSVPAKMGSKLEDILMDDTLSPVGVTDPLLSSVSPGASKTSSRRSSVSM
EDTDHAC

>XP_009989200.1 PREDICTED: microphthalmia-associated transcription factor isoform X1 [Tauraco erythrolophus]
MEGVRVEMFMPCSFDSFYLDNSEHPGASKPPLSSSSMTSRILLRQQLMREQMQEQERREQQQKQQAAQFM
QQRVPVSQTPAINVSVPTSLPPATQVPMEVLKVQTHLENPTKYHIQQAQRQQVKQYLSTTLANKHANQAL
SLPCPNQPGDHVMPPGTGSSAPNSPMAMLTLNSNCEKEGFYKFEEQSRVESECPALNTHSRASCMQMDDV
IDDIISLESSYNEEILGLMDPALQMANTLPVSGNLIDLYGNQSMPPPGLNISNSCPANLPNIKRELTESE
ARALAKERQKKDNHNLIERRRRFNINDRIKELGTLIPKSNDPDMRWNKGTILKASVDYIRKLQREQQRTK
ELENRQKKLEHANRHLLLRIQELEMQARAHGLSLVPSTGLCSPDMVNRVIKQEPVLDNCNQDIMPHHTDL
SCTTTLDLTDGTITFSDNLGNVTEPTGTYSVPAKMGSKLEDILMDDTLSPVGVTDPLLSSVSPGASKTSS
RRSSVSMEDTDHAC

>XP_009995198.1 PREDICTED: microphthalmia-associated transcription factor isoform X6 [Chaetura pelagica]
MTSRILLRQQLMREQMQEQERREQQQKQQAAQFMQQRVPVSQTPAINVSVPTSLPPATQVPMEVLKVQTH
LENPTKYHIQQAQRQQVKQYLSTTLANKHANQALSLPCPNQPGDHVMPPGTGSSAPNSPMAMLTLNSNCE
KEGFYKFEEQNRAESECPALNTHSRASCMQMDDVIDDIISLESSYNEEILGLMDPALQMANTLPVSGNLI
DLYGNQSMPPPGLNISNSCPANLPNIKRELTESEARALAKERQKKDNHNLIERRRRFNINDRIKELGTLI
PKSNDPDMRWNKGTILKASVDYIRKLQREQQRTKELENRQKKLEHANRHLLLRIQELEMQARAHGLSLVP
STGLCSPDMVNRAIKQEPVLDNCNQDILPHHTDLSCTTTLDLTDGTITFSDNLGSVTEPTGTYSVPAKMG
SKLEDILMDDTLSPVGVTDPLLSSVSPGASKTSSRRSSVSMEDTDHAC

>XP_010018294.1 PREDICTED: microphthalmia-associated transcription factor isoform X1 [Nestor notabilis]
MLEMLEYNHYQVQTHLENPTKYHIQQAQRQQVKQYLSTTLANKHANQALSLPCPNQPGDHVMPPGTGSSA
PNSPMAMLTLNSNCEKEGFYKFEEQSRVESECPALNTHSRASCMQMDDVIDDIISLESSYNEEILGLVDP
ALQMANTLPVSGNLIDLYGNQSMPPPGLNISNSCPANLPNIKRELTACIFPTESEARALAKERQKKDNHN
LIERRRRFNINDRIKELGTLIPKSNDPDMRWNKGTILKASVDYIRKLQREQQRTKELENRQKKLEHANRH
LLLRIQELEMQARAHGLSLVPSTGLCSPDMVNRVIKQEPVLDNCNQDIMPHHTDLSCTTTLDLTDGTITF
SDNIGNVTEPTGTYGVPAKMGSKLEDILMDDTLSPVGVTDPLLSSVSPGASKTSSRRSSVSMEDTDHAC

>XP_010086311.1 PREDICTED: microphthalmia-associated transcription factor isoform X1 [Pterocles gutturalis]
MLEMLEYNHYQVQTHLENPTKYHIQQAQRQQVKQYLSTTLANKHANQALSLPCPNQPGDHVMPPGTGSSA
PNSPMAMLTLNSNCEKEGFYKFEEQSRVESECPPLNTHSRASCMQMDDVIDDIISLESSYNEEILGLMDP
ALQMANTLPVSGNLIDLYGNQSMPPPGLNISNSCPANLPNIKRELTACIFPTESEARALAKERQKKDNHN
LIERRRRFNINDRIKELGTLIPKSNDPDMRWNKGTILKASVDYIRKLQREQQRTKELENRQKKLEHANRH
LLLRIQELEMQARAHGLSLVPSTGLCSPDMVNRVIKQEPVLDNCNQDIMPHHTDLSCTTTLDLTDGTITF
SDNLGNVTEPTGTYSVPAKMGSKLEDILMDDTLSPVGVTDPLLSSVSPGASKTSSRRSSVSMEDTDHAC

>XP_010115519.1 PREDICTED: microphthalmia-associated transcription factor isoform X1 [Chlamydotis macqueenii]
MLEMLEYNHYQVQTHLENPTKYHIQQAQRQQVKQYLSTTLANKHANQALSLPCPNQPGDHVMPPGTGSSA
PNSPMAMLTLNSNCEKEGFYKFEEQSRVESECPALNTHSRASCMQMDDVIDDIISLESSYNEEILGLMDP
ALQMANTLPVSGNLIDLYGNQSMPPPGLNISNSCPANLPNIKRELTACIFPTESEARALAKERQKKDNHN
LIERRRRFNINDRIKELGTLIPKSNDPDMRWNKGTILKASVDYIRKLQREQQRTKELENRQKKLEHANRH
LLLRIQELEMQARAHGLSLVPSTGLCSPDMVNRVIKQEPVLDNCNQDIMPHHTDLSCTTTLDLTDGTITF
SDNLGNVTEPTGTYSVPAKMGSKLEDILMDDTLSPVGVTDPLLSSVSPGASKTSSRRSSVSMEDTDHAC

>XP_010139691.1 PREDICTED: microphthalmia-associated transcription factor isoform X1 [Buceros rhinoceros silvestris]
MEAVRVQMFVSCSSDSFYLDNSEHPGASKPPLSSSSMTSRILLRQQLMREQMQEQERREQQQKQQAAQFM
QQRVPVSQTPAINVSVPTSLPPATQVPMEVLKVQTHLENPTKYHIQQAQRQQVKQYLSTTLANKHANQAL
SLPCPNQPGDHVMPPGTGSSAPNSPMAMLTLNSNCEKEGFYKFEEQSRVESECPALNTHSRASCMQMDDV
IDDIISLESSYNEEILGLMDPALQMANTLPVSGNLIDLYGNQSMPPPGLNISNSCPANLPNIKRELTESE
ARALAKERQKKDNHNLIERRRRFNINDRIKELGTLIPKSNDPDMRWNKGTILKASVDYIRKLQREQQRTK
ELENRQKKLEHANRHLLLRIQELEMQARAHGLSLVPSTGLCSPDMVNRVIKQEPVLDNCNQDIMPHHTDL
SCTTTLDLTDGTITFSDNLGNVTEPTGTYSVPAKMGSKLEDILMDDTLSPVGVTDPLLSSVSPGASKTSS
RRSSVSMEDTDHAC

>XP_010145040.1 PREDICTED: microphthalmia-associated transcription factor, partial [Eurypyga helias]
MTSRILLRQQLMREQMQEQERREQQQKQQAAQFMQQRVPVSQTPAINVSVPTSLPPATQVPMEVLKVQTH
LENPTKYHIQQAQRQQVKQYLSTTLANKHANQALSLPCPNQPGDHVMPPGTGSSAPNSPMAMLTLNSNCE
KEGFYKFEEQSRVESECPALNTHSRASCMQMDDVIDDIISLESSYNEEILGLMDPALQMANTLPVSGNLI
DLYGNQSMPPPGLNISNSCPANLPNIKRELTESEARALAKERQKKDNHNLIERRRRFNINDRIKELGTLI
PKSNDPDMRWNKGTILKASVDYIRKLQREQQRTKELENRQKKLEHANRHLLLRIQ

>XP_010172346.1 microphthalmia-associated transcription factor isoform X1 [Antrostomus carolinensis]
MTSRILLRQQLMREQMQEQERREQQQKQQAAQFMQQRVPVSQTPAINVSVPTSLPPATQVPMEVLKVQTH
LENPTKYHIQQAQRQQVKQYLSTTLANKHANQALSLPCPNQPGDHVMPPGTGSSAPNSPMAMLTLNSNCE
KEGFYKFEEQSRVESECPALNTHSRASCMQMDDVIDDIISLESSYNEEILGLMDPALQMANTLPVSGNLI
DLYGNQSMPPPGLNISNSCPANLPNIKRELTACIFPTESEARALAKERQKKDNHNLIERRRRFNINDRIK
ELGTLIPKSNDPDMRWNKGTILKASVDYIRKLQREQQRTKELENRQKKLEHANRHLLLRIQELEMQARAH
GLSLVPSTGLCSPDMVNRVIKQEPVLDNCNQDIMPHHTDLSCTTTLDLTDGTITFSDNLGNVTEPTGTYS
VPAKMGSKLEDILMDDTLSPVGVTDPLLSSVSPGASKTSSRRSSVSMEDTDHAC

>XP_010187427.1 PREDICTED: microphthalmia-associated transcription factor isoform X1 [Mesitornis unicolor]
MEAVGVEMLTPRSFGSFCLYVANSEHPGASKPPLSSSSMTSRILLRQQLMREQMQEQERREQQQKQQAAQ
FMQQRVPVSQTPAINVSVPTSLPPATQVPMEVLKVQTHLENPTKYHIQQAQRQQVKQYLSTTLANKHASQ
ALSLPCPNQPGDHVMPPGTGSSAPNSPMAMLTLNSNCEKEGFYKFEEQSRVESECPALNTHSRASCMQMD
DVIDDIISLESSYNEEILGLMDPALQMANTLPVSGNLIDLYGNQSMPPPGLNISNSCPANLPNIKRELTE
SEARALAKERQKKDNHNLIERRRRFNINDRIKELGTLIPKSNDPDMRWNKGTILKASVDYIRKLQREQQR
TKELENRQKKLEHANRHLLLRIQELEMQARAHGLSLVPSTGLCSPDMVNRVIKQEPVLDNCNQDLMPHHA
DLSCTTTLDLTDGTITFSDNLGNVTEPTGTYSVPAKMGSKLEDILMDDTLSPVGVTDPLLSSVSPGASKT
SSRRSSVSMEDTDHAC

>XP_010193740.1 PREDICTED: microphthalmia-associated transcription factor isoform X1 [Colius striatus]
MEAVRVQMFTPCSFDSFYLVNSEHPGASKPPLSSSSMTSRILLRQQLMREQMQEQERREQQQKQQAAQFM
QQRVPVSQTPAINVSVPTSLPPATQVPMEVLKVQTHLENPTKYHIEQAQRQQVKQYLSTTLANKHANQAL
SLPCPNQPGDHVMPPGTGSSAPNSPMAMLTLNSNCEKEGFYKFEEQSRVESECPALNTHSRASCMQMDDV
IDDIISLESSYNEEILGLMDPALQMANTLPVSGNLIDIYGNQSMPPPGLNISNSCPANLPNIKRELTESE
ARALAKERQKKDNHNLIERRRRFNINDRIKELGTLIPKSNDPDMRWNKGTILKASVDYIRKLQREQQRTK
ELENRQKKLEHANRHLLLRIQELEMQARAHGLSLVPSTGLCSPDMVNRVIKQEPVLDNCNQDIMPHHTDL
SCTTTLDLTDGTITFSDNLGNVAEPTGTYGVPPKMGSKLEDILMDDTLSPVGVTDPLLSSVSPGASKTSS
RRSSVSMEDTDHAC

>XP_010214162.1 PREDICTED: microphthalmia-associated transcription factor isoform X1 [Tinamus guttatus]
MTSRILLRQQLMREQMQEQERREQQQKQQAAQFMQQRVPVSQTPAINVSVPPSLPPATQVPMEVLKVQTH
LENPTKYHIQQAQRQQVKQYLSTTLANKHANQALSLPCPNQPGDHVMPPGTGSSAPNSPMAMLTLNSNCE
KEGFYKFEEQSRVENECPALNTHSRTSCMQMDDVIDDIISLESSYNEEILGLMDPALQMANTLPVSGNLI
DLYGNQSMPPPGLNISNSCPANLPNIKRELTACIFPTESEARALAKERQKKDNHNLIERRRRFNINDRIK
ELGTLIPKSNDPDMRWNKGTILKASVDYIRKLQREQQRTKELENRQKKLEHANRHLLLRIQELEMQARAH
GLSLVPSTGLCSPDMVNRVIKQEPVLDNCNQDLLQHHADLSCTTTLDLTDGTITFSDNLGNVTEPTGTYG
VPAKMGSKLEDILMDDTLSPVGVTDPLLSSVSPGASKTSSRRSSVSMEDTDHPC

>XP_010284228.1 PREDICTED: microphthalmia-associated transcription factor isoform X5 [Phaethon lepturus]
MTSRILLRQQLMREQMQEQERREQQQKQQAAQFMQQRVPVSQTPAINVSVPTSLPPATQVPMEVLKVQTH
LENPTKYHIQQAQRQQVKQYLSTTLANKHANQALSLPCPNQPGDHVMPPGTGSSAPNSPMAMLTLNSNCE
KEGFYKFEEQSRVESECPALNTHSRASCMQMDDVIDDIISLESSYNEEILGLMDPALQMANTLPVSGNLI
DLYGNQSMPPPGLNISNSCPANLPNIKRELTESEARALAKERQKKDNHNLIERRRRFNINDRIKELGTLI
PKSNDP

>XP_010304162.1 PREDICTED: microphthalmia-associated transcription factor isoform X1 [Balearica regulorum gibbericeps]
MEAVRVQMFVPCSFDSFFLSNSEHPGASKPPLSSSSMTSRILLRQQLMREQMQEQERREQQQKQQAAQFM
QQRVPVSQTPAINVSVPPSLPPATQVPMEVLKVQTHLENPTKYHIQQAQRQQVKQYLSTTLANKHANQAL
SLPCPNQPSDHVMPPGTGSSAPNSPMAMLTLNSNCEKEGFYKFEEQSRVESECPALNTHSRASCMQMDDV
IDDIISLESSYNEEILGLMDPALQMANTLPVSGNLIDLYGNQSMPPPGLNISNSCPANLPNIKRELTESE
ARALAKERQKKDNHNLIERRRRFNINDRIKELGTLIPKSNDPDMRWNKGTILKASVDYIRKLQREQQRTK
ELENRQKKLEHANRHLLLRIQELEMQARAHGLSLGPSTGLCSPDMVNRVIKQEPVLDNCNQDIMPHHTDL
SCTTTLDLTDGTITFSDNLGNVTEPSGTYSVPAKMGSKLEDILMDDTLSPVGVTDPLLSSVSPGASKTSS
RRSSVSMEDTDHAC

>XP_030773180.1 microphthalmia-associated transcription factor isoform X1 [Rhinopithecus roxellana]
MQSESGIVPDFEVGEEFHEEPKTYYELKSQPLKSSSSAEHPGASKPPISSSSMTSRILLRQQLMREQMQE
QERREQQQKLQAAQFMQQRVPVSQTPAINVSVPTTLPSATQVPMEVLKVQTHLENPTKYHIQQAQRQQVK
QYLSTTLANKHANQVLSLPCPNQPGDHVMPPVPGSSAPNSPMAMLTLNSNCEKEGFYKFEEQNRAESECP
GMNTHSRASCMQMDDVIDDIISLESSYNEEILGLMDPALQMANTLPVSGNLIDLYGNQGLPPPGLTISNS
CPANLPNIKRELTACIFPTESEARALAKERQKKDNHNLIERRRRFNINDRIKELGTLIPKSNDPDMRWNK
GTILKASVDYIRKLQREQQRAKELENRQKKLEHANRHLLLRIQELEMQARAHGLSLIPSTGLCSPDLVNR
IIKQEPILENCSQDLLQHHADLTCTTTLDLTDGTITFNNNLGTGTEASQAYSVPTKMGSKLEDILMDDTL
SPVGVTDPLLSSVSPGASKTSSRRSSMSMEETEHAC

>XP_039414768.1 LOW QUALITY PROTEIN: microphthalmia-associated transcription factor [Corvus cornix cornix]
MQAESGIVPDFEVGEEFHEEPKTYYELKSQPLKSSNSEHPGASKPPLSSSSMTSRILLRQQLMREQMQEQ
ERREQQQKQQAAQFMQQRVPVSQTPAINVSVPTSLPXATQVPMEVLKVQTHLENPTKYHIQQAQRQQVKQ
YLSTTLANKHANQALSLPCPNQPGDHVMPPGTGSSAPNSPMAMLTLNSNCEKEGFYKFEEQSRVESECPA
LNTHSRASCMQMDDVIDDIISLESSYNEEILGLVDPALQMANTLPVSGNLIDLYGNQSMPPPGLNISNSC
PANLPNIKRELTESEARALAKERQKKDNHNLIERRRRFNINDRIKELGTLIPKSNDPDMRWNKGTILKAS
VDYIRKLQREQQRTKELENRQKKLEHANRHLLLRIQELEMQARAHGLSLVPSTGLCSPDMVNRVIKQEPV
LDNCTQDMMSHHTDLSCTTTLDLTDGTITFSDNLGNVTEPAGTYSVPAKMGSKLEDILMDDTLSPVGVTD
PLLSSVSPGASKTSSRRSSVSMEDTDHAC

>XP_010568938.1 PREDICTED: microphthalmia-associated transcription factor isoform X1 [Haliaeetus leucocephalus]
MEAVRVQMFMPCSFDSSCLNSEHPGASKPPLSSSSMTSRILLRQQLMREQMQEQERREQQQKQQAAQFMQ
QRVPVSQTPAINVSVPTSLPPATQVPMEVLKVQTHLENPTKYHIQQAQRQQVKQYLSTTLANKHANQALS
LPCPNQPGDHVMPPGTGSSAPNSPMAMLTLNSNCEKEGFYKFEEQSRVESECPALNTHSRASCMQMDDVI
DDIISLESSYNEEILGLMDPALQMANTLPVSGNLIDLYGNQSMPPPGLNISNSCPANLPNIKRELTACIF
PTESEARALAKERQKKDNHNLIERRRRFNINDRIKELGTLIPKSNDPDMRWNKGTILKASVDYIRKLQRE
QQRTKELENRQKKLEHANRHLLLRIQELEMQARAHGLSLVPSTGLCSPDMVNRVIKQEPVLDNCNQDIMP
HHTDLSCTTTLDLTDGTITFSDNLGNVTEPTGTYSVPAKMGSKLEDILMDDTLSPVGVTDPLLSSVSPGA
SKTSSRRSSVSMEDTDHAC

>XP_010634369.1 microphthalmia-associated transcription factor isoform X1 [Fukomys damarensis]
MQSESGIVPDFEVGEEFHEEPKTYYELKSQPLKSSSSAEHPGASKPPISSSSMTSRILLRQQLMREQMQE
QERREQQQKLQAAQFMQQRVPVSQTPAINVSVPTTLPSATQVPMEVLKVQTHLENPTKYHIQQAQRQQVK
QYLSTTLANKHANQVLSLPCPNQPGDHVMPPVPGSSAPNSPMAMLTLNSNCDKEGFYKFEEQNRAESECP
SMNTHSRASCMQMDDVIDDIISLESSYNEEILGLMDPALQMANTLPVSGNLIDLYGNQGLPPPGLTISNS
CPANLPNIKRELTACIFPTESEARALAKERQKKDNHNLIERRRRFNINDRIKELGTLIPKSNDPDMRWNK
GTILKASVDYIRKLQREQQRAKELENRQKKLEHANRHLLLRIQELEMQARAHGLSLIPSTGLCSPDLVNR
IIKQEPVLENCSQDILQHHPDLSCATTLDLTDGTISFNSGLGTGPESNPAYGVPMKMASKLEDILMDDTL
SPVGVTDPLLSSVSPGASKTSSRRSSMSMEETEHTC

>XP_010860287.1 PREDICTED: microphthalmia-associated transcription factor isoform X1 [Bison bison bison]
MEALRVQMFMPCSFESFYLGEQRKGRFYRELKILGLLLCDVALIGFSCNLCSSEEHPGASKPPISSSSMT
SRILLRQQLMREQMQEQERREQQQKLQAAQFMQQRVPVSQTPAINVSVPTTLPSATQVPMEVLKVQTHLE
NPTKYHIQQAQRQQVKQYLSTTLANKHANQVLSLPCPNQPGDHVMPPVPGSSAPNSPMAMLTLNSNCEKE
GFYKFEEQNRAESECPSMNTHSRASCMQMDDVIDDIISLESSYNEEILGLMDPALQMANTLPVSGNLIDL
YGNQGLPPPGLTISNSCPANLPNIKRELTESEARALAKERQKKDNHNLIERRRRFNINDRIKELGTLIPK
SNDPDMRWNKGTILKASVDYIRKLQREQQRAKELENRQKKLEHANRHLLLRIQELEMQARAHGLSLIPST
GLCSPDLVSRIIKQEPALENCNQDLLQHHADLTCTTTLDLTDGTITFNNSLGAGTESSQAYSVPAKMGSK
LEDILMDDTLSPVGITDPLLSSVSPGASKTSSRRSSMSMEETEHAC

>XP_010950267.1 microphthalmia-associated transcription factor isoform X1 [Camelus bactrianus]
MQSESGIVPDFEVGEEFHEEPKTYYELKSQPLKSSSSEEHPGASKPPISSSSMTSRILLRQQLMREQMQE
QERREQQQKLQAAQFMQQRVPVNQTPAINVSVPTTLPSATQVPMEVLKVQTHLENPTKYHIQQAQRQQVK
QYLSTTLANKHANQVLSLPCPNQPGDHVMPPVPGSSAPNSPMAMLTLNSNCEKEGFYKFEEQNRAESECP
SMNTHSRGFLLQMDDVIDDIISLESSYNEEILGLMDPALQMANTLPVSGNLIDLYGNQGLPPPGLTISNS
CPANLPNIKRELTACIFPTESEARALAKERQKKDNHNLIERRRRFNINDRIKELGTLIPKSNDPDMRWNK
GTILKASVDYIRKLQREQQRAKELENRQKKLEHANRHLLLRIQELEMQARAHGLSLIPSTGLCSPDLVNR
IIKQEPALENCSQDLLQHHADLTCTTTLDLTDGTITFNNSLGTGTESNQAYSVPMKMGSKLEDILMDDTL
SPVGITDPLLSSVSPGASKTSSRRSSMSMEETEHAC

>XP_031326581.1 microphthalmia-associated transcription factor isoform X1 [Camelus dromedarius]
MQSESGIVPDFEVGEEFHEEPKTYYELKSQPLKSSSSEEHPGASKPPISSSSMTSRILLRQQLMREQMQE
QERREQQQKLQAAQFMQQRVPVNQTPAINVSVPTTLPSATQVPMEVLKVQTHLENPTKYHIQQAQRQQVK
QYLSTTLANKHANQVLSLPCPNQPGDHVMPPVPGSSAPNSPMAMLTLNSNCEKEGFYKFEEQNRAESECP
SMNTHSRASCMQMDDVIDDIISLESSYNEEILGLMDPALQMANTLPVSGNLIDLYGNQGLPPPGLTISNS
CPANLPNIKRELTACIFPTESEARALAKERQKKDNHNLIERRRRFNINDRIKELGTLIPKSNDPDMRWNK
GTILKASVDYIRKLQREQQRAKELENRQKKLEHANRHLLLRIQELEMQARAHGLSLIPSTGLCSPDLVNR
IIKQEPALENCSQDLLQHHADLTCTTTLDLTDGTITFNNSLGTGTESNQAYSVPMKMGSKLEDILMDDTL
SPVGITDPLLSSVSPGASKTSSRRSSMSMEETEHAC

>XP_011356791.1 microphthalmia-associated transcription factor isoform X1 [Pteropus vampyrus]
MQSESGIVPDFEVGEEFHEEPKTYYELKSQPLKSSSSEEHPGASKPPISSSSMTSRILLRQQLMREQMQE
QERREQQQKLQAAQFMQQRVPVSQTPAINVSVPTTLPSATQVPMEVLKVQTHLENPTKYHIQQAQRQQVK
QYLSTTLANKHANQVLSLPCPNQPGDHVMPPVPGSSAPNSPMAMLTLNSNCEKEGFYKFEEQNRAESECP
TMNTHSRASCMQMDDVIDDIISLESSYNEEILSLMDPALQMANTLPVSGNLIDLYGNQGLPPPGLTISNS
CPANLPNIKRELTACIFPTESEARALAKERQKKDNHNLIERRRRFNINDRIKELGTLIPKSNDPDMRWNK
GTILKASVDYIRKLQREQQRAKELENRQKKLEHANRHLLLRIQELEMQARAHGLSLIPSTGLCSPDLVNR
IIKQEPSLENCRQDLLQHHADLTCTTTLDLTDGTITFNNNLGTGTESGQAYSVPTKMGSKLEDILMDDTL
SPVGVTDPLLSSVSPGASKTSSRRSSMSMEETEHAC

>XP_011735876.1 microphthalmia-associated transcription factor isoform X1 [Macaca nemestrina]
MEALRVQMFMPCSFESLYLSSAEHPGASKPPISSSSMTSRILLRQQLMREQMQEQERREQQQKLQAAQFM
QQRVPVSQTPAINVSVPTTLPPATQVPMEVLKVQTHLENPTKYHIQQAQRQQVKQYLSTTLANKHANQVL
SLPCPNQPGDHVMPPVPGSSAPNSPMAMLTLNSNCEKEGFYKFEEQNRAESECPGMNTHSRASCMQMDDV
IDDIISLESSYNEEILGLMDPALQMANTLPVSGNLIDLYGNQGLPPPGLTISNSCPANLPNIKRELTACI
FPTESEARALAKERQKKDNHNLIERRRRFNINDRIKELGTLIPKSNDPDMRWNKGTILKASVDYIRKLQR
EQQRAKELENRQKKLEHANRHLLLRIQELEMQARAHGLSLIPSTGLCSPDLVNRIIKQEPVLENCSQDLL
QHHADLTCTTTLDLTDGTITFNNNLGTGTEANQAYSVPTKMGSKLEDILMDDTLSPVGVTDPLLSSVSPG
ASKTSSRRSSMSMEETEHAC

>XP_011802534.1 PREDICTED: microphthalmia-associated transcription factor isoform X1 [Colobus angolensis palliatus]
MQSESGIVPDFEVGEEFHEEPKTYYELKSQPLKSSSSAEHPGASKPPISSSSMTSRILLRQQLMREQMQE
QERREQQQKLQAAQFMQQRVPVSQTPAINVSVPTTLPSATQVPMEVLKVQTHLENPTKYHIQQAQRQQVK
QYLSTTLANKHANQVLSLPCPNQPGDHVMPPVPGSSAPNSPMAMLTLNSNCEKEGFYKFEEQNRAESECP
GMNTHSRASCMQMDDVIDDIISLESSYNEEILGLMDPALQMANTLPVSGNLIDLYGNQGLPPPGLTISNS
CPANLPNIKRELTACIFPTESEARALAKERQKKDNHNLIERRRRFNINDRIKELGTLIPKSNDPDMRWNK
GTILKASVDYIRKLQREQQRAKELENRQKKLEHANRHLLLRIQELEMQARAHGLSLIPSTGLCSPDLVNR
IIKQEPVLENCSQDLLQHHADLTCTTTLDLTDGTITFNSNLGAGTEASQAYSVPTKMGSKLEDILMDDTL
SPVGVTDPLLSSVSPGASKTSSRRSSMSMEETEHAC

>XP_011826429.1 PREDICTED: microphthalmia-associated transcription factor isoform X1 [Mandrillus leucophaeus]
MQSESGIVPDFEVGEEFHEEPKTYYELKSQPLKSSSSAEHPGASKPPISSSSMTSRILLRQQLMREQMQE
QERREQQQKLQAAQFMQQRVPVSQTPAINVSVPTTLPSATQVPMEVLKVQTHLENPTKYHIQQAQRQQVK
QYLSTTLANKHANQVLSLPCPNQPGDHVMPPVPGSSAPNSPMAMLTLNSNCEKEGFYKFEEQNRAESECP
GMNTHSRASCMQMDDVIDDIISLESSYNEEILGLMDPALQMANTLPVSGNLIDLYGNQGLPPPGLTISNS
CPANLPNIKRELTACIFPTESEARALAKERQKKDNHNLIERRRRFNINDRIKELGTLIPKSNDPDMRWNK
GTILKASVDYIRKLQREQQRAKELENRQKKLEHANRHLLLRIQELEMQARAHGLSLIPSTGLCSPDLVNR
IIKQEPVLENCSQDLLQHHADLTCTTTLDLTDGTITFNNNLGTGTEANQAYSVPTKMGSKLEDILMDDTL
SPVGVTDPLLSSVSPGASKTSSRRSSMSMEETEHAC

>XP_011915216.1 PREDICTED: microphthalmia-associated transcription factor isoform X1 [Cercocebus atys]
MQSESGIVPDFEVGEEFHEEPKTYYELKSQPLKSSSSAEHPGASKPPISSSSMTSRILLRQQLMREQMQE
QERREQQQKLQAAQFMQQRVPVSQTPAINVSVPTTLPSATQVPMEVLKVQTHLENPTKYHIQQAQRQQVK
QYLSTTLANKHANQVLSLPCPNQPGDHVMPPVPGSSAPNSPMAMLTLNSNCEKEGFYKFEEQNRAESECP
GMNTHSRASCMQMDDVIDDIISLESSYNEEILGLMDPALQMANTLPVSGNLIDLYGNQGLPPPGLTISNS
CPANLPNIKRELTACIFPTESEARALAKERQKKDNHNLIERRRRFNINDRIKELGTLIPKSNDPDMRWNK
GTILKASVDYIRKLQREQQRAKELENRQKKLEHANRHLLLRIQELEMQARAHGLSLIPSTGLCSPDLVNR
IIKQEPVLENCSQDLLQHHADLTCTTTLDLTDGTITFNNNLGTGTEANQAYSVPTKMGSKLEDILMDDTL
SPVGVTDPLLSSVSPGASKTSSRRSSMSMEETEHAC

>XP_012329421.1 microphthalmia-associated transcription factor isoform X1 [Aotus nancymaae]
MQSESGIVPDFEVGEEFHEEPKTYYELKSQPLKSSSAEHPGASKPPISSSSMTSRILLRQQLMREQMQEQ
ERREQQQKLQAAQFMQQRVPVSQTPAINVSVPTTLPSATQVPMEVLKVQTHLENPTKYHIQQAQRQQVKQ
YLSTTLANKHANQVLSLPCPNQPGDHVMPPVPGSSAPNSPMAMLTLNSNCEKEGFYKFEEQNRAESECPG
MNTHSRASCMQMDDVIDDIISLESSYNEEILGLMDPALQMANTLPVSGNLIDLYGNQGLPPPGLTISNSC
PANLPNIKRELTACIFPTESEARALAKERQKKDNHNLIERRRRFNINDRIKELGTLIPKSNDPDMRWNKG
TILKASVDYIRKLQREQQRAKELENRQKKLEHANRHLLLRIQELEMQARAHGLSLIPSTGLCSPDLVNRI
IKQEPVLENCSQDLLQHHADLTCTTTLDLTDGTITFNNNLGTGTEANQAYSVPTKMGSKLEDILMDDTLS
PVGVTDPLLSSVSPGASKTSSRRSSMSMEETEHAC

>XP_012511230.1 PREDICTED: microphthalmia-associated transcription factor isoform X1 [Propithecus coquereli]
MQSESGIVPDFEVGEEFHEEPKTYYELKSQPLKSSSSAEHPGASKPPISSSSMTSRILLRQQLMREQMQE
QERREQQQKLQAAQFMQQRVPVSQTPAINVSVPTTLPSATQVPMEVLKVQTHLENPTKYHIQQAQRQQVK
QYLSTTLANKHANQVLSLPCPNQPGDHVMPPVPGSSAPNSPMAMLTLNSNCEKEGFYKFEEQNRAESECP
GMNTHSRASCMQMDDVIDDIISLESSYNEEILGLMDPALQMANTLPVSGNLIDLYGNQGLPPPGLAISNS
CPANLPNIKRELTACIFPTESEARALAKERQKKDNHNLIERRRRFNINDRIKELGTLIPKSNDPDMRWNK
GTILKASVDYIRKLQREQQRAKELENRQKKLEHANRHLLLRIQELEMQARAHGLSLIPSTGLCSPDLVNR
IIKQEPVLENCNQDLLQHHADLTCTTTLDLTDGTITFNNSLGPGTEGSQVYGVPTKMGSKLEDILMDDTL
SPVGVTDPLLSSVSPGASKTSSRRSSMSMEETEHAC

>XP_012642852.1 microphthalmia-associated transcription factor isoform X1 [Microcebus murinus]
MQSESGIVPDFEVGEEFHEEPKTYYELKSQPLKRSSSAEHPGASKPPISSSSMTSRILLRQQLMREQMQE
QERREQQQKLQAAQFMQQRVPVSQTPAINVSVPTTLPSATQVPMEVLKVQTHLENPTKYHIQQAQRQQVK
QYLSTTLANKHANQVLSLPCPNQPGDHVMPPVPGSSAPNSPMAMLTLNSNCEKEGFYKFEEQNRAESECP
GMNTHSRASCMQMDDVIDDIISLESSYNEEILGLMDPALQMANTLPVSGNLIDLYGNQGLPPPGLAISNS
CPANLPNIKRELTACIFPTESEARALAKERQKKDNHNLIERRRRFNINDRIKELGTLIPKSNDPDMRWNK
GTILKASVDYIRKLQREQQRAKELENRQKKLEHANRHLLLRIQELEMQARAHGLSLIPSAGLCSPDLVNR
IIKQEPVLENCNQDLLQHHADLTCTTTLDLTDGTITFNSSLGPGAEGSQAYGVPTKMGSKLEDILMDDTL
SPVGVTDPLLSSVSPGASKTSSRRSSMSMEETEHAC

>XP_012866001.1 PREDICTED: microphthalmia-associated transcription factor isoform X1 [Dipodomys ordii]
MQSESGIVPDFEVGEEFHEEPKTYYELKSQPLKSSSSAEHPGASKPPISSSSMTSRILLRQQLMREQMQE
QERREQQQKLQAAQFMQQRVPVSQTPAINVSVPTTLPSAPQVPMEVLKVQTHLENPTKYHIQQAQRQQVK
QYLSTTLAHKHANQVLSLPCPNQPGDHVTPPVPGSSAPNSPMAMLTLNSNCEKEGFYKFEEQNRAESECP
SMNTHSRASCMQMDDVIDDIISLESSYNEEILGLMDPALQMANTLPVSGNLMDLYSNQGLPPPGLTISNS
CPANLPNIKRELTACIFPTESEARALAKERQKKDNHNLIERRRRFNINDRIKELGTLIPKSNDPDMRWNK
GTILKASVDYIRKLQREQQRAKELENRQKKLEHANRHLLLRIQELEMQARAHGLSLIPSTGLCSPDLVNR
IIKQEPVLENCSQDLLQHQAELTCTTTLDLTDGTITFNSSLGTGPDSNPAYSVPTKMGSKLEDILMDDTL
SPVGVTDPLLSSVSPGASKASSRRSSMSMEETEHAC

>XP_013035731.1 microphthalmia-associated transcription factor isoform X3 [Anser cygnoides]
MEAVRVERAMPRSLASCCLNSEHPGASKPPLSSSSMTSRILLRQQLMREQMQEQERREQQQKQQAAQFMQ
QRVPVSQTPAINVSVPASLPPATQVPMEVLKVQTHLENPTKYHIQQAQRQQVKQYLSTTLANKHANQALS
LPCPNQPGDHVMPPGTGSSAPNSPMAMLTLNSNCEKEGFYKFEEQSRVESECPALNTHSRASCMQMDDVI
DDIISLESSYNEEILGLMDPALQMANTLPVSGNLIDLYGNQSMPPPGLNISNSCPANLPNIKRELTACIF
PTESEARALAKERQKKDNHNLIERRRRFNINDRIKELGTLIPKSNDPDMRWNKGTILKASVDYIRKLQRE
QQRTKELENRQKKLEHANRHLLLRIQELEMQARAHGLSLVPSTGLCSPDMVNRVIKQEPALDNCNQDIMP
HHTDLSCTTTLDLTDGTITFSDNLGNMTEPTGTYSVPTKMGSKLEDILMDDTLSPVGVTDPLLSSVSPGA
SKTSSRRSSVSMEDTDHAC

>XP_013797296.1 PREDICTED: microphthalmia-associated transcription factor isoform X1 [Apteryx mantelli mantelli]
MTSRILLRQQLMREQMQEQERREQQQKQQAAQFMQQRVPVSQTPAINVSVPTSLPPATQVPMEVLKVQTH
LENPTKYHIQQAQRQQVKQYLSTTLANKHANQALSLPCPNQPGDHVMPPGTGSSAPNSPMAMLTLNSNCE
KEGFYKFEEQSRVENECPALNTHSRASCMQMDDVIDDIISLESSYNEEILGLMDPALQMANTLPVSGNLI
DLYGNQSMPPPGLNISNSCPANLPNIKRELTACIFPTESEARALAKERQKKDNHNLIERRRRFNINDRIK
ELGTLIPKSNDPDMRWNKGTILKASVDYIRKLQREQQRTKELENRQKKLEHANRHLLLRIQELEMQARAH
GLSLVPSTGLCSPDMVNRVIKQEPVLDNCNQDIMQHHADLSCTTTLDLTDGTITFSDNLGNVTEPAGTYS
VPAKIGSKLEDILMDDTLSPVGVTDPLLSSVSPGASKTSSRRSSVSMEDTDHPC

>XP_013912514.1 PREDICTED: microphthalmia-associated transcription factor isoform X1 [Thamnophis sirtalis]
MLEMLEYNHYQVQTHLENPTKYHIQQAQRQQVKQYLSTTLANKHNNQALSLPCPNQPVDHVMPPGTGSSA
PNSPMAMLTLSSNCEKEGFYKFEEQNNRAENECQSLNTHSRVSCMQMDEVIDDIISLESSYNEEIFGLMD
PALQIANTLPVSGNLVDLYGNQGLPPPGLNISNSCPANLPNIKRELTGLGRLVPQPSGEDFEGAGYTGVH
EKGGISSFPVLLMENILADGGLTECSPLSSESEARALAKERQKKDNHNLIERRRRFNINDRIKELGTLIP
KSNDPDMRWNKGTILKASVDYIRKLQREQQRTKELENRQKKLEHANRHLLLRIQELEMQARAHGLSIMPA
TGLCSPEMVNRLIKQEPVLDNCSQEILQQHHPALSSTTTLDLTDGTITFNGGLANVTESATSTYSVPPKM
GSKLEDMLMDDTLSPVGVTDPLLSSVSPGASKTSSRSSSVSMEDTDHAC

>XP_014691579.1 microphthalmia-associated transcription factor isoform X1 [Equus asinus]
MQSESGIVPDFEVGEEFHEEPKTYYELKSQPLKSSSSEEHPGASKPPISSSSMTSRILLRQQLMREQMQE
QERREQQQKLQAAQFMQQRVPVSQTPAINVSVPTTLPSATQVPMEVLKVQTHLENPTKYHIQQAQRQQVK
QYLSTTLANKHANQVLSLPCPNQPGDHVMPPVPGSSAPNSPMAMLTLNSNCEKEGFYKFEEQNRVESECP
SMNTHSRASCMQMDDVIDDIISLESSYNEEILGLMDPALQMANTLPVSGNLIDLYGNQGLPPPGLTISNS
CPANLPNIKRELTACIFPTESEARALAKERQKKDNHNLIERRRRFNINDRIKELGTLIPKSNDPDMRWNK
GTILKASVDYIRKLQREQQRAKELENRQKKLEHANRHLLLRIQELEMQARAHGLSLIPSTGLCSPDLVNR
IIKQEPALENCNQDLLQHHADLTCTTTLDLTDGTISFNNNLGTGTESNQAYSVPTKMGSKLEDILMDDTL
SPVGVTDPLLSSVSPGASKTSSRRSSMSMEETEHAC

>XP_014728936.1 PREDICTED: microphthalmia-associated transcription factor isoform X1 [Sturnus vulgaris]
MQAESGIVPDFEVGEEFHEEPKTYYELKSQPLKSSNSEHPGASKPPLSSSSMTSRILLRQQLMREQMQEQ
ERREQQQKQQAAQFMQQRVPVSQTPAINVSVPTSLPPATQVPMEVLKVQTHLENPTKYHIQQAQRQQVKQ
YLSTTLANKHANQALSLPCPNQPGDHVMPPGTGSSAPNSPMAMLTLNSNCEKEGFYKFEEQSRVESECPA
LNTHSRASCMQMDDVIDDIISLESSYNEEILGLVDPALQMANTLPVSGNLIDLYGNQSMPPPGLNISNSC
PANLPNIKRELTESEARALAKERQKKDNHNLIERRRRFNINDRIKELGTLIPKSNDPDMRWNKGTILKAS
VDYIRKLQREQQRTKELENRQKKLEHANRHLLLRIQELEMQARAHGLSLVPSTGLCSPDMVNRVIKQEPV
LDNCSQDMMPHHTELSCTTTLDLTDGTISFSDSLGNVTEPAGTYGVPAKMGSKLEDILMDDTLSPVGVTD
PLLSSVSPGASKTSSRRSSVSMEDTDHAC

>XP_014802230.1 PREDICTED: microphthalmia-associated transcription factor isoform X1 [Calidris pugnax]
MQAESGIVPDFEVGEEFHEEPKTYYELKSQPLKSSNSEHPGASKPPLSSSSMTSRILLRQQLMREQMQEQ
ERREQQQKQQAAQFMQQRVPVSQTPAINVSVPTSLPPATQVPMEVLKVQTHLENPTKYHIQQAQRQQVKQ
YLSTTLANKHANQALSLPCPNQPGDHVMPPGTGSSAPNSPMAMLTLNSNCEKEGFYKFEEQSRVESECPA
LNTHSRASCMQMDDVIDDIISLESSYNEEILGLMDPALQMANTLPVSGNLIDLYGNQSMPPPGLNISNSC
PANLPNIKRELTACIFPTESEARALAKERQKKDNHNLIERRRRFNINDRIKELGTLIPKSNDPDMRWNKG
TILKASVDYIRKLQREQQRTKELENRQKKLEHANRHLLLRIQELEMQARAHGLSLVPSTGLCSPDMVNRV
IKQEPVLDNCNQDMMAHHTDLSCTTTLDLTDGTIAFSDNLGNVTEPTGTYSVPAKMGSKLEDILMDDTLS
PVGVTDPLLSSVSPGASKTSSRRSSVSMEDTDHAC

>XP_026898257.1 microphthalmia-associated transcription factor isoform X1 [Acinonyx jubatus]
MQSESGIVPDFEVGEEFHEEPKTYYELKSQPLKSSSSEEHPGASKPPISSSSMTSRILLRQQLMREQMQE
QERREQQQKLQAAQFMQQRVPVSQTPAINVSVPTTTLPSATQVPMEVLKVQTHLENPTKYHIQQAQRQQV
KQYLSTTLANKHANQVLSLPCPNQPGDHVMPPVPGSSAPNSPMAMLTLNSNCEKEGFYKFEEQNRAESEC
PTMNTHSRASCMQMDDVIDDIISLESSYNEEILGLMDPALQMANTLPVSGNLIDLYGNQGLPPPGLTISN
SCPANLPNIKRELTACIFPTESEARALAKERQKKDNHNLIERRRRFNINDRIKELGTLIPKSNDPDMRWN
KGTILKASVDYIRKLQREQQRAKELETRQKKLEHANRHLLLRIQELEMQARAHGLSLIPSTGLCSPDLVN
RIIKQEPALENCSQDLLQHHTDLPCTTTLDLTDGTITFNNNLGAGTESNQAYSVPTKMGSKLEDILMDDT
LSPVGVTDPLLSSVSPGASKASSRRSSMSMEETEHAC

>XP_015270782.1 PREDICTED: microphthalmia-associated transcription factor isoform X1 [Gekko japonicus]
MQAESGIVPDFEVGDEFHEEPKTYYELKSQPLKNSSSEHPGASKPPLSSSSMTSRILLRQQLMREQMQEQ
ERREQQQKQQAAQFMQQRVAVSQTPAINVSLPTSLPPATQVPMEVLKVQTHLENPTKYHIQQAQRQQVKQ
YLSTTLANKHANQALSLPCPNQPGDHVMPPGTGSSAPNSPMAMLTLNSNCEKEGFYKFEEQSNRAETECQ
ALNTHSRASCMQMDDVIDDIISLESSYNEEIFGLMDPALQMANTLPVSGNLVDLYGNQGMPPPGLNISNS
CPANLPNIKRELTACVFPTESEARALAKERQKKDNHNLIERRRRFNINDRIKELGTLIPKSNDPDMRWNK
GTILKASVDYIRKLQREQQRTKELENRQKKLEHANRHLLLRIQELEMQARAHGLSIVPSTGLCSPEMVNR
IIKQEPVLDNCSQEILQRHPDLSCTTTLDLTDGTISFHDSLANATESAAGTYTVPTKVGSKLEDILMDDT
LSPVGVTDPLLSSVSPGASKASSRRSSMSMEDTDHVC

>XP_015350559.2 microphthalmia-associated transcription factor isoform X3 [Marmota marmota marmota]
MEALRFQMFMPCSFESFYLSSAEHPGASKPPISSSSMTSRILLRQQLMREQMQEQERREQQQKLQAAQFL
QQRVPVSQTPAINVSAPTTLPSATQVPMEVLKVQTHLENPTKYHIQQAQRQQVKQYLSTTLANKHANQVL
SLPCPNQPGDRVMPPVPGSSAPNSPMALLTINSNCDKEGFYKFEEQNRVESECPSMNAHPRASCMQMDDV
IDDIISLESSYNEEILGLMDPALQMANTLPVSGNLIDLYGSQGLPPPGLTISNSCPANLPNIKRELTESE
ARALAKERQKKDNHNLIERRRRFNINDRIKELGTLIPKSNDPDVRWNKGTILKASVDYIRKLQREHQRAK
ELESRQKKLELANRHLLLRIQELEMQARAHGLSLIPSTGLCSPDLVNRIIKQEPVLENCSQDLLQHQAEL
ACTSLDLTDGTLAFSSSLGPAAEGAQAYSVPAKMGSKLEDILMDDTLSPAGVTDPLLSSVSPGASKASSR
RSSMSMEEAELAC

>XP_015496554.1 microphthalmia-associated transcription factor isoform X1 [Parus major]
MQAESGIVPDFEVGEEFHEEPKTYYELKSQPLKSSNSEHPGASKPPLSSSSMTSRILLRQQLMREQMQEQ
ERREQQQKQQAAQFMQQRVPVSQTPAINVSVPTSLPPATQVPMEVLKVQTHLENPTKYHIQQAQRQQVKQ
YLSTTLANKHANQALSLPCPNQPGDHVMPPGTGSSAPNSPMAMLTLNSNCEKEGFYKFEEQSRVESECPA
LNTHSRASCMQMDDVIDDIISLESSYNEEILGLVDPALQMANTLPVSGNLIDLYGNQSMPPPGLNISNSC
PANLPNIKRELTACIFPTESEARALAKERQKKDNHNLIERRRRFNINDRIKELGTLIPKSNDPDMRWNKG
TILKASVDYIRKLQREQQRTKELENRQKKLEHANRHLLLRIQELEMQARAHGLSLVPSTGLCSPDMVNRV
IKQEPVLDNCSQDMMPHHTDLSCTTTLDLTDGTITFSDNLGNVTEPAGTYGVPAKMGSKLEDILMDDTLS
PVGVTDPLLSSVSPGASKTSSRRSSVSMEDTDHAC

>XP_029142091.1 microphthalmia-associated transcription factor isoform X4 [Protobothrops mucrosquamatus]
MTSRILLRQQLMREQMQEQERREQRQKQQAAQFMQQRGAVSQTPAINVSLPSSHPPATQVPMEVLKVQTH
LENPTKYHIQQAQRQQVKQYLSTTLANKHNNQALSLPCPNQPVDHVMPPGTGSSAPNSPMAMLTLNSNCE
KEGFYKFEEQSNRAENECQSLNTHSRVSCMQMDDVIDDIISLESSYNEEIFGLMDPALQIANTLPVSGNL
VDLYGNQGLPPPGINISNSCPANLPNIKRELTACVFPTESEARALAKERQKKDNHNLIERRRRFNINDRI
KELGTLIPKSNDPDMRWNKGTILKASVDYIRKLQREQQRTKELENRQKKLEHANRHLLLRIQELEMQARA
HGLSILPTTGLCSPEIVNRLIKQEPVLDNCSQEILQQHHPELSSTTTLDLTDGTITFNGSLANMTESATS
TYAVPPKMGSKLEDMLMDDTLSPVGVTDPLLTSVSPGASNTSSRRSSVSMEDTDHAC

>XP_015730831.1 microphthalmia-associated transcription factor isoform X1 [Coturnix japonica]
MQAESGIVPDFEVGEEFHEEPKTYYELKSQPLKSSNSEHPGASKPPLSSSSMTSRILLRQQLMREQMQEQ
ERREQQQKQQAAQFMQQRVPVSQTPAINVSVPASLPPATQVPMEVLKVQTHLENPTKYHIQQAQRQQVKQ
YLSTTLANKHANQALSLPCPNQPGDHVMPPGTGSSAPNSPMAMLTLNSNCEKEGFYKFEEQSRVESECPA
LNTHSRASCMQMDDVIDDIISLESSYNEEILGLMDPALQMANTLPVSGNLIDLYGNQSMPPPGLNISNSC
PANLPNIKRELTACIFPTESEARALAKERQKKDNHNLIERRRRFNINDRIKELGTLIPKSNDPDMRWNKG
TILKASVDYIRKLQREQQRTKELENRQKKLEHANRHLLLRIQELEMQARAHGLSLVPSTGLCSPDMVNRV
IKQEPVLDNCNQDLMPHHTDLSCTTTLDLTDGTITFSDNLGNVTEPTGTYSVPAKMGSKLEDILMDDTLS
PVGVTDPLLSSVSPGASKTSSRRSSVSMEDTDHAC

>XP_036075761.1 microphthalmia-associated transcription factor isoform X2 [Rousettus aegyptiacus]
MAISLLFCSSFPGQTLSGSFIVLLFHQKCPSVIISNCLKLQHWLLISVVHVTSMNGEIFQGRQPLLRPLS
GALAEGSEEPFVISSEEHPGASKPPISSSTMTSRILLRQQLMREQMQEQERREQQQKLQAAQFMQQRVPV
SQTPAINVSVPTTLPSATQVPMEVLKVQTHLENPTKYHIQQAQRQQVKQYLSTTLANKHANQVLSLPCPN
QPGDHVMPPVPGSSAPNSPMAMLTLNSNCEKEGFYKFEEQNRAESECPTMNTHSRASCMQMDDVIDDIIS
LESSYNEEILSLMDPALQMANTLPVSGNLIDLYGNQGLPPPGLTISNSCPANLPNIKRELTACIFPTESE
ARALAKERQKKDNHNLIERRRRFNINDRIKELGTLIPKSNDPDMRWNKGTILKASVDYIRKLQREQQRAK
ELENRQKKLEHANRHLLLRIQELEMQARAHGLSLIPSTGLCSPDLVNRIIKQEPSLENCSQDLLQHHADL
TCTTTLDLTDGTITFNNNLGTGTESGQAYSVPTKMGSKLEDILMDDTLSPVGVTDPLLSSVSPGASKTSS
RRSSMSMEETEHAC

>XP_016051264.1 PREDICTED: microphthalmia-associated transcription factor [Miniopterus natalensis]
MALGANGVPQSDRAGRIPEWAVLGARRWERAPERRPQPRLRRARGGAGSRDCLEGTRAWRVSYTRVASVE
MESSVAAHSEEHPGASKPPISSSSMTSRILLRQQLMREQMQEQERREQQQKLQAAQFMQQRVPVSQTPAI
NVSVPTSLPSATQVPMEVLKLKQELCELTNNSTVFSSLRGYVQVQTHLENPTKYHIQQAQRQQVKQYLST
TLANKHANQVLSLPCPHQPGDHVMPPVPGSSAPNSPMAMLTLNSNCEKEGFYKFEEQNRAESECPTMTTQ
SRASCMQMDDVIDDIISLESSYNEEILSLMDPALQMANTLPVSGNLIDLYGNQGLPPPGLTVSNSCPANL
PNIKRELTESEVRALAKERQKKDNHNLIERRRRFNINDRIKELGTLIPKSNDPDMRWNKGTILKASVDYI
RKLQREQQRAKELETRQKKLEHANRHLLLRIQELEMQARAHGLSLIPSTGLCSADLVTRIIKQEPSLENC
SQDILQHHPDLTCTTTLDLTDGTISFNSSLGPGAESSHAYSAPSKMGSKLEDILMDDTLSPSGVTDPLLS
SVSPGASKASSRRSSMSMEEPEHAC

>XP_017398276.1 microphthalmia-associated transcription factor isoform X1 [Cebus imitator]
MQSESGIVPDFEVGEEFHEEPKTYYELKSQPLKSSSSAEHPGASKPPISSSSMTSRILLRQQLMREQMQE
QERREQQQKLQAAQFMQQRVPVNQTPAINVSVPTTLPSATQVPMEVLKVQTHLENPTKYHIQQAQRQQVK
QYLSTTLANKHANQVLSLPCPNQPGDHVMPPVPGSSAPNSPMAMLTLNSNCEKEGFYKFEEQNRAESECP
GMNTHSRASCMQMDDVIDDIISLESSYNEEILGLMDPALQMANTLPVSGNLIDLYGNQGLPPPGLTISNS
CPANLPNIKRELTACIFPTESEARALAKERQKKDNHNLIERRRRFNINDRIKELGTLIPKSNDPDMRWNK
GTILKASVDYIRKLQREQQRAKELENRQKKLEHANRHLLLRIQELEMQARAHGLSLIPTTGLCSPDLVNR
IIKQEPVLENCSQDLLQHHADLTCTTTLDLTDGTITFNNNLGTGTEANQAYSVPTKMGSKLEDILMDDTL
SPVGVTDPLLSSVSPGASKTSSRRSSMSMEETEHAC

>XP_036875150.1 microphthalmia-associated transcription factor isoform X1 [Manis javanica]
MQSESGIVPDFEVGEEFHEEPKTYYELKSQPLKSSSSEEHPGASKPPISSSSMTSRILLRQQLMREQMQE
QERREQQQKLQAAQFMQQRVPVSQTPAINVSVPTTLPSATQVPMEVLKVQTHLENPTKYHIQQAQRQQVK
QYLSTTLANKHANQVLSLPCPNQPGDHVMPPVPGSSAPNSPMAMLTLNSNCDKEGFYKFEEQNRVESECP
SMNTHSRASCMQMDDVIDDIISLESSYNEEILSLMDPALQMANTLPVSGNLIDLYGNQSLPPPGLTISNS
CPANLPNIKRELTACIFPTESEARALAKERQKKDNHNLIERRRRFNINDRIKELGTLIPKSNDPDMRWNK
GTILKASVDYIRKLQREQQRAKELENRQKKLEHANRHLLLRIQELEMQARAHGLSLIPSTGLCSPDLVNR
IIKQEPTLENCTQDLLQHHADVPCTTTLDLTDGSITFNSNLRMGTESSQAYSVPTKMGSKLEDILMDDTL
SPVGVTDPLLSSVSPGASKTSSRRSSMSMEETEHAC

>XP_017690631.1 PREDICTED: microphthalmia-associated transcription factor isoform X1 [Lepidothrix coronata]
MQAESGIVPDFEVGEEFHEEPKTYYELKSQPLKSSNSEHPGASKPPLSSSSMTSRILLRQQLMREQMQEQ
ERREQQQKQQAAQFMQQRVPVSQTPAINVSVPTSLPPATQVPMEVLKVQTHLENPTKYHIQQAQRQQVKQ
YLSTTLANKHANQALSLPCPNQPGDHVMPPGTGSSAPNSPMAMLTLNSNCEKEGFYKFEEQSRVESECPA
LNTHSRASCMQMDDVIDDIISLESSYNEEILGLVDPALQMANTLPVSGNLIDLYGNQSMPPPGLNISNSC
PANLPNIKRELTESEARALAKERQKKDNHNLIERRRRFNINDRIKELGTLIPKSNDPDMRWNKGTILKAS
VDYIRKLQREQQRTKELENRQKKLEHANRHLLLRIQELEMQARAHGLSLVPSTGLCSPDMVNRVIKQEPV
LDNCTQDMMPHHTDLSCTTTLDLTDGTITFSDNLGNVTEPTGTYSVPAKMGSKLEDILMDDTLSPVGVTD
PLLSSVSPGASKTSSRRSSVSMEDTDHAC

>XP_017719680.1 PREDICTED: microphthalmia-associated transcription factor isoform X1 [Rhinopithecus bieti]
MEALRVQMFMPCSFESLYLSSAEHPGASKPPISSSSMTSRILLRQQLMREQMQEQERREQQQKLQAAQFM
QQRVPVSQTPAINVSVPTTLPSATQVPMEVLKVQTHLENPTKYHIQQAQRQQVKQYLSTTLANKHANQVL
SLPCPNQPGDHVMPPVPGSSAPNSPMAMLTLNSNCEKEGFYKFEEQNRAESECPGMNTHSRASCMQMDDV
IDDIISLESSYNEEILGLMDPALQMANTLPVSGNLIDLYGNQGLPPPGLTISNSCPANLPNIKRELTACI
FPTESEARALAKERQKKDNHNLIERRRRFNINDRIKELGTLIPKSNDPDMRWNKGTILKASVDYIRKLQR
EQQRAKELENRQKKLEHANRHLLLRIQELEMQARAHGLSLIPSTGLCSPDLVNRIIKQEPILENCSQDLL
QHHADLTCTTTLDLTDGTITFNNNLGTGTEASQAYSVPTKMGSKLEDILMDDTLSPVGVTDPLLSSVSPG
ASKTSSRRSSMSMEETEHAC

>XP_018410926.1 PREDICTED: microphthalmia-associated transcription factor isoform X1 [Nanorana parkeri]
MQAESGIVADFDVGEDFHEEPKTYYELKSQPLNYSSSGEHHGASKPPLSSSSMTSRILLRQQLMREQMQE
QERREQQQQKQQAAHFMQHRVPANHTPAINVSVSTSLPAPAQVPMEVLKVQTHLENPTKYHIQQAQKQQV
QQYLTTTKHPNKALSLPCPNQQGDHMMPPGNSAPNSPMAMLTLSTNCEKEFYTCKKISPLPGSTVAKRPF
GSPYEFTYQDSGACTQMDDVIDDIISLESSYNDEMLMMDPALQMASTMPGSANLIDIYANQGMLAPRLNI
SYSCPANLPNIKREFTESEARAMAKERQKKDNHNLIERRRRFNINDRIKELGTLIPKSNDPDMRWNKGTI
LKASVDYIRKLQREQQRSKELENKQKKLEHANRHLLLRIQELEMQARAHGLSIMPSTGLCSSDLVNRVIK
QEPILDSCNQDIMQNHHDLSGTSTLDLTDGTITFSNNIRNINDSPTAYSMPTKMGSKLEDIFMDDTLSPR
VHDTLHSVSPGASKTNSRRSSISMEENDHHC

>XP_019283967.1 PREDICTED: microphthalmia-associated transcription factor isoform X1 [Panthera pardus]
MQSESGIVPDFEVGEEFHEEPKTYYELKSQPLKSSSSEEHPGASKPPISSSSMTSRILLRQQLMREQMQE
QERREQQQKLQAAQFMQQRVPVSQTPAINVSVPTTTLPSATQVPMEVLKVQTHLENPTKYHIQQAQRQQV
KQYLSTTLANKHANQVLSLPCPNQPGDHVMPPVPGSSAPNSPMAMLTLNSNCEKEGFYKFEEQNRAESEC
PTMNTHSRASCMQMDDVIDDIISLESSYNEEILGLMDPALQMANTLPVSGNLIDLYGNQGLPPPGLTISN
SCPANLPNIKRELTACIFPTESEARALAKERQKKDNHNLIERRRRFNINDRIKELGTLIPKSNDPDMRWN
KGTILKASVDYIRKLQREQQRAKELETRQKKLEHANRHLLLRIQELEMQARAHGLSLIPSTGLCSPDLVN
RIIKQEPALENCSQDLLQHHADLPCTTTLDLTDGTITFNNNLGAGTESNQAYSVPTKMGSKLEDILMDDT
LSPVGVTDPLLSSVSPGASKASSRRSSMSMEETEHAC

>XP_019360308.1 PREDICTED: microphthalmia-associated transcription factor isoform X1 [Gavialis gangeticus]
MKRLLRYCALASTYCGAEQTHKPGTADQLETRSSEHPGASKPPLSSSSMTSRILLRQQLMREQMQEQERR
EQQQKQQAAQFMQQRVPVSQTPAINVSVPSSLPPATQVPMEVLKVQTHLENPTKYHIQQAQRQQVKQYLS
TTLANKHANQALSLPCPNQPGDHVMPSGTGSSAPNSPMAMLTLNSNCEKEGLYKFEEQSRLESECPALNT
HSRTSCMQMDDVIDDIISLESSYNEEILGLMDPALQMANTLPVSGNLIDLYGNHTSLPPPGLNISNSCPA
NLPNIKRELTACIFPTESEARALAKERQKKDNHNLIERRRRFNINDRIKELGTLIPKSNDPDMRWNKGTI
LKASVDYIRKLQREQQRTKELENRQKKLEHANRHLLLRIQELEMQARAHGLSLVPSTGLCSPDMVNRAIK
QEPVIDNCNQDIIQHHTDLSCTTTLDLTDGTITFSDNLGNVTDSSNAYNVPTKMGSKLEDILMDDTLSPV
GVTDPLLSSVSPGASKTSSRRSSMSMEDTDHTC

>XP_019392202.1 PREDICTED: microphthalmia-associated transcription factor isoform X1 [Crocodylus porosus]
MKRLLRYCALASTYCGAEQTHKPETADQLETRSSEHPGASKPPLSSSSMTSRILLRQQLMREQMQEQERR
EQQQKQQAAQFMQQRVPVSQTPAINVSVPSSLPPATQVPMEVLKVQTHLENPTKYHIQQAQRQQVKQYLS
TTLANKHANQALSLPCPNQPGDHVMPSGTGSSAPNSPMAMLTLNSNCEKEGLYKFEEQSRLESECPALNT
HSRTSCMQMDDVIDDIISLESSYNEEILGLMDPALQMANTLPVSGNLIDLYGNHTSLPPPGLNISNSCPA
NLPNIKRELTACIFPTESEARALAKERQKKDNHNLIERRRRFNINDRIKELGTLIPKSNDPDMRWNKGTI
LKASVDYIRKLQREQQRTKELENRQKKLEHANRHLLLRIQELEMQARAHGLSLVPSTGLCSPDMVNRAVK
QEPVVDNCNQDIIQHHTDLSCTTTLDLTDGTITFSDNLGNVTDSSNAYNVPTKMGSKLEDILMDDTLSPV
GVTDPLLSSVSPGASKTSSRRSSMSMEDTDHTC

>XP_019506873.1 PREDICTED: microphthalmia-associated transcription factor isoform X1 [Hipposideros armiger]
MQSESGIVPDFEVGEEFHEEPKTYYELKSQPLKSSSSEERPGASKPPISSSSMTSRILLRQQLMREQMQE
QERREQQQKLQAAQFMQQRVPVSQTPAINVSVSSTLPSATQVPMEVLKVQTHLENPTKYHIQQAQRQQVK
QYLSTTLANKHANQVLSLPCPNQPGDHVMPPVPGSSAPNSPMAMLTLNSNCEKEGFYKFEEQNRAESECP
TMNTHSRASCMQMDDVIDDIISLESSYNEEILSLMDPALQMANTLPVSGNLIDLYGNQGLPPPGLTISNS
CPANLPNIKRELTACIFPTESEARALAKERQKKDNHNLIERRRRFNINDRIKELGTLIPKSNDPDMRWNK
GTILKASVDYIRKLQREQQRTKELENRQKKLEHANRHLLLRIQELEMQARAHGLSLIPSTGLCSPDLVNR
IIKQEPSLENCNQDLLQHHADLTCTTTLDLTDGTITFNNLGPGTESGQAYSVPTKMGSKLEDILMDDTLS
PVGVTDPLLSSVSPGASKTSSRRSSMSMEETEHAC

>XP_019840172.1 PREDICTED: microphthalmia-associated transcription factor isoform X1 [Bos indicus]
MQSESGIVPDFEVGEEFHEEPKTYYELKSQPLKSSSSEEHPGASKPPISSSSMTSRILLRQQLMREQMQE
QERREQQQKLQAAQFMQQRVPVSQTPAINVSVPTTLPSATQVPMEVLKVQTHLENPTKYHIQQAQRQQVK
QYLSTTLANKHANQVLSLPCPNQPGDHVMPPVPGSSAPNSPMAMLTLNSNCEKEGFYKFEEQNRAESECP
SMNTHSRASCMQMDDVIDDIISLESSYNEEILGLMDPALQMANTLPVSGNLIDLYGNQGLPPPGLTISNS
CPANLPNIKRELTESEARALAKERQKKDNHNLIERRRRFNINDRIKELGTLIPKSNDPDMRWNKGTILKA
SVDYIRKLQREQQRAKELENRQKKLEHANRHLLLRIQELEMQARAHGLSLIPSTGLCSPDLVSRIIKQEP
ALENCNQDLLQHHADLTCTTTLDLTDGTITFNNSLGAGTESSQAYSVPAKMGSKLEDILMDDTLSPVGIT
DPLLSSVSPGASKTSSRRSSMSMEETEHAC

>XP_020026912.1 microphthalmia-associated transcription factor isoform X1 [Castor canadensis]
MQSESGIVPDFEVGEEFHEEPKTYYELKSQPLKSSSSVEHPGASKPPISSSSMTSRILLRQQLMREQMQE
QERREQQQKLQAAQFMQQRVPVSQTPAINVSAPATLPSATQVPMEVLKVQTHLENPTKYHIQQAQRQQVK
QYLSTTLANKHANQVLSLPCPNQPGDHVMPPVPGSSAPNSPMAMLTLNSNCEKEGFYKFEEQNRAESECP
SLNAHSRASCMQMDDVIDDIISLESSYNEEILGLMDPALQMANTLPVSGNLIDLYSNQGLPPPGLTISNS
CPANLPNIKRELTACIFPTESEARALAKERQKKDNHNLIERRRRFNINDRIKELGTLIPKSNDPDMRWNK
GTILKASVDYIRKLQREQQRAKELENRQKKLEHANRHLLLRIQELEMQARAHGLSLLPSTGLCSPDLVTR
IIKQEPVLENCSQDLLQHHAELTCTTTLDLTDGTITFTNNLGSGPESNPTYNVPTKMGSKLEDILMDDTL
SPVGMTDPLLSSVSPGASKTSSRRSSVSMEETEHAC

>XP_020646708.1 microphthalmia-associated transcription factor isoform X1 [Pogona vitticeps]
MQAESGIVPDFEVGEEFHEEPKTYYELKSQPLKHSPVHLWHSWNCSRLFPSSEHPGASKPPLSSSSMTSR
ILLRQQLMREQLQEQERREQQQKQQAAQFMQQRVAVSQTPAINVSLPASLPPATQVPMEVLKVQTHLENP
TKYHIQQAQRQQVKQYLSTTLGNKHTSQALSLPCPNQPGDHVMPPGTGSSAPNSPMAMLTLNSNCEKEGF
YKFEEQNNRAESECQTLNTHSRASCMQMDDVIDDIISLESSYNEEMFGLMDPALQMANTLPVSGNLVDLY
GNQGMPPPGLNISNSCPANLPNIKRELTACVFPTESEARALAKERQKKDNHNLIERRRRFNINDRIKELG
TLIPKSNDPLDELRSSCRDMRWNKGTILKASVDYIRKLQREQQRTKELENRQKKLEHANRHLLLRIQELE
MQARAHGLSIIPSTGLCSPEMVNRLIKQEPVLDHCSQEVLPHHPDLSCTTTLDLTDGTITFNDSLANVTE
SAAGTYTGPTKMGSKLEDILMDDTLSPVGVTDPLLSSVSPGASKTSSRRSSVSMEDTDHAC

>XP_020765858.1 microphthalmia-associated transcription factor isoform X1 [Odocoileus virginianus texanus]
MQSESGIVPDFEVGEEFHEEPKTYYELKSQPLKSSSSEEHPGASKPPISSSSMTSRILLRQQLMREQMQE
QERREQQQKLQAAQFMQQRVPVSQTPAINVSAPATLPSATQVPMEVLKVQTHLENPTKYHIQQAQRQQVK
QYLSTTLANKHANQVLSLPCPNQPGDHVMPPVPGSSAPNSPMAMLTLNSNCEKEGFYKFEEQNRAESECP
SMNTHSRASCMQMDDVIDDIISLESSYNEEILGLMDPALQMANTLPVSGNLIDLYGNQGLPPPGLTISNS
CPANLPNIKRELTESEARALAKERQKKDNHNLIERRRRFNINDRIKELGTLIPKSNDPDMRWNKGTILKA
SVDYIRKLQREQQRAKELENRQKKLEHANRHLLLRIQELEMQARAHGLSLVPSTGLCSPDLVSRLIKQEP
ALENCNQDLLQHHGDLTCTTTLDLTDGTISFSNSLGAGTESSQAYSVPTKMGSKLEDILMDDTLSPVGIT
DPLLSSVSPGASKTSSRRSSMSMEETEHAC

>XP_020863212.1 microphthalmia-associated transcription factor isoform X3 [Phascolarctos cinereus]
MQSESGIVPDFEVGEEFHEEPKTYYELKSQPLKCSSSTEHPGASKPPLSSSSMTSRILLRQQLMREQMQE
QERREQQQKQQAAQFMQQRVPVSQTPAINVSVPPSLPPATQVPMEVLKVQTHLENPTKYHIQQAQRQQVK
QYLSTTLANKHANQALSLPCPNQPGDHVMPPGPGSSAPNSPMAMLTLNSNCEKEGFYKFEEQNRAESECP
NMNTHSRASCMQMDDVIDDIISLESSYNEEILGLMDPALQMANTLPVSGNLIDLYGNQGMPPPGLAISNS
CPANLPNIKRELTACIFPTESEARALAKERQKKDNHNLIERRRRFNINDRIKELGTLIPKSNDPDMRWNK
GTILKASVDYIRKLQREQQRAKELENRQKKLEHANRHLLLRIQELEMQARAHGLSLIPSTGLCSPDLVNR
VIKQEPVLENCSQDVLQHHPDLTCTTTLDLTDGTITFSNNLGNGTETTTAFSVPAKMGSKLEDILMDDTL
SPIGVTDPLLSSVSPGASKASSRRSSMSMEDTDHAC

>XP_029334163.1 microphthalmia-associated transcription factor isoform X1 [Mus caroli]
MQSESGIVADFEVGEEFHEEPKTYYELKSQPLKSSSSAEHSGASKPPLSSSTMTSRILLRQQLMREQMQE
QERREQQQKLQAAQFMQQRVAVSQTPAINVSVPTTLPSATQVPMEVLKVQTHLENPTKYHIQQAQRHQVK
QYLSTTLANKHASQVLSSPCPNQPGDHAMPPVPGSSAPNSPMAMLTLNSNCEKEAFYKFEEQSRAESECP
GMNTHSRASCMQMDDVIDDIISLESSYNEEILGLMDPALQMANTVPMAFLKKKFVFQENLELPVSGNLID
LYSSQGLPPPGLTISNSCPANLPNIKRELTACIFPTESEARALAKERQKKDNHNLIERRRRFNINDRIKE
LGTLIPKSNDPDMRWNKGTILKASVDYIRKLQREQQRAKDLENRQKKLEHANRHLLLRVQELEMQARAHG
LSLIPSTGLCSPDLVNRIIKQEPVLENCSQELVQHQADLTCTTTLDLTDGTITFTNNLGTMPESSPAYSI
PRKMGSNLEDILMDDALSPVGVTDPLLSSVSPGASKTSSRRSSMSAEETEHAC

>XP_029391147.1 microphthalmia-associated transcription factor [Mus pahari]
MQSESGIVADFEVGEEFHEEPKTYYELKSQPLKSSSSAEHSGASKPPLSSSTMTSRILLRQQLMREQMQE
QERREQQQKLQAAQFMQQRVAVSQTPAINVSVPTTLPSATQVPMEVLKVQTHLENPTKYHIQQAQRHQVK
QYLSTTLANKHASQVLSSPCPNQPGDHAMPPVPGSSAPNSPMAMLTLNSNCEKEAFYKFEEQSRAESECP
GMNTHSRASCMQMDDVIDDIISLESSYNEEILGLMDPALQMANTLPVSGNLIDLYSNQGLPPPGLTISNS
CPANLPNIKRELTDMLNGCASVANGPFPCSFLEVERRRRFNINDRIKELGTLIPKSNDPDMRWNKGTILK
ASVDYIRKLQREQQRAKDLENRQKKLEHANRHLLLRVQELEMQARAHGLSLIPSTGLCSPDLVNRIIKQE
PVLENCSQELVQHPADLTCTTTLDLTDGTINFTNNLGTMPESSPAYSIPRKMGSNLEDILMDDALSPVGV
TDPLLSSVSPGASKASSRRSSMSAEETEHAC

>XP_021265011.1 microphthalmia-associated transcription factor isoform X3 [Numida meleagris]
MQAESGIVPDFEVGEEFHEEPKTYYELKSQPLKSSNSEHPGASKPPLSSSSMTSRILLRQQLMREQMQEQ
ERREQQQKQQAAQFMQQRVPVSQTPAINVSVPASLPPATQVPMEVLKVQTHLENPTKYHIQQAQRQQVKQ
YLSTTLANKHANQALSLPCPNQPGDHVMPPGTGSSAPNSPMAMLTLNSNCEKEGFYKFEEQSRVESECPA
LNTHSRASCMQMDDVIDDIISLESSYNEEILGLMDPALQMANTLPVSGNLIDLYGNQSMPPPGLNISNSC
PANLPNIKRELTACIFPTESEARALAKERQKKDNHNLIERRRRFNINDRIKELGTLIPKSNDPDMRWNKG
TILKASVDYIRKLQREQQRTKELENRQKKLEHANRHLLLRIQELEMQARAHGLSLVPSTGLCSPDMVNRV
IKQEPVLDNCNQDLMAHHTDLSCTTTLDLTDGTITFSDNLGNVTEPAGTYSVPAKMGSKLEDILMDDTLS
PVGVTDPLLSSVSPGASKTSSRRSSVSMEDTDHAC

>XP_021406447.1 microphthalmia-associated transcription factor isoform X1 [Lonchura striata domestica]
MQAESGIVPDFEVGEEFHEEPKTYYELKSQPLKSSNSEHPGASKPPLSSSSMTSRILLRQQLMREQMQEQ
ERREQQQKQQAAQFMQQRVPVSQTPAINVSVPTSLPPATQVPMEVLKVQTHLENPTKYHIQQAQRQQVKQ
YLSTTLANKHANQALSLPCPNQPGDHVMPPGTGSSAPNSPMAMLTLNSNCEKEGFYKFEEQSRVESECPA
LNTHSRASCMQMDDVIDDIISLESSYNEEILGLVDPALQMANTLPVSGNLIDLYGNQSMPPPGLNISNSC
PANLPNIKRELTESEARALAKERQKKDNHNLIERRRRFNINDRIKELGTLIPKSNDPDMRWNKGTILKAS
VDYIRKLQREQQRTKELENRQKKLEHANRHLLLRIQELEMQARAHGLSLVPSTGLCSPDMVNRVIKQEPV
LDNCSQDMMPHHTDLSCTTTLDLTDGTITFSDNLGNVTEPAGTYGVPAKMGSKLEDILMDDTLSPVGVTD
PLLSSVSPGASKTSSRRSSVSMEDTDHAC

>XP_021511135.1 microphthalmia-associated transcription factor isoform X1 [Meriones unguiculatus]
MEALRFQMLMPCSFESLYLSSAEHPGASKPPLSSSSMTSRILLRQQLMREQMQEQERREQQQKLQAAQFM
QQRVAVTQTPAINVSVPTTLPSATQVPMEVLKVQTHLENPTKYHIQQAQRHQVKQYLSTTLANKHASQVL
SSPCPNQPGDRAMPPVPGSSAPNSPMAMLTLNSNCEKEAFYKFEEQSRAESECPGMNTHSRASCMQMDDV
IDDIISLESSYNEEILGLMDPALQMANTLPVSGNLIDLYSNQGLPPPGLTISNSCPANLPNIKRELTACI
FPTESEARALAKERQKKDNHNLIERRRRFNINDRIKELGTLIPKSNDPDMRWNKGTILKASVDYIRKLQR
EQQRAKDLENRQKKLEHANRHLLLRVQELEMQARAHGLSLLPSTGLCSPDLVNRIIKQEPVLENCSQELV
QHQADLTCTTTLDLTDGTITFTNNLGTMPESSPAYSIPRKMGSNLEDILMDDALSPVGVTDPLLSSVSPG
ASKTSSRRSSMSAEETEHAC

>XP_021550635.1 microphthalmia-associated transcription factor isoform X4 [Neomonachus schauinslandi]
METLRVQMFMPCSFESLYLSSEEHPGASKPPISSSGMTSRILLRQQLMREQMQEQERREQQQKLQAAQFM
QQRVPVSPTPAINVSVPTTLPSATQVPMEVLKVQTHLENPTKYHIQQAQRQQVKQYLSTTLANKHANQVL
SLPCPNQPGDHVMPPVPGSSAPNSPMAMLTLNSNCEKEGFYKFEEQNRAESECPTMNTHSRASCMQMDDV
IDDIISLESSYNEEILGLMDPALQMANTLPVSGNLIDLYGNQGLPPPGLTISNSCPANLPNIKRELTESE
ARALAKERQKKDNHNLIERRRRFNINDRIKELGTLIPKSNDPDMRWNKGTILKASVDYIRKLQREQQRAK
ELENRQKKLEHANRHLLLRIQELEMQARAHGLSLIPSTGLCSPDLVNRIIKQEPTLENCNQDLLQHHADL
PCTTTLDLTDGTITFNNNLGAGTESNQAYGVPTKMGSKLEDILMDDTLSPVGVTDPLLSSVSPGASKTSS
RRSSMSMEEAEHAC

>XP_022353733.1 microphthalmia-associated transcription factor isoform X1 [Enhydra lutris kenyoni]
MQSESGIVPDFEVGEEFHEEPKTYYELKSQPLKSSSSEEHPGASKPPISSSSMTSRILLRQQLMREQMQE
QERREQQQKLQAAQFMQQRVPVSQTPAINVSVPTTLPSATQVPMEVLKVQTHLENPTKYHIQQAQRQQVK
QYLSTTLANKHANQVLSLPCPNQPGDHVMPPVPGSSAPNSPMAMLTLNSNCEKEGFYKFEEQNRAESECP
TMNTHSRASCMQMDDVIDDIISLESSYNEEILGLMDPALQMANTLPVSGNLIDLYGNQGLPPPGLTISNS
CPANLPNIKRELTACIFPTESEARALAKERQKKDNHNLIERRRRFNINDRIKELGTLIPKSNDPDMRWNK
GTILKASVDYIRKLQREQQRAKELENRQKKLEHANRHLLLRIQELEMQARAHGLSLIPSTGLCSPDLVNR
IIKQEPTLENCNQDLLQHHADLPCTTTLDLTDGTITFNNNLGAGTEGNQAYSVPTKMGSKLEDILMDDTL
SPVGITDPLLSSVSPGASKASSRRSSMSMEEAEHAC

>XP_022428279.1 microphthalmia-associated transcription factor isoform X1 [Delphinapterus leucas]
MQSESGIVPDFEVGEEFHEEPKTYYELKSQPLKSSSSEDHPGASKPPISSSSMTSRILLRQQLMREQMQE
QERREQQQKLQAAQFMQQRVPVSQTPAINVSVPTTLPSATQVPMEVLKVQTHLENPTKYHIQQAQRQQVK
QYLSTTLANKHANQVLSLPCPNQPGDHVMPPVPGSSAPNSPMAMLTLNSNCEKEGFYKFEEQNRAESECP
SMNTHLRASCMQMDDVIDDIISLESSYNEEILGLMDPALQMANTLPVSGNLIDLYGNQGLPPPGLTISNS
CPANLPNIKRELSAHIFPTESEARALAKERQKKDNHNLIERRRRFNINDRIKELGTLIPKSNDPDMRWNK
GTILKASVDYIRKLQREQQRAKELENRQKKLEHANRHLLLRIQELEMQARAHGLSLIPSTGLCSPDLVSR
IIKQEPALENCSQDLLQQHADLTCTTTLDLTDGTITFNNNFGAGTESSQAYSIPTKMGSKLEDILMDDTL
SPVGITDPLLSSVSPGASKTSSRRSSMSMEETEHAC

>XP_026303029.1 microphthalmia-associated transcription factor isoform X1 [Piliocolobus tephrosceles]
MQSESGIVPDFEVGEEFHEEPKTYYELKSQPLKSSSSTEHPGASKPPISSSSMTSRILLRQQLMREQMQE
QERREQQQKLQAAQFMQQRVPVSQTPAINVSVPTTLPSATQVPMEVLKVQTHLENPTKYHIQQAQRQQVK
QYLSTTLANKHANQVLSLPCPNQPGDHVMPPVPGSSAPNSPMAMLTLNSNCEKEGFYKFEEQNRAESECP
GMNTHSRASCMQMDDVIDDIISLESSYNEEILGLMDPALQMANTLPVSGNLIDLYGNQGLPPPGLTISNS
CPANLPNIKRELTACIFPTESEARALAKERQKKDNHNLIERRRRFNINDRIKELGTLIPKSNDPDMRWNK
GTILKASVDYIRKLQREQQRAKELENRQKKLEHANRHLLLRIQELEMQARAHGLSLIPSTGLCSPDLVNR
IIKQEPVLENCSQDLLQHHADLTCTTTLDLTDGTITFNSNLGTGTEASQAYSVPTKMGSKLEDILMDDTL
SPVGVTDPLLSSVSPGASKTSSRRSSMSMEETEHAC

>XP_023790901.1 microphthalmia-associated transcription factor isoform X1 [Cyanistes caeruleus]
MEAVEMLMPCSFDSLCLNSEHPGASKPPLSSSSMTSRILLRQQLMREQMQEQERREQQQKQQAAQFMQQR
VPVSQTPAINVSVPTSLPPATQVPMEVLKVQTHLENPTKYHIQQAQRQQVKQYLSTTLANKHANQALSLP
CPNQPGDHVMPPGTGSSAPNSPMAMLTLNSNCEKEGFYKFEEQSRVESECPALNTHSRASCMQMDDVIDD
IISLESSYNEEILGLVDPALQMANTLPVSGNLIDLYGNQSMPPPGLNISNSCPANLPNIKRELTESEARA
LAKERQKKDNHNLIERRRRFNINDRIKELGTLIPKSNDPDMRWNKGTILKASVDYIRKLQREQQRTKELE
NRQKKLEHANRHLLLRIQELEMQARAHGLSLVPSTGLCSPDMVNRVIKQEPVLDNCSQDMMPHHTDLSCT
TTLDLTDGTITFSDNLGNVTEPAGTYGVPAKMGSKLEDILMDDTLSPVGVTDPLLSSVSPGASKTSSRRS
SVSMEDTDHAC

>XP_024050629.1 microphthalmia-associated transcription factor isoform X1 [Terrapene carolina triunguis]
MQAESGIVADFEVGEEFHEEPKTYYELKSQPLKSSSSEHPGASKPPLSSSSMTSRILLRQQLMREQMQEQ
ERREQQQKQQAAQFMQQRVPLGQTPAINVSVPSNLPPPTQVPMEVLKVQTHLENPTKYHIQQAQRQQVKQ
YLSTTLANKHTNQALSLPCPNQPGDHVMPPGTGSSAPNSPMAMLTLNSNCEKEGFYKFEEQSRVESECPA
LNTHTRASCMQMDDVIDDIISLESSYNEEILGLMDPAMQMANTLPVSGNLIDLYGNQGMPPSGLNISNSC
PANLPNIKRELTACIFPTESEARAMAKERQKKDNHNLIERRRRFNINDRIKELGTLIPKSNDPDMRWNKG
TILKASVDYIRKLQREQQRTKELENRQKKLEHANRHLLLRIQELEMQARAHGLSLVPSTGLCSPDVVNRV
IKQEPVIDNCNQDVLQHRSDLSCTTTLDLTDGTITFNDNLGTYSVPTKVGSKLEDILMDDTLSPVGVTDP
LLSSVSPGASKTSSRRSSMSMEDTDHAC

>XP_024412408.1 microphthalmia-associated transcription factor isoform X1 [Desmodus rotundus]
MQSESGIVPDFEVGEEFHEEPKTYYELKSQPLKSSSSEEHPGASKPPISSSSMTSRILLRQQLMREQMQE
QERREQQQKLQVAQFMQQRVPVSQTPAINVCVPTTLPSATQVPMEVLKVQTHLENPTKYHIQQAQRQQVK
QYLSTTLANKHANQVLSLPCPNQPGDHVMPPVPGSSAPNSPMAMLTLNSNCEKEGFYKFEEQNRAESECP
TMNTHSRASCMQMDDVIDDIISLESSYNEEILSLMDPALQMANTLPVSGNLIDLYSNQGLPPPGLTISNS
CPANLPNIKRELTACIFPTESEARALAKERQKKDNHNLIERRRRFNINDRIKELGTLIPKSNDPDMRWNK
GTILKASVDYIRKLQREQQRAKELENRQKKLEHANRHLLLRIQELEMQARAHGLSLIPSTGLCSPDLVNR
IIKQEPSLENCSQDLLQHPSDLTCTTTLDLTDGTITFNNSLGTGAESSQAYSVPTKMGSKLEDILMDDTL
SPVGVTDPLLSSVSPGASKTSSRRSSMSMEEPEHVC

>XP_024602816.1 microphthalmia-associated transcription factor isoform X1 [Neophocaena asiaeorientalis asiaeorientalis]
MQSESGIVPDFEVGEEFHEEPKTYYELKSQPLKSSSSEDHPGASKPPISSSSMTSRILLRQQLMREQMQE
QERREQQQKLQAAQFMQQRVPVSQTPAINVSVPTTLPSATQVPMEVLKVQTHLENPTKYHIQQAQRQQVK
QYLSTTLANKHANQVLSLPCPNQPGDHVMPPVPGSSAPNSPMAMLTLNSNCEKEGFYKFEEQNRAESECP
SMNTHLRASCMQMDDVIDDIISLESSYNEEILGLMDPALQMANTLPVSGNLIDLYGNQGLPPPGLTISNS
CPANLPNIKRELSAHIFPTESEARALAKERQKKDNHNLIERRRRFNINDRIKELGTLIPKSNDPDMRWNK
GTILKASVDYIRKLQREQQRAKELENRQKKLEHANRHLLLRIQELEMQARAHGLSLIPSTGLCSPDLVSR
IIKQEPALENCSQDLLQQHADLTCTTTLDLTDGTITFNNNFGAGTESSQAYSIPTKMGSKLEDILMDDTL
SPVGITDPLLSSVSPGASKTSSRRSSMSMEETEHAC

>XP_025231879.1 microphthalmia-associated transcription factor isoform X1 [Theropithecus gelada]
MQSESGIVPDFEVGEEFHEEPKTYYELKSQPLKSSSSAEHPGASKPPISSSSMTSRILLRQQLMREQMQE
QERREQQQKLQAAQFMQQRVPVSQTPAINVSVPTTLPSATQVPMEVLKVQTHLENPTKYHIQQAQRQQVK
QYLSTTLANKHANQVLSLPCPNQPGDHVMPPVPGSSAPNSPMAMLTLNSNCEKEGFYKFEEQNRAESECP
GMNTHSRASCMQMDDVIDDIISLESSYNEEILGLMDPALQMANTLPVSGNLIDLYGNQGLPPPGLTISNS
CPANLPNIKRELTACIFPTESEARALAKERQKKDNHNLIERRRRFNINDRIKELGTLIPKSNDPDMRWNK
GTILKASVDYIRKLQREQQRAKELENRQKKLEHANRHLLLRIQELEMQARAHGLSLIPSTGLCSPDLVNR
IIKQEPVLENCSQDLLQHHADLTCTTTLDLTDGTITFNNNLGTGTEANQAYSVPTKMGSKLEDILMDDTL
SPVGVTDPLLSSVSPGASKTSSRRSSMSMEETEHAC

>XP_025312333.1 microphthalmia-associated transcription factor isoform X5 [Canis lupus dingo]
MQSESGIVPDFEVGEEFHEEPKTYYELKSQPLKSSSSEEHPGASKPPISSSSMTSRILLRQQLMREQMQE
QERREQQQKLQAAQFMQQRVPVSQTPAINVSVPTTLPSATQVPMEVLKVQTHLENPTKYHIQQAQRQQVK
QYLSTTLANKHANQVLSLPCPNQPGDHVMPPVPGSSAPNSPMAMLTLNSNCEKEGFYKFEEQNRAESECP
TMNTHSRASCMQMDDVIDDIISLESSYNEEILGLMDPALQMANTLPVSGNLIDLYGNQGLPPPGLTISNS
CPANLPNIKRELTACIFPTESEARALAKERQKKDNHNLIERRRRFNINDRIKELGTLIPKSNDPDMRWNK
GTILKASVDYIRKLQREQQRAKELENRQKKLEHANRHLLLRIQELEMQARAHGLSLIPSTGLCSPDLVNR
IIKQEPTLENCNQDLLQHHADLPCTTTLDLTDGSITFNNNLGAGTESSQAYSVPTKMGSKLEDILMDDTL
SPVGVTDPLLSSVSPGASKTSSRRSSMSMEETDHAC

>XP_025740859.1 microphthalmia-associated transcription factor isoform X1 [Callorhinus ursinus]
MQSESGIVPDFEVGEEFHEEPKTYYELKSQPLKSSSSEEHPGASKPPISSSSMTSRILLRQQLMREQMQE
QERREQQQKLQAAQFMQQRVPVSPTPAINVSVPTTLPSATQVPMEVLKVQTHLENPTKYHIQQAQRQQVK
QYLSTTLANKHANQVLSLPCPNQPGDHVMPPVPGSSAPNSPMAMLTLNSNCEKEGFYKFEEQNRAEGECP
TMNTHSRASCMQMDDVIDDIISLESSYNEEILGLMDPALQMANTLPVSGNLIDLYGNQGLPPPGLTISNS
CPANLPNIKRELTACIFPTESEARALAKERQKKDNHNLIERRRRFNINDRIKELGTLIPKSNDPDMRWNK
GTILKASVDYIRKLQREQQRAKELENRQKKLEHANRHLLLRIQELEMQARAHGLSLIPSTGLCSPDLVNR
IIKQEPTLENCNQDLLQHHADLPCTTTLDLTDGTITFNNNLGAGTESNQAYGVPTKMGSKLEDILMDDTL
SPVGVTDPLLSSVSPGASKTSSRRSSMSMEEAEHAC

>XP_025778177.1 microphthalmia-associated transcription factor isoform X1 [Puma concolor]
MQSESGIVPDFEVGEEFHEEPKTYYELKSQPLKSSSSEEHPGASKPPISSSSMTSRILLRQQLMREQMQE
QERREQQQKLQAAQFMQQRVPVSQTPAINVSVPTTTLPSATQVPMEVLKVQTHLENPTKYHIQQAQRQQV
KQYLSTTLANKHANQVLSLPCPNQPGDHVMPPVPGSSAPNSPMAMLTLNSNCEKEGFYKFEEQNRAESEC
PTMNTHSRASCMQMDDVIDDIISLESSYNEEILGLMDPALQMANTLPVSGNLIDLYGNQGLPPPGLTISN
SCPANLPNIKRELTACIFPTESEARALAKERQKKDNHNLIERRRRFNINDRIKELGTLIPKSNDPDMRWN
KGTILKASVDYIRKLQREQQRAKELETRQKKLEHANRHLLLRIQELEMQARAHGLSLIPSTGLCSPDLVN
RIIKQEPALENCSQDLLQHHADLPCTTTLDLTDGTITFNNNLGAGTESNQAYSVPTKMGSKLEDILMDDT
LSPVGVTDPLLSSVSPGASKASSRRSSMSMEETEHAC

>XP_025840661.1 microphthalmia-associated transcription factor isoform X1 [Vulpes vulpes]
MQSESGIVPDFEVGEEFHEEPKTYYELKSQPLKSSSSEEHPGASKPPISSSSMTSRILLRQQLMREQMQE
QERREQQQKLQAAQFMQQRVPVSQTPAINVSVPTTLPSATQVPMEVLKVQTHLENPTKYHIQQAQRQQVK
QYLSTTLANKHANQVLSLPCPNQPGDHVMPPVPGSSAPNSPMAMLTLNSNCEKEGFYKFEEQNRAESECT
TMNTHSRASCMQMDDVIDDIISLESSYNEEILGLMDPALQMANTLPVSGNLIDLYGNQGLPPPGLTISNS
CPANLPNIKRELTACIFPTESEARALAKERQKKDNHNLIERRRRFNINDRIKELGTLIPKSNDPDMRWNK
GTILKASVDYIRKLQREQQRAKELENRQKKLEHANRHLLLRIQELEMQARAHGLSLIPSTGLCSPDLVNR
IIKQEPTLENCNQDLLQHHADLPCTTTLDLTDGSITFNNNLGAGTESSQAYSVPTKMGSKLEDILMDDTL
SPVGVTDPLLSSVSPGASKTSSRRSSMSMEETDHAC

>XP_025908308.1 microphthalmia-associated transcription factor isoform X1 [Nothoprocta perdicaria]
MPPGTGSSAPNSPMAMLTLNSNCEKEGFYKFEEQSRVENECPALNTHSRASCMQMDDVIDDIISLESSYN
EEILGLMDPALQMANTLPVSGNLIDLYGNQSMPPPGLNISNSCPANLPNIKRELTESEARALAKERQKKD
NHNLIERRRRFNINDRIKELGTLIPKSNDPDMRWNKGTILKASVDYIRKLQREQQRTKELENRQKKLEHA
NRHLLLRIQELEMQARAHGLSLVPSTGLCSPDMVNRVIKQEPVLDNCNQDLLQHHADLSCTTTLDLTDGT
ITFSDNLGNVTEXTGTYGVPPKMGSKLEDILMDDTLSPVGVTDPLLSSVSPGASKTSSRRSSVSMEDTDH
PC

>XP_025930567.1 microphthalmia-associated transcription factor isoform X1 [Apteryx rowi]
MQAESGIVPDFEVGEEFHEEPKTYYELKSQPLKSSSSEHPGASKPPLSSSSMTSRILLRQQLMREQMQEQ
ERREQQQKQQAAQFMQQRVPVSQTPAINVSVPTSLPPATQVPMEVLKVQTHLENPTKYHIQQAQRQQVKQ
YLSTTLANKHANQALSLPCPNQPGDHVMPPGTGSSAPNSPMAMLTLNSNCEKEGFYKFEEQSRVENECPA
LNTHSRASCMQMDDVIDDIISLESSYNEEILGLMDPALQMANTLPVSGNLIDLYGNQSMPPPGLNISNSC
PANLPNIKRELTACIFPTESEARALAKERQKKDNHNLIERRRRFNINDRIKELGTLIPKSNDPFPRDMRW
NKGTILKASVDYIRKLQREQQRTKELENRQKKLEHANRHLLLRIQELEMQARAHGLSLVPSTGLCSPDMV
NRVIKQEPVLDNCNQDIMQHHADLSCTTTLDLTDGTITFSDNLGNVTEPAGTYSVPAKIGSKLEDILMDD
TLSPVGVTDPLLSSVSPGASKTSSRRSSVSMEDTDHPC

>XP_025965981.1 microphthalmia-associated transcription factor isoform X1 [Dromaius novaehollandiae]
MQAESGIVADFEVGEEFHEEPKTYYELKSQPLKSSSSEHPGASKPPLSSSSMTSRILLRQQLMREQMQEQ
ERREQQQKQQAAQFMQQRVPVSQTPAINVSVPTSLPPATQVPMEVLKVQTHLENPTKYHIQQAQRQQVKQ
YLSTTLANKHANQALSLPCPNQPGDHVMPPGTGSSAPNSPMAMLTLNSNCEKEGFYKFEEQSRVENECPA
LNTHSRASCMQMDDVIDDIISLESSYNEEILGLMDPALQMANTLPVSGNLIDLYGNQSMPPPGLNISNSC
PANLPNIKRELTACIFPTESEARALAKERQKKDNHNLIERRRRFNINDRIKELGTLIPKSNDPDMRWNKG
TILKASVDYIRKLQREQQRTKELENRQKKLEHANRHLLLRIQELEMQARAHGLSLVPSTGLCSPDMVNRV
IKQEPVLENCNQDIMQHHADLSCTTTLDLTDGTITFSDNLGNVTEPAGTYSVPAKMGSKLEDILMDDTLS
PVGVTDPLLSSVSPGASKTSSRRSSVSMEDTDHPC

>XP_026248454.1 microphthalmia-associated transcription factor isoform X6 [Urocitellus parryii]
MQSESGIVPDFEVGEEFHEEPKTYYELKSQPLKSSSSAEHPGASKPPISSSSMTSRILLRQQLMREQMQE
QERREQQQKLQAAQFLQQRVPASQTPAINVSAPTALPSATQVPMEVLKVQTHLENPTKYHIQQAQRQQVK
QYLSTTLANKHANQVLSLPCPNQPGDRVMPPVPGSSAPNSPMALLTLNSNCDKEGFYKFDEQNRVESECP
SMNAHPRASCMQMDDVIDDIISLESSYNEEILGLMDPALQMANTLPVSGNLIDLYGSQGLPPPGLTISNS
CPANLPNIKRELTACIFPTESEARALAKERQKKDNHNLIERRRRFNINDRIKELGTLIPKSNDPDMRWNK
GTILKASVDYIRKLQREQQRAKELESRQKKLEHANRHLLLRIQELEMQARAHGLSLIPSTGLCSPDLVNR
IIKQEPVLENCSQDLLQHQAELACTSLDLTDGTLAFSSSLGPAAEGAQAYSVPAKMGSKLEDILMDDTLS
PAGVTDPLLSSVSPGASKASSRRSSMSMEEAELAC

>XP_026357002.1 microphthalmia-associated transcription factor isoform X1 [Ursus arctos]
MKQVCCCRQTPGTVLARAVFGLAFPGPYQEPPLVTQPVPELTLTFTLRQGLAEHLKGKKMEALRVQMFMP
CSFESLYLSSEEHPGASKPPISSSSMTSRILLRQQLMREQMQEQERREQQQKLQAAQFMQQRVPVSQTPA
INVSVPTTLPSATQVPMEVLKVQTHLENPTKYHIQQAQRQQVKQYLSTTLANKHANQVLSLPCPNQPGDH
VMPPVPGSSAPNSPMAMLTLNSNCEKEGFYKFEEQNRAESECPTMNTHSRASCMQMDDVIDDIISLESSY
NEEILGLMDPALQMANTLPVSGNLIDLYGNQGLPPPGLTISNSCPANLPNIKRELTACIFPTESEARALA
KERQKKDNHNLIERRRRFNINDRIKELGTLIPKSNDPDMRWNKGTILKASVDYIRKLQREQQRAKELETR
QKKLEHANRHLLLRIQELEMQARAHGLSLIPSTGLCSPDLVNRIIKQEPTLENCGQDLLQHHADLPCTTT
LDLTDGTITFNNNLGAGTESNQAYSIPTKMGSKLEDILMDDTLSPVGVTDPLLSSVSPGASKTSSRRSSM
SMEEAEHAC

>XP_026535048.1 microphthalmia-associated transcription factor isoform X1 [Notechis scutatus]
MQAESGIVPDFEVGEEFHEEPKIYYELKSQPLKNSLEHPGASKPPLSSSNMTSRILLRQQLMREQMQEQE
RREQRQKQQATQFMQQRGAVSQTPAINVSLPASLPPATQVPMEVLKVQTHLENPTKYHIQQAQRQQVKQY
LSTTLANKHNNQALSLPCPNQPVDHVMPPGTGSSAPNSPMAMLTLNSYCEKEGFYKFEEQNNRAEKECQP
LNTHSRVSCMQMDDVIDDIISLESSYNEEIFGLMDPALQIANTLPVSGNLVDLYGNQGLPPPGLNISNSC
PANLPNIKRELTGLGRLVPQPSGEDFEGAGYTGVHEKGGISSFPVLLMENILADGGLTECSPLSSESEAR
ALAKERQKKDNHNLIERRRRFNINDRIKELGTLIPKSNDPDMRWNKGTILKASVDYIRKLQREQQRTKEL
ENRQKKLEHANRHLLLRIQELEMQARAHGLPIMPTTGLCSPEMVNRLVKQEPVLDNCSQEILQQHHPELS
STTTLDLTDGTITFNGSLANMTESATSTYVVPPKMGSKLEDMLMDDTLSPVGVTDPLLSSVSPGASKTSS
RRSSVSMEDADQAC

>XP_026578019.1 microphthalmia-associated transcription factor isoform X1 [Pseudonaja textilis]
MQAESGIVPDFEVGEEFHEEPKIYYELKSQPLKNSLEHPGASKPPLSSSNMTSRILLRQQLMREQMQEQE
RREQRQKQQATQFMQQRGAVSQTPAINVSLPASLPPATQVPMEVLKVQTHLENPTKYHIQQAQRQQVKQY
LSTTLANKHNNQALSLPCPNQPVDHVMPPGTGSSAPNSPMAMLTLNSYCEKEGFYKFEEQNNRAEKDCQS
LNTHSRVSCMQMDDVIDDIISLESSYNEEIFGLMDPALQIANTLPVSGNLVDLYGNQGLPPPGLNISNSC
PANLPNIKRELTGLGRLVPQPSGEDFEGAGYTGVHEKGGISSFPVLLMENILADGGLTECSPLSSESEAR
ALAKERQKKDNHNLIERRRRFNINDRIKELGTLIPKSNDPDMRWNKGTILKASVDYIRKLQREQQRTKEL
ENRQKKLEHANRHLLLRIQELEMQARAHGLPIMPTTGLCSPEMVNRLVKQEPVLDNCSQEILQQRHPELS
STTTLDLTDGTITFNGSLANVTESATSTYVVPPKMGSKLEDMLMDDTLSPVGVTDPLLSSVSPGASKTSS
RRSSVSMEDTDQAC

>XP_026713266.1 microphthalmia-associated transcription factor isoform X1 [Athene cunicularia]
MTSRILLRQQLMREQMQEQERREQQQKQQAAQFMQQRVPVSQTPAINVSVPTSLPPATQVPMEVLKVQTH
LENPTKYHIQQAQRQQVKQYLSTTLANKHANQALSLPCPNQPGDHVMPPGTGSSAPNSPMAMLTLNSNCE
KEGFYKFEEQSRVESECPALNTHSRASCMQMDDVIDDIISLESSYNEEILGLMDPALQMANTLPVSGNLI
DLYGNQSMPPPGLNISNSCPANLPNIKRELTACIFPTESEARALAKERQKKDNHNLIERRRRFNINDRIK
ELGTLIPKSNDPDMRWNKGTILKASVDYIRKLQREQQRTKELENRQKKLEHANRHLLLRIQELEMQARAH
GLSLVPSTGLCSPDMVNRVIKQEPVLDNCNQDIMPHHTDLSCTTTLDLTDGTITFSDNLGNVTEPTGTYS
VPAKMGSKLEDILMDDTLSPVGVTDPLLSSVSPGASKTSSRRSSVSMEDTDHAC

>XP_026977178.1 microphthalmia-associated transcription factor isoform X1 [Lagenorhynchus obliquidens]
MQSESGIVPDFEVGEEFHEEPKTYYELKSQPLKSSSSEEHPGASKPPISSSSMTSRILLRQQLMREQMQE
QERREQQQKLQAAQFMQQRVPVSQTPAINVSVPTTLPSATQVPMEVLKVQTHLENPTKYHIQQAQRQQVK
QYLSTTLANKHANQVLSLPCPNQPGDHVMPPVPGSSAPNSPMAMLTLNSNCEKEGFYKFEEQNRAESECP
SMNTHLRASCMQMDDVIDDIISLESSYNEEILGLMDPALQMANTLPVSGNLIDLYGNQGLPPPGLTISNS
CPANLPNIKRELSAHIFPTESEARALAKERQKKDNHNLIERRRRFNINDRIKELGTLIPKSNDPDMRWNK
GTILKASVDYIRKLQREQQRAKELENRQKKLEHANRHLLLRIQELEMQARAHGLSLIPSTGLCSPDLVSR
IIKQEPALENCSQDLLQQHADLTCTTTLDLTDGTITFNNNFGAGTESSQAYSVPTKMGSKLEDILMDDTL
SPVGITDPLLSSVSPGASKTSSRRSSMSMEETEHAC

>XP_027379671.1 microphthalmia-associated transcription factor isoform X1 [Bos indicus x Bos taurus]
MQSESGIVPDFEVGEEFHEEPKTYYELKSQPLKSSSSEEHPGASKPPISSSSMTSRILLRQQLMREQMQE
QERREQQQKLQAAQFMQQRVPVSQTPAINVSVPTTLPSATQVPMEVLKVQTHLENPTKYHIQQAQRQQVK
QYLSTTLANKHANQVLSLPCPNQPGDHVMPPVPGSSAPNSPMAMLTLNSNCEKEGFYKFEEQNRAESECP
SMNTHSRASCMQMDDVIDDIISLESSYNEEILGLMDPALQMANTLPVSGNLIDLYGNQGLPPPGLTISNS
CPANLPNIKRELTACIFPTESEARALAKERQKKDNHNLIERRRRFNINDRIKELGTLIPKSNDPDMRWNK
GTILKASVDYIRKLQREQQRAKELENRQKKLEHANRHLLLRIQELEMQARAHGLSLIPSTGLCSPDLVSR
IIKQEPALENCNQDLLQHHADLTCTTTLDLTDGTITFNNSLGAGTESSQAYSVPAKMGSKLEDILMDDTL
SPVGITDPLLSSVSPGASKTSSRRSSMSMEETEHAC

>XP_027440798.1 microphthalmia-associated transcription factor isoform X1 [Zalophus californianus]
MQSESGIVPDFEVGEEFHEEPKTYYELKSQPLKSSSSEEHPGASKPPISSSSMTSRILLRQQLMREQMQE
QERREQQQKLQAAQFMQQRVPVSPTPAINVSVPTTLPSATQVPMEVLKVQTHLENPTKYHIQQAQRQQVK
QYLSTTLANKHANQVLSLPCPNQPGDHVMPPVPGSSAPNSPMAMLTLNSNCEKEGFYKFEEQNRAEGECP
TMNTHSRASCMQMDDVIDDIISLESSYNEEILGLMDPALQMANTLPVSGNLIDLYGNQGLPPPGLTISNS
CPANLPNIKRELTACIFPTESEARALAKERQKKDNHNLIERRRRFNINDRIKELGTLIPKSNDPDMRWNK
GTILKASVDYIRKLQREQQRAKELENRQKKLEHANRHLLLRIQELEMQARAHGLSLIPSTGLCSPDLVNR
IIKQEPTLENCNQDLLQHHADLPCTTTLDLTDGTITFNNNLGAGTESNQAYGVPTKMGSKLEDILMDDTL
SPVGVTDPLLSSVSPGASKTSSRRSSMSMEEAEHAC

>XP_027495982.1 microphthalmia-associated transcription factor isoform X1 [Corapipo altera]
MQAESGIVPDFEVGEEFHEEPKTYYELKSQPLKSSNSEHPGASKPPLSSSSMTSRILLRQQLMREQMQEQ
ERREQQQKQQAAQFMQQRVPVSQTPAINVSVPTSLPPATQVPMEVLKVQTHLENPTKYHIQQAQRQQVKQ
YLSTTLANKHANQALSLPCPNQPGDHVMPPGTGSSAPNSPMAMLTLNSNCEKEGFYKFEEQSRVESECPA
LNTHSRASCMQMDDVIDDIISLESSYNEEILGLVDPALQMANTLPVSGNLIDLYGNQSMPPPGLNISNSC
PANLPNIKRELTESEARALAKERQKKDNHNLIERRRRFNINDRIKELGTLIPKSNDPDMRWNKGTILKAS
VDYIRKLQREQQRTKELENRQKKLEHANRHLLLRIQELEMQARAHGLSLVPSTGLCSPDMVNRVIKQEPV
LDNCTQDMMAHHTDLSCTTTLDLTDGTITFSDNLGNVTEPTGTYSVPAKMGSKLEDILMDDTLSPVGVTD
PLLSSVSPGASKTSSRRSSVSMEDTDHAC

>XP_027556163.1 microphthalmia-associated transcription factor isoform X1 [Neopelma chrysocephalum]
MQAESGIVPDFEVGEEFHEEPKTYYELKSQPLKSSNSEHPGASKPPLSSSSMTSRILLRQQLMREQMQEQ
ERREQQQKQQAAQFMQQRVPVSQTPAINVSVPTSLPPATQVPMEVLKVQTHLENPTKYHIQQAQRQQVKQ
YLSTTLANKHANQALSLPCPNQPGDHVMPPGTGSSAPNSPMAMLTLNSNCEKEGFYKFEEQSRVESECPA
LNTHSRASCMQMDDVIDDIISLESSYNEEILGLVDPALQMANTLPVSGNLIDLYGNQSMPPPGLNISNSC
PANLPNIKRELTESEARALAKERQKKDNHNLIERRRRFNINDRIKELGTLIPKSNDPDMRWNKGTILKAS
VDYIRKLQREQQRTKELENRQKKLEHANRHLLLRIQELEMQARAHGLSLVPSTGLCSPDMVNRVIKQEPV
LDNCTQDMMPHHTDLSCTTTLDLTDGTITFSDNLGNVTEPTGTYSVPAKMGSKLEDILMDDTLSPVGVTD
PLLSSVSPGASKTSSRRSSVSMEDTDHAC

>XP_039244286.1 microphthalmia-associated transcription factor isoform X1 [Pipra filicauda]
MQAESGIVPDFEVGEEFHEEPKTYYELKSQPLKSSNSEHPGASKPPLSSSSMTSRILLRQQLMREQMQEQ
ERREQQQKQQAAQFMQQRVPVSQTPAINVSVPTSLPPATQVPMEVLKVQTHLENPTKYHIQQAQRQQVKQ
YLSTTLANKHANQALSLPCPNQPGDHVMPPGTGSSAPNSPMAMLTLNSNCEKEGFYKFEEQSRVESECPA
LNTHSRASCMQMDDVIDDIISLESSYNEEILGLVDPALQMANTLPVSGNLIDLYGNQSMPPPGLNISNSC
PANLPNIKRELTACIFPTESEARALAKERQKKDNHNLIERRRRFNINDRIKELGTLIPKSNDPDMRWNKG
TILKASVDYIRKLQREQQRTKELENRQKKLEHANRHLLLRIQELEMQARAHGLSLVPSTGLCSPDMVNRV
IKQEPVLDNCTQDMMPHHTDLSCTTTLDLTDGTITFSDNLGNVTEPAGTYSVPAKMGSKLEDILMDDTLS
PVGVTDPLLSSVSPGASKTSSRRSSVSMEDTDHAC

>XP_027719817.1 microphthalmia-associated transcription factor isoform X1 [Vombatus ursinus]
MQSESGIVPDFEVGEEFHEEPKTYYELKSQPLKCSSSTEHPGASKPPLSSSSMTSRILLRQQLMREQMQE
QERREQQQKQQAAQFMQQRVPVSQTPAINVSVPTSLPPATQVPMEVLKVQTHLENPTKYHIQQAQRQQVK
QYLSTTLANKHANQALSLPCPNQPGDHVMPPGPGSSAPNSPMAMLTLNSNCEKEGFYKFEEQNRAESECP
NMNAHSRASCMQMDDVIDDIISLESSYNEEILGLMDPALQMANTLPVSGNLIDLYGNQGMPPPGLAISNS
CPANLPNIKRELTACIFPTESEARALAKERQKKDNHNLIERRRRFNINDRIKELGTLIPKSNDPDMRWNK
GTILKASVDYIRKLQREQQRAKELENRQKKLEHANRHLLLRIQELEMQARAHGLSLIPSTGLCSPDLVNR
VIKQEPVLENCSQDVLQHHPDLTCTTTLDLTDGTITFSNNLGNGTETTTAYSVPTKMGSKLEDILMDDTL
SPIGVTDPLLSSVSPGASKASSRRSSMSMEDTDHAC

>XP_027750929.1 microphthalmia-associated transcription factor isoform X1 [Empidonax traillii]
MQAESGIVPDFEVGEEFHEEPKTYYELKSQPLKSSNSEHPGASKPPLSSSSMTSRILLRQQLMREQMQEQ
ERREQQQKQQAAQFMQQRVPVSQTPAINVSVPTSLPPATQVPMEVLKVQTHLENPTKYHIQQAQRQQVKQ
YLSTTLANKHANQALSLPCPNQPGDHVMPPGTGSSAPNSPMAMLTLNSNCEKEGFYKFEEQSRVESECPA
LNTHSRASCMQMDDVIDDIISLESSYNEEILGLVDPALQMANTLPVSGNLIDLYGNQSMPPPGLNISNSC
PANLPNIKRELTESEARALAKERQKKDNHNLIERRRRFNINDRIKELGTLIPKSNDP

>XP_027787641.1 microphthalmia-associated transcription factor isoform X1 [Marmota flaviventris]
MQSESGIVPDFEVGEEFHEEPKTYYELKSQPLKSSSSAEHPGASKPPISSSSMTSRILLRQQLMREQMQE
QERREQQQKLQAAQFLQQRVPASQTPAINVSAPTTLPSATQVPMEVLKVQTHLENPTKYHIQQAQRQQVK
QYLSTTLANKHANQVLSLPCPNQQGDRVMPPVPGSSAPNSPMALLTLNSNCDKEGFYKFEEQNRVESECP
SMNTHPRASCMQMDDVIDDIISLESSYNEEILGLMDPALQMANTLPVSGNLIDLYGSQGLPPPGLTISNS
CPANLPNIKRELTACIFPTESEARALAKERQKKDNHNLIERRRRFNINDRIKELGTLIPKSNDPDMRWNK
GTILKASVDYIRKLQREQQRAKELESRQKKLEHANRHLLLRIQELEMQARAHGLSLIPSTGLCSPDLVNR
IIKQEPVLENCSQDLLQHQAELACTSLDLTDGTLAFSSSLGPAAEGAQAYSVPTKMGSKLEDILMDDTLS
PAGVTDPLLSSVSPGASKASSRRSSMSMEEAELAC

>XP_027966170.1 microphthalmia-associated transcription factor isoform X1 [Eumetopias jubatus]
MQSESGIVPDFEVGEEFHEEPKTYYELKSQPLKSSSSEEHPGASKPPISSSSMTSRILLRQQLMREQMQE
QERREQQQKLQAAQFMQQRVPVSPTPAINVSVPTTLPSATQVPMEVLKVQTHLENPTKYHIQQAQRQQVK
QYLSTTLANKHANQVLSLPCPNQPGDHVMPPVPGSSAPNSPMAMLTLNSNCEKEGFYKFEEQNRAEGECP
TMNTHSRASCMQMDDVIDDIISLESSYNEEILGLMDPALQMANTLPVSGNLIDLYGNQGLPPPGLTISNS
CPANLPNIKRELTACIFPTESEARALAKERQKKDNHNLIERRRRFNINDRIKELGTLIPKSNDPDMRWNK
GTILKASVDYIRKLQREQQRAKELENRQKKLEHANRHLLLRIQELEMQARAHGLSLIPSTGLCSPDLVNR
IIKQEPTLENCNQDLLQHHADLPCTTTLDLTDGTITFNNNLGAGTESNQAYGVPTKMGSKLEDILMDDTL
SPVGVTDPLLSSVSPGASKTSSRRSSMSMEEAEHAC

>XP_035886897.1 LOW QUALITY PROTEIN: microphthalmia-associated transcription factor [Phyllostomus discolor]
MQSESGIVPDFEVGEEFHEEPKTYYELKSQPLKSSSSEEHPGASKPPISSSSMTSRILLRQQLMREQMQE
QERREQQQKLQAAQFMQQRVPVSQTPAINVCVPTTLPSATQVPMEVLKVQPHLENPTKYHIQQAQRQQVK
QYLSTTLANKHANQVLSLPCPNQPGDHVMPPVPGSSAPNSPMAMLTLNSNCEKRXFIGFYKFEEQNRAES
ECPTMNTHSRASCMQMDDVIDDIISLESSYNEEILSLMDPALQMANTLPVSGNLIDLYSNQGLPPPGLTI
SNSCPANLPNIKRELTESEARALAKERQKKDNHNLIERRRRFNINDRIKELGTLIPKSNDPDMRWNKGTI
LKASVDYIRKLQREQQRAKELENRQKKLEHANRHLLLRIQELEMQARAHGLSLIPSTGLCSPDLVNRIIK
QESSLENCSQDLLQHPSDLTCTSTLDLTDGTITFNNSLGTGAESSQTYSVPTKMGSKLEDILMDDTLSPV
GVTDPLLSSVSPGASKTSSRRSSMSMEEPEHAC

>XP_028575244.1 microphthalmia-associated transcription factor isoform X1 [Podarcis muralis]
MQAESGIVPDFEVGEEFHEEPKTYYELKSQPLKNSSEHPGASKPPLSSSSMTSRILLRQQLMREQMQEQE
RREQQQKQQAAQFMQQRVALSQTPAINVSLPASLPPATQVPMEVLKVQTHLENPTKYHIQQAQRQQVKQY
LSTTLGNKHTNQALSLPCPNQPGDHIIPPGTGSSAPNSPMAMLTLNSNCEKEGFYKFEEQSNRVENECQT
LNTHSRASCMQMDDVIDDIISLESSYNEEIFGLMDPALQIANTLPVSGNLVDLYGNQGMPPPGLNISNSC
PANLPNIKRELTACVFPTESEARALAKERQKKDNHNLIERRRRFNINDRIKELGTLIPKSNDPDMRWNKG
TILKASVDYIRKLQREQQRTKELENRQKKLEHANRHLLLRIQELEMQARAHGLSIVPSTGLCSPEMVNRL
IKQEPAVDNCSQEVLQRHPDLSCTTTLDLTDGTITFNDSLANVTESAAGTYAVPTKMGSKLEDILMDDTL
SPVGVTNPLLSSLSPGASKTSSRRSSVSMEESDHAC

>XP_028628851.1 microphthalmia-associated transcription factor isoform X1 [Grammomys surdaster]
MQSESGIVADFEVGEEFHEEPKTYYELKSQPLKSSSSAEHSGASKPPLSSSTMTSRILLRQQLMREQMQE
QERREQQQKLQAAQFMQQRVAVSQTPAINVSVPTTLPSATQVPMEVLKVQTHLENPTKYHIQQAQRHQVK
QYLSTTLANKHASQVLSSPCPNQPGDHAMPPVPGSSAPNSPMAMLTLNSNCEKEAFYKFEEQSRAESECP
GMNTHSRASCMQMDDVIDDIISLESSYNEEILGLMDPALQMANTLPVSGNLIDLYSNQGLPPPGLTISNS
CPANLPNIKRELTACIFPTESEARALAKERQKKDNHNLIERRRRFNINDRIKELGTLIPKSNDPDMRWNK
GTILKASVDYIRKLQREQQRAKDLENRQKKLEHANRHLLLRVQELEMQARAHGLSLIPSTGLCSPDLVNR
IIKQEPVLENCSQELVQHQADLTCTTTLDLTDGTITFTNNLGTMPESSPAYSIPRKMGSNLEDILMDDAL
SPVGVTDPLLSSVSPGASKTSSRRSSMSAEETEHAC

>XP_028728530.1 microphthalmia-associated transcription factor isoform X1 [Peromyscus leucopus]
MQSESGIVADFEVGEEFHEEPKTYYELKSQPLKSSSSAEHPGASKPPLSSSSMTSRILLRQQLMREQMQE
QERREQQQKLQAAQFMQQRVPVSQTPAINVSVPTTLPSATQVPMEVLKVQTHLENPTKYHIQQAQRHQVK
QYLSTTLANKHASQVLSSPCPNQPGDHAMPPVPGSSAPNSPMAMLTLNSNCEKEAFYKFEEQSRAESECP
GMNAHSRASCMQMDDVIDDIISLESSYNEEILGLMDPALQMANTLPVSGNLIDLYSNQGLPPPGLTISNS
CPANLPNIKRELTACIFPTESEARALAKERQKKDNHNLIERRRRFNINDRIKELGTLIPKSNDPDMRWNK
GTILKASVDYIRKLQREQQRAKDLENRQKKLEHANRHLLLRVQELEMQARAHGLSLIPSTGLCSPDLVNR
IIKQEPVLENCSQELVQHQADLTCTTTLDLTDGTITFTNNLGTMPESSPAYSIPRKMGSNLEDILMDDAL
SPVGITDPLLSSVSPGASKTSSRRSSMSAEETEHAC

>XP_029100312.1 microphthalmia-associated transcription factor isoform X1 [Monodon monoceros]
MQSESGIVPDFEVGEEFHEEPKTYYELKSQPLKSSSSEDHPGASKPPISSSSMTSRILLRQQLMREQMQE
QERREQQQKLQAAQFMQQRVPVSQTPAINVSVPTTLPSATQVPMEVLKVQTHLENPTKYHIQQAQRQQVK
QYLSTTLANKHANQVLSLPCPNQPGDHVMPPVPGSSAPNSPMAMLTLNSNCEKEGFYKFEEQNRAESECP
SMNTHLRASCMQMDDVIDDIISLESSYNEEILGLMDPALQMANTLPVSGNLIDLYGNQGLPPPGLTISNS
CPANLPNIKRELSAHIFPTESEARALAKERQKKDNHNLIERRRRFNINDRIKELGTLIPKSNDPDMRWNK
GTILKASVDYIRKLQREQQRAKELENRQKKLEHANRHLLLRIQELEMQARAHGLSLIPSTGLCSPDLVSR
IIKQEPALENCSQDLLQQHADLTCTTTLDLTDGTITFNNNFGAGTESSQAYSIPTKMGSKLEDILMDDTL
SPVGITDPLLSSVSPGASKTSSRRSSMSMEETEHAC

>XP_029456943.1 microphthalmia-associated transcription factor isoform X1 [Rhinatrema bivittatum]
MQAESGIVADFEVGEEFQEEPKTYYELKSQPLKSSSSAEHPGASKPPLSSSSMTSRILLRQQLMREQLQE
QERREQQQKQQAAQFMQQRVPVSQTPAINVSVPASLPPAAQVPMEVLKVQTHLENPTKYHIQQAQRQQVK
QYLSTTLGTKHGSQALSLPCPNQPVDHVMPPGPGSSAPNSPMAMLTLNSSCEKEPKTMNPAYTSVQEPSM
LMSLPEHDEWAWNYKADTHCGFASNENILKKTSTISKMDDVIDDIISLESSYNEEILGLMDPAYTANTLP
VSGNLIDIYSNQGMPPPSLNISNSCPANLPNIKRELTVRHSDASHSWRSTESEARALAKERQKKDNHNLI
ERRRRFNINDRIKELGTLIPKSNDPDMRWNKGTILKASVDYIRKLQREQQRTKELENRQKKLEHANRHLL
LRIQELEMQARAHGLSLVPSAGLCSPDLMNRVIKQEPLLDSCKQDNLQHHQDLSCTTTLDLTDGTITFSS
NLQDVTESTGVYGVPREMRPKLEDILMDDTLSPGVTDPLLSSVSPGASKTSSRRSSISMEEADHPC

>XP_029773201.1 microphthalmia-associated transcription factor isoform X1 [Suricata suricatta]
MQSESGIVPDFEVGEEFHEEPKTYYELKSQPLKSSSSEEHPGASKPPISSSSMTSRILLRQQLMREQMQE
QERREQQQKLQAAQFMQQRVPVSQTPAINVSVPTTTLPSATQVPMEVLKVQTHLENPTKYHIQQAQRQQV
KQYLSTTLANKHANQVLSLPCPNQPGDHVIPPVPGSSAPNSPMALLTLNSTCEKEGFYKFEEQNRAESEC
PTMNTHSRASCMQMDDVIDDIISLESSYNEEILGLMDPALQMANTLPVSGNLIDLYGNQGLPPPGLTISN
SCPANLPNIKRELTACIFPTESEARALAKERQKKDNHNLIERRRRFNINDRIKELGTLIPKSNDPDMRWN
KGTILKASVDYIRKLQREQQRAKELETRQKKLEHANRHLLLRIQELEMQARAHGLSLLPSTGLCSPDLVN
RIIKQEPALENCSQDLLPHHADLPCTTTLDLTDGTITFNNSLGAGTESSQAYSVPTKLGSKLEDILMDDT
LSPVGVTDPLLSSVSPGASKASSRRSSMSMEETEHAC

>XP_040974642.1 microphthalmia-associated transcription factor isoform X7 [Aquila chrysaetos chrysaetos]
MQAESGIVPDFEVGEEFHEEPKTYYELKSQPLKSRPAAGGRSAGQRGWYSRLGTGLRITLSSLVVPGIYL
CIYLQTRTLLRAVSIGSLCDTLAQVLDCTGLQCRRAPGIAARVAAPWGLELPGPYLEPPLETRPAGTPLD
FHPGVLGESPRTRGVGEKMEAVRVQMFMPCSFDSSCLNSEHPGASKPPLSSSSMTSRILLRQQLMREQMQ
EQERREQQQKQQAAQFMQQRVPVSQTPAINVSVPTSLPPATQVPMEVLKVQTHLENPTKYHIQQAQRQQV
KQYLSTTLANKHANQALSLPCPNQPGDHVMPPGTGSSAPNSPMAMLTLNSNCEKEGFYKFEEQSRVESEC
PALNTHSRASCMQMDDVIDDIISLESSYNEEILGLMDPALQMANTLPVSGNLIDLYGNQSMPPPGLNISN
SCPANLPNIKRELTACIFPTESEARALAKERQKKDNHNLIERRRRFNINDRIKELGTLIPKSNDPDMRWN
KGTILKASVDYIRKLQREQQRTKELENRQKKLEHANRHLLLRIQELEMQARAHGLSLVPSTGLCSPDMVN
RVIKQEPVLDNCNQDIMPHHTDLSCTTTLDLTDGTITFSDNLGNVTEPTGTYSVPAKMGSKLEDILMDDT
LSPVGVTDPLLSSVSPGASKTSSRRSSVSMEDTDHAC

>XP_030064400.1 microphthalmia-associated transcription factor isoform X1 [Microcaecilia unicolor]
MQAESGIVADFEVGEDFHEEPKTYYELKSQPLKSSSSAEHPGASKPPLSSSTMTSRILLRQQLMREQLQE
QERREQQQKQQAAQFMQHRVPISQTPAINVSIPASLPPATQVPMEVLKVQTHLENPTKYHIQQAQRQQVK
QYLSTTLGGKHANQALSLPCPNQPGDHVMPPGPGSSAPNSPMAMLTLNSSCEKEPKTMNPAYTSVQEPSM
LMSLPEHDEWTWNYKADTHCGFASNENMLKKTSTVAKMDDVIDDIISLESSYNEEILGLMDPALQMANTL
PVSGNLIDIYSNQGMPPPSLNISNSCPANLPNIKRELTVRHSDASHSWRSTESEARALAKERQKKDNHNL
IERRRRFNINDRIKELGTLIPKSNDPDMRWNKGTILKASVDYIRKLQREQQRTKELENRQKKLEHANRHL
LLRIQELEMQARAHGLSLVPSVGLCSPDLMNRVIKQEPVLDSCNQDNLQHSRDLSCTTTLDLTDGTISFS
NNLQDLTESTGVYSVPREVRPKLEDILMDDTLSSGVTDPLLSSLSPGASKASSRRSSVSMDEADHAC

>XP_030163085.1 microphthalmia-associated transcription factor isoform X1 [Lynx canadensis]
MQSESGIVPDFEVGEEFHEEPKTYYELKSQPLKSSSSEEHPGASKPPISSSSMTSRILLRQQLMREQMQE
QERREQQQKLQAAQFMQQRVPVSQTPAINVSVPTTTLPSATQVPMEVLKVQTHLENPTKYHIQQAQRQQV
KQYLSTTLANKHANQVLSLPCPNQPGDHVMPPVPGSSAPNSPMAMLTLNSNCEKEGFYKFEEQNRAESEC
PTMNTHSRASCMQMDDVIDDIISLESSYNEEILGLMDPALQMANTLPVSGNLIDLYGNQGLPPPGLTISN
SCPANLPNIKRELTACIFPTESEARALAKERQKKDNHNLIERRRRFNINDRIKELGTLIPKSNDPDMRWN
KGTILKASVDYIRKLQREQQRAKELETRQKKLEHANRHLLLRIQELEMQARAHGLSLIPSTGLCSPDLVN
RIIKQEPALENCSQDLLQHHADLPCTTTLDLTDGTITFNNNLGAGTESNQAYSVPTKMGSKLEDILMDDT
LSPVGVTDPLLSSVSPGASKASSRRSSMSMEETEHAC

>XP_030424015.1 microphthalmia-associated transcription factor isoform X1 [Gopherus evgoodei]
MQAESGIVADFEVGEEFHEEPKTYYELKSQPLKSRSLHHLVSKINAQVGRIKESQNETGQLFTCNLISAV
SMSDSSEHPGASKPPLSSSTMTSRILLRQQLMREQMQEQERREQQQKQQAAQFMQQRVPLSQTPAINVSV
PSNLPPPTQVPMEVLKVQTHLENPTKYHIQQAQRQQVKQYLSTTLANKHTNQALSLPCPNQPGDHVMPPG
TGSSAPNSPMAMLTLNSNCEKEGFYKFEEQSRVESECPALNTHTRASCMQMDDVIDDIISLESSYNEEIL
GLMDPALQMANTLPVSGNLIDLYGNQGMPPSGLNISNSCPANLPNIKRELTACIFPTESEARALAKERQK
KDNHNLIERRRRFNINDRIKELGTLIPKSNDPDMRWNKGTILKASVDYIRKLQREQQRTKELENRQKKLE
HANRHLLLRIQELEMQARAHGLSLIPSTGLCSPDMVNRVIKQEPVIDNCNQDVLQRHSDLSCTTTLDLTD
GTITFSDNLGTYSVPTKVGSKLEDILMDDTLSPVGVTDPLLSSVSPGASKTSSRRSSMSMEDTDHAC

>XP_030723565.1 microphthalmia-associated transcription factor isoform X1 [Globicephala melas]
MQSESGIVPDFEVGEEFHEEPKTYYELKSQPLKSSSSEEHPGASKPPISSSSMTSRILLRQQLMREQMQE
QERREQQQKLQAAQFMQQRVPVSQTPAINVSVPTTLPSATQVPMEVLKVQTHLENPTKYHIQQAQRQQVK
QYLSTTLANKHANQVLSLPCPNQPGDHVMPPVPGSSAPNSPMAMLTLNSNCEKEGFYKFEEQNRAESECP
SMNTHLRASCMQMDDVIDDIISLESSYNEEILGLMDPALQMANTLPVSGNLIDLYGNQGLPPPGLTISNS
CPANLPNIKRELSAHIFPTESEARALAKERQKKDNHNLIERRRRFNINDRIKELGTLIPKSNDPDMRWNK
GTILKASVDYIRKLQREQQRAKELENRQKKLEHANRHLLLRIQELEMQARAHGLSLIPSTGLCSPDLVSR
IIKQEPALENCSQDLLQQHADLTCTTTLDLTDGTITFNNNFGAGTESSQAYSVPTKMGSKLEDILMDDTL
SPVGITDPLLSSVSPGASKTSSRRSSMSMEETEHAC

>XP_030812453.1 microphthalmia-associated transcription factor isoform X1 [Camarhynchus parvulus]
MQAESGIVPDFEVGEEFHEEPKTYYELKSQPLKSSNSEHPGASKPPLSSSSMTSRILLRQQLMREQMQEQ
ERREQQQKQQAAQFMQQRVPVSQTPAINVSVPTSLPPATQVPMEVLKVQTHLENPTKYHIQQAQRQQVKQ
YLSTTLANKHANQALSLPCPNQPGDHVMPPGTGSSAPNSPMAMLTLNSNCEKEGFYKFEEQSRVESECPA
LNTHSRASCMQMDDVIDDIISLESSYNEEILGLVDPALQMANTLPVSGNLIDLYGNQSMPPPGLNISNSC
PANLPNIKRELTESEARALAKERQKKDNHNLIERRRRFNINDRIKELGTLIPKSNDPDMRWNKGTILKAS
VDYIRKLQREQQRTKELENRQKKLEHANRHLLLRIQELEMQARAHGLSLVPSTGLCSPDMVNRVIKQEPV
LDNCTQEMMPHHTDLSCTTTLDLTDGTITFSDNLGNVTEPAGTYGVPAKMGSKLEDILMDDTLSPVGVTD
PLLSSVSPGASKTSSRRSSVSMEDTDHAC

>XP_031238568.1 microphthalmia-associated transcription factor isoform X1 [Mastomys coucha]
MQSESGIVADFEVGEEFHEEPKTYYELKSQPLKSSSSAEHSGASKPPLSSSTMTSRILLRQQLMREQMQE
QERREQQQKLQAAQFMQQRVAVSQTPAINVSVPTTLPSATQVPMEVLKVQTHLENPTKYHIQQAQRHQVK
QYLSTTLANKHASQVLSSPCPNQPGDHAMPPVPGSSAPNSPMAMLTLNSNCEKEAFYKFEEQSRAESECP
GMNTHSRASCMQMDDVIDDIISLESSYNEEILGLMDPALQMANTLPVSGNLIDLYSNQGLPPPGLTISNS
CPANLPNIKRELTACIFPTESEARALAKERQKKDNHNLIERRRRFNINDRIKELGTLIPKSSDPDMRWNK
GTILKASVDYIRKLQREQQRAKDLENRQKKLEHANRHLLLRVQELEMQARAHGLSLIPSTGLCSPDLVNR
IIKQEPVLENCSQELVQHQADLTCTTTLDLTDGTITFTNNLGTMPESSPAYSIPRKMGSNLEDILMDDAL
SPVGVTDPLLSSVSPGASKTSSRRSSMSAEETEHAC

>XP_031461776.1 microphthalmia-associated transcription factor isoform X1 [Phasianus colchicus]
MQAESGIVPDFEVGEEFHEEPKTYYELKSQPLKSSNSEHPGASKPPLSSSSMTSRILLRQQLMREQMQEQ
ERREQQQKQQAAQFMQQRVPVSQTPAINVSVPASLPPATQVPMEVLKVQTHLENPTKYHIQQAQRQQVKQ
YLSTTLANKHANQALSLPCPNQPGDHVMPPGTGSSAPNSPMAMLTLNSNCEKEGFYKFEEQSRVESECPA
LNTHSRASCMQMDDVIDDIISLESSYNEEILGLMDPALQMANTLPVSGNLIDLYGNQSMPPPGLNISNSC
PANLPNIKRELTESEARALAKERQKKDNHNLIERRRRFNINDRIKELGTLIPKSNDPDMRWNKGTILKAS
VDYIRKLQREQQRTKELENRQKKLEHANRHLLLRIQELEMQARAHGLSLVPSTGLCSPDMVNRVIKQEPV
LDNCNQDLMPHHTDLSCTTTLDLTDGTITFSDNLGNVTEPTGTYSVPAKMGSKLEDILMDDTLSPVGVTD
PLLSSVSPGASKTSSRRSSVSMEDTDHAC

>XP_031976366.1 microphthalmia-associated transcription factor isoform X1 [Corvus moneduloides]
MQAESGIVPDFEVGEEFHEEPKTYYELKSQPLKSSNSEHPGASKPPLSSSSMTSRILLRQQLMREQMQEQ
ERREQQQKQQAAQFMQQRVPVSQTPAINVSVPTSLPPATQVPMEVLKVQTHLENPTKYHIQQAQRQQVKQ
YLSTTLANKHANQALSLPCPNQPGDHVMPPGTGSSAPNSPMAMLTLNSNCEKEGFYKFEEQSRVESECPA
LNTHSRASCMQMDDVIDDIISLESSYNEEILGLVDPALQMANTLPVSGNLIDLYGNQSMPPPGLNISNSC
PANLPNIKRELTACIFPTESEARALAKERQKKDNHNLIERRRRFNINDRIKELGTLIPKSNDPDMRWNKG
TILKASVDYIRKLQREQQRTKELENRQKKLEHANRHLLLRIQELEMQARAHGLSLVPSTGLCSPDMVNRV
IKQEPVLDNCTQDMMSHHTDLSCTTTLDLTDGTITFSDNLGNVTEPAGTYSVPAKMGSKLEDILMDDTLS
PVGVTDPLLSSVSPGASKTSSRRSSVSMEDTDHAC

>XP_032005372.1 microphthalmia-associated transcription factor isoform X1 [Hylobates moloch]
MQSESGIVPDFEVGEEFHEEPKTYYELKSQPLKSSSSAEHPGASKPPISSSSMTSRILLRQQLMREQMQE
QERREQQQKLQAAQFMQQRVPVSQTPAINVSVPTTLPSATQVPMEVLKVQTHLENPTKYHIQQAQRQQVK
QYLSTTLANKHANQVLSLPCPNQPGDHVMPPVPGSSAPNSPMAMLTLNSNCEKEGFYKFEEQNRAESECP
GMNTHSRASCMQMDDVIDDIISLESSYNEEILGLMDPALQMANTLPVSGNLIDLYGNQGLPPPGLTISNS
CPANLPNIKRELTACIFPTESEARALAKERQKKDNHNLIERRRRFNINDRIKELGTLIPKSNDPDMRWNK
GTILKASVDYIRKLQREQQRAKELENRQKKLEHANRHLLLRIQELEMQARAHGLSLIPSTGLCSPDLVNR
IIKQEPVLENCSQDLLQHHADLTCTTTLDLTDGTITFNNNLGTGTEANQAYSVPTKMGSKLEDILMDDTL
SPVGVTDPLLSSVSPGASKTSSRRSSMSMEETEHAC

>XP_032050319.1 microphthalmia-associated transcription factor isoform X1 [Aythya fuligula]
MQAESGIVPDFEVGEEFHEEPKTYYELKSQPLKSSNSEHPGASKPPLSSSSMTSRILLRQQLMREQMQEQ
ERREQQQKQQAAQFMQQRVPVSQTPAINVSVPASLPPATQVPMEVLKVQTHLENPTKYHIQQAQRQQVKQ
YLSTTLANKHANQALSLPCPNQPGDHVMPPGTGSSAPNSPMAMLTLNSNCEKEGFYKFEEQSRVESECPA
LNTHSRASCMQMDDVIDDIISLESSYNEEILGLMDPALQMANTLPVSGNLIDLYGNQSMPPPGLNISNSC
PANLPNIKRELTACIFPTESEARALAKERQKKDNHNLIERRRRFNINDRIKELGTLIPKSNDPDMRWNKG
TILKASVDYIRKLQREQQRTKELENRQKKLEHANRHLLLRIQELEMQARAHGLSLVPSTGLCSPDMVNRV
IKQEPALDNCNQDIMPHHTDLSCTTTLDLTDGTITFSDNLGNMTEPTGTYSVPTKMGSKLEDILMDDTLS
PVGVTDPLLSSVSPGASKTSSRRSSVSMEDTDHAC

>XP_032067666.1 microphthalmia-associated transcription factor isoform X1 [Thamnophis elegans]
MQAESGIVPDFEVGEEFHEEPKIYYELKSQPLKNSSLEHPGASKPPLSSSNMTSRILLRQQLMREQMQEQ
ERREQRQKQQAAQFMQQRGSVSQTPAINVSLPASLPPATQVPMEVLKVQTHLENPTKYHIQQAQRQQVKQ
YLSTTLANKHNNQALSLPCPNQPVDHVMPPGTGSSAPNSPMAMLTLSSNCEKEGFYKFEEQNNRAENECQ
SLNTHSRVSCMQMDEVIDDIISLESSYNEEIFGLMDPALQIANTLPVSGNLVDLYGNQGLPPPGLNISNS
CPANLPNIKRELTGLGRLVPQPSGEDFEGAGYTGVHEKGGISSFPVLLMENILADGGLTECSPLSSESEA
RALAKERQKKDNHNLIERRRRFNINDRIKELGTLIPKSNDPDMRWNKGTILKASVDYIRKLQREQQRTKE
LENRQKKLEHANRHLLLRIQELEMQARAHGLSIMPATGLCSPEMVNRLIKQEPVLDNCSQEILQQHHPAL
SSTTTLDLTDGTITFNGGLANVTESATSTYAVPPKMGSKLEDMLMDDTLSPVGVTDPLLSSVSPGASKTS
SRSSSVSMEDTDHAC

>XP_032146352.1 microphthalmia-associated transcription factor isoform X1 [Sapajus apella]
MQSESGIVPDFEVGEEFHEEPKTYYELKSQPLKSSSSAEHPGASKPPISSSSMTSRILLRQQLMREQMQE
QERREQQQKLQAAQFMQQRVPVNQTPAINVSVPTTLPSATQVPMEVLKVQTHLENPTKYHIQQAQRQQVK
QYLSTTLANKHANQVLSLPCPNQPGDHVMPPVPGSSAPNSPMAMLTLNSNCEKEGFYKFEEQNRAESECP
GMNTHSRASCMQMDDVIDDIISLESSYNEEILGLMDPALQMANTLPVSGNLIDLYGNQGLPPPGLTISNS
CPANLPNIKRELTACIFPTESEARALAKERQKKDNHNLIERRRRFNINDRIKELGTLIPKSNDPDMRWNK
GTILKASVDYIRKLQREQQRAKELENRQKKLEHANRHLLLRIQELEMQARAHGLSLIPTTGLCSPDLVNR
IIKQEPVLENCSQDLLQHHADLTCTTTLDLTDGTITFNNNLGTGTEANQAYSVPTKMGSKLEDILMDDTL
SPVGVTDPLLSSVSPGASKTSSRRSSMSMEETEHAC

>XP_032180795.1 microphthalmia-associated transcription factor isoform X1 [Mustela erminea]
MQSESGIVPDFEVGEEFHEEPKTYYELKSQPLKSSSSEEHPGASKPPISSSSMTSRILLRQQLMREQMQE
QERREQQQKLQAAQFMQQRVPVSQTPAINVSVPTTLPSATQVPMEVLKVQTHLENPTKYHIQQAQRQQVK
QYLSTTLANKHANQVLSLPCPNQPGDHVMPPVPGSSAPNSPMAMLTLNSNCEKEGFYKFEEQNRAESECP
TMNTHSRASCMQMDDVIDDIISLESSYNEEILGLMDPALQMANTLPVSGNLIDLYGNQGLPPPGLTISNS
CPANLPNIKRELTACIFPTESEARALAKERQKKDNHNLIERRRRFNINDRIKELGTLIPKSNDPDMRWNK
GTILKASVDYIRKLQREQQRAKELENRQKKLEHANRHLLLRIQELEMQARAHGLSLIPSTGLCSPDLVNR
IIKQEPTLENCNQDLLQHHADLPCTTTLDLTDGTITFNNNLGAGTEGNQAYSVPTKMGSKLEDILMDDTL
SPVGITDPLLSSVSPGASKTSSRRSSMSMEEAEHAC

>XP_032267634.1 microphthalmia-associated transcription factor isoform X1 [Phoca vitulina]
MQSESGIVPDFEVGEEFHEEPKTYYELKSQPLKSSSSEEHPGASKPPISSSSMTSRILLRQQLMREQMQE
QERREQQQKLQAAQFMQQRVPVSPTPAINVSVPTTLPSATQVPMEVLKVQTHLENPTKYHIQQAQRQQVK
QYLSTTLANKHANQVLSLPCPNQPGDHVMPPVPGSSAPNSPMAMLTLNSNCEKEGFYKFEEQNRAESECP
TMNTHSRASCMQMDDVIDDIISLESSYNEEILGLMDPALQMANTLPVSGNLIDLYGNQGLPPPGLTISNS
CPANLPNIKRELTACIFPTESEARALAKERQKKDNHNLIERRRRFNINDRIKELGTLIPKSNDPDMRWNK
GTILKASVDYIRKLQREQQRAKELENRQKKLEHANRHLLLRIQELEMQARAHGLSLIPSTGLCSPDLVNR
IIKQEPTLENCNQDLLQHHADLPCTTTLDLTDGTITFNNSLGAGTESSQAYGVPTKMGSKLEDILMDDTL
SPVGVTDPLLSSVSPGASKTSSRRSSMSMEEAEHAC

>XP_032505114.1 microphthalmia-associated transcription factor isoform X1 [Phocoena sinus]
MQSESGIVPDFEVGEEFHEEPKTYYELKSQPLKSSSSEDHPGASKPPISSSSMTSRILLRQQLMREQMQE
QERREQQQKLQAAQFMQQRVPVSQTPAINVSVPTTLPSATQVPMEVLKVQTHLENPTKYHIQQAQRQQVK
QYLSTTLANKHANQVLSLPCPNQPGDHVMPPVPGSSAPNSPMAMLTLNSNCEKEGFYKFEEQNRAESECP
SMNTHLRASCMQMDDVIDDIISLESSYNEEILGLMDPALQMANTLPVSGNLIDLYGNQGLPPPGLTISNS
CPANLPNIKRELSAHIFPTESEARALAKERQKKDNHNLIERRRRFNINDRIKELGTLIPKSNDPDMRWNK
GTILKASVDYIRKLQREQQRAKELENRQKKLEHANRHLLLRIQELEMQARAHGLSLIPSTGLCSPDLVSR
IIKQEPALENCSQDLLQQHADLTCTTTLDLTDGTITFNNNFGAGTESSQAYSIPTKMGSKLEDILMDDTL
SPVGITDPLLSSVSPGASKTSSRRSSMSMEETEHAC

>XP_032554703.1 microphthalmia-associated transcription factor isoform X1 [Chiroxiphia lanceolata]
MQAESGIVPDFEVGEEFHEEPKTYYELKSQPLKSSNSEHPGASKPPLSSSSMTSRILLRQQLMREQMQEQ
ERREQQQKQQAAQFMQQRVPVSQTPAINVSVPTSLPPATQVPMEVLKVQTHLENPTKYHIQQAQRQQVKQ
YLSTTLANKHANQALSLPCPNQPGDHVMPPGTGSSAPNSPMAMLTLNSNCEKEGFYKFEEQSRVESECPA
LNTHSRASCMQMDDVIDDIISLESSYNEEILGLVDPALQMANTLPVSGNLIDLYGNQSMPPPGLNISNSC
PANLPNIKRELTESEARALAKERQKKDNHNLIERRRRFNINDRIKELGTLIPKSNDPDMRWNKGTILKAS
VDYIRKLQREQQRTKELENRQKKLEHANRHLLLRIQELEMQARAHGLSLVPSTGLCSPDMVNRVIKQEPV
LDNCTQDMMPHHTDLSCTTTLDLTDGTITFSDNLGNVTEPTGTYSVPAKMGSKLEDILMDDTLSPVGVTD
PLLSSVSPGASKTSSRRSSVSMEDTDHAC

>XP_032628722.1 microphthalmia-associated transcription factor isoform X1 [Chelonoidis abingdonii]
MQAESGIVADFEVGEEFHEEPKTYYELKSQPLKSRCRLLQDSTVTFFRRRESQNETGKLFTCNLISAISM
SDSSEHPGASKPPLSSSSMTSRILLRQQLMREQMQEQERREQQQKQQAAQFMQQRVPLSQTPAINVSVPS
NLPPPTQVPMEVLKVQTHLENPTKYHIQQAQRQQVKQYLSTTLANKHTNQALSLPCPNQPGDHVMPPGTG
SSAPNSPMAMLTLNSNCEKEGFYKFEEQSRVESECPALNTHTRASCMQMDDVIDDIISLESSYNEEILGL
MDPALQMANTLPVSGNLIDLYGNQGMPPSGLNISNSCPANLPNIKRELTACIFPTESEARALAKERQKKD
NHNLIERRRRFNINDRIKELGTLIPKSNDPDMRWNKGTILKASVDYIRKLQREQQRTKELENRQKKLEHA
NRHLLLRIQELEMQARAHGLSLVPSTGLCSPDMVNRVIKQEPVIDNCNQDVLQHHSDLSCTTTLDLTDGT
ITFSDNLGTYSVPTKVGSKLEDILMDDTLSPVGVTDPLLSSVSPGASKTSSRRSSMSMEDTDHAC

>XP_032723261.1 microphthalmia-associated transcription factor isoform X1 [Lontra canadensis]
MQSESGIVPDFEVGEEFHEEPKTYYELKSQPLKSSSSEEHPGASKPPISSSSMTSRILLRQQLMREQMQE
QERREQQQKLQAAQFMQQRVPVSQTPAINVSVPTTLPSATQVPMEVLKVQTHLENPTKYHIQQAQRQQVK
QYLSTTLANKHANQVLSLPCPNQPGDHVMPPVPGSSAPNSPMAMLTLNSNCEKEGFYKFEEQNRAESECP
TMNTHSRASCMQMDDVIDDIISLESSYNEEILGLMDPALQMANTLPVSGNLIDLYGNQGLPPPGLTISNS
CPANLPNIKRELTACIFPTESEARALAKERQKKDNHNLIERRRRFNINDRIKELGTLIPKSNDPDMRWNK
GTILKASVDYIRKLQREQQRAKELENRQKKLEHANRHLLLRIQELEMQARAHGLSLIPSTGLCSPDLVNR
IIKQEPTLENCNQDLLQHHADLPCTTTLDLTDGTITFNNSLGAGTEGNQAYSVPTKMGSKLEDILMDDTL
SPVGITDPLLSSVSPGASKASSRRSSMSMEEAEHAC

>XP_032761923.1 microphthalmia-associated transcription factor isoform X1 [Rattus rattus]
MQSESGIVADFEVGEEFHEEPKTYYELKSQPLKSSSSAEHSGASKPPLSSSTMTSRILLRQQLMREQMQE
QERREQQQKLQAAQFMQQRVAVSQTPAINVSVPTTLPSATQVPMEVLKVQTHLENPTKYHIQQAQRHQVK
QYLSTTLANKHAGQVLSPPCPNQPGDHAMPPVPGSSAPNSPMAMLTLNSNCEKEAFYKFEEQSRAESECP
GMNTHSRASCMQMDDVIDDIISLESSYNEEILGLMDPALQMANTLPVSGNLIDLYSNQGLPPPGLTISNS
CPANLPNIKRELTACIFPTESEARALAKERQKKDNHNLIERRRRFNINDRIKELGTLIPKSNDPDMRWNK
GTILKASVDYIRKLQREQQRAKDLENRQKKLEHANRHLLLRVQELEMQARAHGLSLIPSTGLCSPDLVNR
IIKQEPVLENCSQELVQHQADLTCTTTLDLTDGTISFTNNLGTMPESSPAYSIPRKMASNLEDILMDDAL
SPVGVTDPLLSSVSPGASKTSSRRSSMSAEETEHAC

>XP_032892581.1 microphthalmia-associated transcription factor isoform X1 [Amblyraja radiata]
MQSESGIVPDYDVGEEFHEEAKTFYELKSQPLNRRCKKRWANTESQSFLNSSEQQGSSKPPLTSSNMTSR
ILLRQQLMREQMQEQERRELQQHQQAAQFIQQRVPVSQTQAINVNVPNNLSTNTQVPMEVLKVQTHLENP
TKYHIQQAQRQQVKQYLSTTLGNKLSNQALSMPCSNQQGDHIMPPGNGSSAPNSPMAMLNIGSNCEKEVW
LPEMKMMDDVIDDIISLESSYNDEILGLLDPGIPMANTLPGNMLDVYNNPGLAPQAINISNSCPANLPNI
KRELSESMVAGMDLHFKSPSMKMHNAILPEVEARALAKERQKKDNHNLIERRRRFNINDRIKELGTLIPK
SNDPDMRWNKGTILKASVDYIRRLQKEQHRAKDFESRQKKLEHANRHLLLRIQELEMQARAHGLPLVNPS
SLCSSDLTGRNIKLEPAIAGCHRDNLQHHVDLSCGTTLDPTNGTLNFNDNIGPYNAPTKLGSKLEDILMD
DTLSPGEGTDPLLSSVSPGASKTSSRRSSMSMEDSDNGC

>XP_032927434.1 microphthalmia-associated transcription factor isoform X1 [Catharus ustulatus]
MQAESGIVPDFEVGEEFHEEPKTYYELKSQPLKSSNSEHPGASKPPLSSSSMTSRILLRQQLMREQMQEQ
ERREQQQKQQAAQFMQQRVPVSQTPAINVSVPTSLPPATQVPMEVLKVQTHLENPTKYHIQQAQRQQVKQ
YLSTTLANKHANQALSLPCPNQPGDHVMPPGTGSSAPNSPMAMLTLNSNCEKEGFYKFEEQSRVESECPA
LNTHSRASCMQMDDVIDDIISLESSYNEEILGLVDPALQMANTLPVSGNLIDLYGNQSMPPPGLNISNSC
PANLPNIKRELTESEARALAKERQKKDNHNLIERRRRFNINDRIKELGTLIPKSNDPDMRWNKGTILKAS
VDYIRKLQREQQRTKELENRQKKLEHANRHLLLRIQELEMQARAHGLSLVPSTGLCSPDMVNRVIKQEPV
LDNCSQDMMPHHTDLSCTTTLDLTDGTISFSDNLGNVTEPAGTYGVPAKMGSKLEDILMDDTLSPVGVTD
PLLSSVSPGASKTSSRRSSVSMEDTDHAC

>XP_032988545.1 microphthalmia-associated transcription factor isoform X1 [Rhinolophus ferrumequinum]
MQSESGIVPDFEVGEEFHEEPKTYYELKSQPLKSSSSEERPGASKPPISSSSMTSRILLRQQLMREQMQE
QERREQQQKLQAAQFMQQRVPVSQTPAINVSVPSTLPSATQVPMEVLKVQTHLENPTKYHIQQAQRQQVK
QYLSTTLANKHANQVLSLPCPHQPGDHVLPPVPGSSAPNSPMAMLTLNSNCDKEGFYKFEEQNRAESECP
AMNTHSRASCMQMDDVIDDIISLESSYNEEILSLMDPALQMANTLPVSGNLIDLYGNQGLPPPGLTISNS
CPANLPNIKRELTACIFPTESEARALAKERQKKDNHNLIERRRRFNINDRIKELGTLIPKSNDPDMRWNK
GTILKASVDYIRKLQREQQRAKELENRQKKLEHANRHLLLRIQELEMQARAHGLSLIPSTGLCSPDLVNR
IIKQEPSLENCNQDLLSHHADLTCTTTLDLTDGTITFNNNLGPGTESSQAYSVPTKMGSKLEDILMDDTL
SPVGVTDPLLSSVSPGASKTSSRRSSMSMEETEHAC

>XP_032997126.1 microphthalmia-associated transcription factor isoform X1 [Lacerta agilis]
MQAESGIVPDFEVGEEFHEEPKTYYELKSQPLKNSSSEHPGASKPPLSSSSMTSRILLRQQLMREQMQEQ
ERREQQQKQQAAQFMQQRVALSQTPAINVSLPASLPPATQVPMEVLKVQTHLENPTKYHIQQAQRQQVKQ
YLSTTLGNKHTNQALSLPCPNQPGDHIIPPGTGSSAPNSPMAMLTLNSNCEKEGFYKFEEQSNRVENECQ
TLNTHSRASCMQMDDVIDDIISLESSYNEEIFGLMDPALQIANTLPVSGNLVDLYGNQGMPPPGLNISNS
CPANLPNIKRELTACVFPTESEARALAKERQKKDNHNLIERRRRFNINDRIKELGTLIPKSNDPDMRWNK
GTILKASVDYIRKLQREQQRTKELENRQKKLEHANRHLLLRIQELEMQARAHGLSIVPSTGLCSPEMVNR
LIKQEPAVDNCSQEVLQRHPDLSCTTTLDLTDGTITFNDSLANVTESAAGTYAVPTKMGSKLEDILMDDT
LSPVGVTDPLLSSLSPGASKTSSRRSSVSMEESDHAC

>XP_033066300.1 microphthalmia-associated transcription factor isoform X1 [Trachypithecus francoisi]
MQSESGIVPDFEVGEEFHEEPKTYYELKSQPLKSSSSAEHPGASKPPISSSSMTSRILLRQQLMREQMQE
QERREQQQKLQAAQFMQQRVPVSQTPAINVSVPTTLPSATQVPMEVLKVQTHLENPTKYHIQQAQRQQVK
QYLSTTLANKHANQVLSLPCPNQPGDHVMPPVPGSSAPNSPMAMLTLNSNCEKEGFYKFEEQNRAESECP
GMNTHSRASCMQMDDVIDDIISLESSYNEEILGLMDPALQMANTLPVSGNLIDLYGNQGLPPPGLTISNS
CPANLPNIKRELTACIFPTESEARALAKERQKKDNHNLIERRRRFNINDRIKELGTLIPKSNDPDMRWNK
GTILKASVDYIRKLQREQQRAKELENRQKKLEHANRHLLLRIQELEMQARAHGLSLIPSTGLCSPDLVNR
IIKQEPVLENCSQDLLQHHADLTCTTTLDLTDGTITFNNNLGTGTEASQAYSVPTKMGSKLEDILMDDTL
SPVGVTDPLLSSVSPGASKTSSRRSSMSMEETEHAC

>XP_033782590.1 microphthalmia-associated transcription factor isoform X1 [Geotrypetes seraphini]
MQPPRLLLAHRATLQRQGVGTSGRGSPFPPPQPLPPTPVAGTALDMQAESGIVADFEVGEDFHEEPKTYY
ELKSQPLKSSSSAEHPGASKPPLGSSTMTSRILLRQQLMREQLQEQERREQQQKQQAAQFMQQRVPVSQT
PAINVSVPASLTPATQVPMEVLKVQTHLENPTKYHIQQAQRQQVKQYLSTTLGTKHANQALSLPCPNQPG
DHVMPPGPGSSAPNSPMALLTLNSSCEKEPKPMNPAYTSVQEPSMLMSLPEHDEWAWNYKADCGFTSNEN
MLKKPNTISKMDDVIDDIISLESSYNEEILGLMDPALQMANTLPVSGNLIDIYSNQGLPPPSLNISNSCP
ANLPNIKRELPVRHSDASHSWRSTELEVRALAKERQKKDNHNLIERRRRFNINDRIKELGTLIPKSNDPD
MRWNKGTILKASVDYIRKLQREQQRAKELENRQKKLEHANRHLLLRIQELEMQARAHGLSLVPSMGLCSP
DLMNRVIKQEPVLDSCNRDNLQHPPDLSCTTTLDLTDGTISFSNNLQDVTETTGVYSIPREVRPKLEDIL
MDDTLSPGVTDPLLSSVSPGASKASSRRSSVSMEEAEHVC

>XP_034296475.1 microphthalmia-associated transcription factor isoform X1 [Pantherophis guttatus]
MQAESGIVPDFEVGEEFHEEPKIYYELKSQPLKNSSLEHPGASKPPLSSSNMTSRILLRQQLMREQMQEQ
ERREQRQKQQAAQFIQQRGAVSQTPAINVSHPASLPPATQVPMEVLKVQTHLENPTKYHIQQAQRQQVKQ
YLSTTLANKHNNQALSLPCPNQPVDHVMPPGTGSSAPNSPMAMLTLNSNCEKEGFYKFEEQNNRAENECQ
SLNTHSRVSCMQMDDVIDDIISLESSYNEEIFGLMDPALQIANTLPVSGNIVDLYGNQGLPPPGLNISNS
CPANLPNIKRELTGLGRLVPQPSGEDFEGAGYTGVHEKGGISSFPVLLMENILADGGLTECSPLSSESEA
RALAKERQKKDNHNLIERRRRFNINDRIKELGTLIPKSNDPDMRWNKGTILKASVDYIRKLQREQQRTKE
LENRQKKLEHANRHLLLRIQELEMQARAHGLSIMPTTGLCSPEMVNRLIKQEPVLDNCSQEILQQHHPEL
SSTTTLDLTDGTITFNGGLANVTESATSTYTIPPKMGSKLEDMLMDDTLSPVGVTDPLLSSVSPGASKTS
SRRSSVSMEDTDYAC

>XP_034367659.1 microphthalmia-associated transcription factor isoform X1 [Arvicanthis niloticus]
MQSESGIVADFEVGEEFHEEPKTYYELKSQPLKSSSSAEHSGASKPPLSSSTMTSRILLRQQLMREQMQE
QERREQQQKLQAAQFMQQRVAVSQTPAINVSVPTTLPSATQVPMEVLKVQTHLENPTKYHIQQAQRHQVK
QYLSTTLANKHASQVLSSPCPNQPGDHAMPPVPGSSAPNSPMAMLTLNSNCEKEAFYKFEEQSRAESECP
GMNTHSRASCMQMDDVIDDIISLESSYNEEILGLMDPALQMANTLPVSGNLIDLYSNQGLPPPGLTISNS
CPANLPNIKRELTACIFPTESEARALAKERQKKDNHNLIERRRRFNINDRIKELGTLIPKSNDPDMRWNK
GTILKASVDYIRKLQREQQRAKDLENRQKKLEHANRHLLLRVQELEMQARAHGLSLIPSTGLCSPDLVNR
IIKQEPVLENCSQELVQHQADLTCTTTLDLTDGTITFTNNLGTMPESSPAYSIPRKMGSNLEDILMDDAL
SPVGVTDPLLSSVSPGASKTSSRRSSMSAEETEHAC

>XP_034632078.1 microphthalmia-associated transcription factor isoform X1 [Trachemys scripta elegans]
MQAESGIVADFEVGEEFHEEPKTYYELKSQPLKSSSSEHPGASKPPLSSSSMTSRILLRQQLMREQMQEQ
ERREQQQKQQAAQFMQQRVPLSQTPAINVSVPSNLPPPTQVPMEVLKVQTHLENPTKYHIQQAQRQQVKQ
YLSTTLANKHTNQALSLPCPNQPGDHVMPPGTGSSAPNSPMAMLTLNSNCEKEGFYKFEEQSRVESECPA
LNTHTRASCMQMDDVIDDIISLESSYNEEILGLMDPALQMANTLPVSGNLIDLYGNQGMPPSGLNVSNSC
PANLPNIKRELTACIFPTESEARALAKERQKKDNHNLIERRRRFNINDRIKELGTLIPKSNDPDMRWNKG
TILKASVDYIRKLQREQQRTKELENRQKKLEHANRHLLLRIQELEMQARAHGLSLVPSTGLCSPEVVNRV
IKQEPVIDNCNQDVLQHRSDLSCTTTLDLTDGTITFNDNLGTYSVPTKVGSKLEDILMDDTLSPVGVTDP
LLSSVSPGASKTSSRRSSMSMEDTDHAC

>XP_034854231.1 microphthalmia-associated transcription factor isoform X1 [Mirounga leonina]
MQSESGIVPDFEVGEEFHEEPKTYYELKSQPLKSSSSEEHPGASKPPISSSSMTSRILLRQQLMREQMQE
QERREQQQKLQAAQFMQQRVPVSPTPAINVSVPTTLPSATQVPMEVLKVQTHLENPTKYHIQQAQRQQVK
QYLSTTLANKHANQVLSLPCPNQPGDHVMPPVPGSSAPNSPMAMLTLNSNCEKEGFYKFEEQNRAESECP
TMNTHSRASCMQMDDVIDDIISLESSYNEEILGLMDPALQMANTLPVSGNLIDLYGNQGLPPPGLTISNS
CPANLPNIKRELTACIFPTESEARALAKERQKKDNHNLIERRRRFNINDRIKELGTLIPKSNDPDMRWNK
GTILKASVDYIRKLQREQQRAKELENRQKKLEHANRHLLLRIQELEMQARAHGLSLIPSTGLCSPDLVNR
IIKQEPTLENCNQDLLQHHADLPCTTTLDLTDGTITFNNSLGAGTESNQAYGVPTKMGSKLEDILMDDTL
SPVGVTDPLLSSVSPGASKTSSRRSSMSMEEAEHAC

>XP_034962554.1 microphthalmia-associated transcription factor isoform X1 [Zootoca vivipara]
MQAESGIVPDFEVGEEFHEEPKTYYELKSQPLKNSSSEHPGASKPPLSSSSMTSRILLRQQLMREQMQEQ
ERREQQQKQQAAQFMQQRVALSQTPAINVSLPASLPPATQVPMEVLKVQTHLENPTKYHIQQAQRQQVKQ
YLSTTLGNKHTNQALSLPCPNQPGDHIIPPGTGSSAPNSPMAMLTLNSNCEKEGFYKFEEQSNRVENECQ
TLNTHSRASCMQMDDVIDDIISLESSYNEEIFGLMDPALQIANTLPVSGNLVDLYGNQGMPPPGLNISNS
CPANLPNIKRELTACVFPTESEARALAKERQKKDNHNLIERRRRFNINDRIKELGTLIPKSNDPDMRWNK
GTILKASVDYIRKLQREQQRTKELENRQKKLEHANRHLLLRIQELEMQARAHGLSIVPSTGLCSPEMVNR
LIKQEPAVDNCSQEVLQRHPDLSCTTTLDLTDGTITFNDSLANVTESAAGTYAVPTKMGSKLEDILMDDT
LSPVGVTDPLLSSLSPGASKTSSRRSSVSMEESDHTC

>XP_035193448.1 microphthalmia-associated transcription factor isoform X1 [Oxyura jamaicensis]
MQAESGIVPDFEVAEEFHEEPKTYYELKSQPLKSSNSEHPGASKPPLSSSSMTSRILLRQQLMREQMQEQ
ERREQQQKQQAAQFMQQRVPVSQTPAINVSVPASLPPATQVPMEVLKVQTHLENPTKYHIQQAQRQQVKQ
YLSTTLANKHANQALSLPCPNQPGDHVMPPGTGSSAPNSPMAMLTLNSNCEKEGFYKFEEQSRVESECPA
LNTHSRASCMQMDDVIDDIISLESSYNEEILGLMDPALQMANTLPVSGNLIDLYGNQSMPPPGLNISNSC
PANLPNIKRELTACIFPTESEARALAKERQKKDNHNLIERRRRFNINDRIKELGTLIPKSNDPDMRWNKG
TILKASVDYIRKLQREQQRTKELENRQKKLEHANRHLLLRIQELEMQARAHGLSLVPSTGLCSPDMVNRV
IKQEPALDNCSQDIMPHHTDLSCTTTLDLTDGTITFSDNLGNMTEPTGTYSVPTKMGSKLEDILMDDTLS
PVGVTDPLLSSVSPGASKTSSRRSSVSMEDTDHAC

>XP_035402977.1 microphthalmia-associated transcription factor isoform X1 [Cygnus atratus]
MQAESGIVPDFEVGEEFHEEPKTYYELKSQPLKSSNSEHPGASKPPLSSSSMTSRILLRQQLMREQMQEQ
ERREQQQKQQAAQFMQQRVPVSQTPAINVSVPASLPPATQVPMEVLKVQTHLENPTKYHIQQAQRQQVKQ
YLSTTLANKHANQALSLPCPNQPGDHVMPPGTGSSAPNSPMAMLTLNSNCEKEGFYKFEEQSRVESECPA
LNTHSRASCMQMDDVIDDIISLESSYNEEILGLMDPALQMANTLPVSGNLIDLYGNQSMPPPGLNISNSC
PANLPNIKRELTACIFPTESEARALAKERQKKDNHNLIERRRRFNINDRIKELGTLIPKSNDPDMRWNKG
TILKASVDYIRKLQREQQRTKELENRQKKLEHANRHLLLRIQELEMQARAHGLSLVPSTGLCSPDMVNRV
IKQEPALDNCNQDIMPHHTDLSCTTTLDLTDGTITFSDNLGNMTEPTGTYSVPTKMGSKLEDILMDDTLS
PVGVTDPLLSSVSPGASKTSSRRSSVSMEDTDHAC

>XP_035976246.1 microphthalmia-associated transcription factor isoform X1 [Halichoerus grypus]
MQSESGIVPDFEVGEEFHEEPKTYYELKSQPLKSSSSEEHPGASKPPISSSSMTSRILLRQQLMREQMQE
QERREQQQKLQAAQFMQQRVPVSPTPAINVSVPTTLPSATQVPMEVLKVQTHLENPTKYHIQQAQRQQVK
QYLSTTLANKHANQVLSLPCPNQPGDHVMPPVPGSSAPNSPMAMLTLNSNCEKEGFYKFEEQNRAESECP
TMNTHSRASCMQMDDVIDDIISLESSYNEEILGLMDPALQMANTLPVSGNLIDLYGNQGLPPPGLTISNS
CPANLPNIKRELTACIFPTESEARALAKERQKKDNHNLIERRRRFNINDRIKELGTLIPKSNDPDMRWNK
GTILKASVDYIRKLQREQQRAKELENRQKKLEHANRHLLLRIQELEMQARAHGLSLIPSTGLCSPDLVNR
IIKQEPTLENCNQDLLQHHADLPCTTTLDLTDGTITFNNSLGAGTESSQAYGVPTKMGSKLEDILMDDTL
SPVGVTDPLLSSVSPGASKTSSRRSSMSMEEAEHAC

>XP_036038181.1 microphthalmia-associated transcription factor isoform X1 [Onychomys torridus]
MQSESGIVADFEVGEEFHEEPKTYYELKSQPLKSSSSAEHPGASKPPLSSSSMTSRILLRQQLMREQMQE
QERREQQQKLQAAQFMQQRVPVSQTPAINVSVPTTLPSATQVPMEVLKVQTHLENPTKYHIQQAQRHQVK
QYLSTTLANKHASQVLSSPCPNQPGDHAMPPVPGSSAPNSPMAMLTLNSNCEKEAFYKFEEQSRAESECP
GMNAHSRASCMQMDDVIDDIISLESSYNEEILGLMDPALQMANTLPVSGNLIDLYSNQGLPPPGLTISNS
CPANLPNIKRELTACIFPTESEARALAKERQKKDNHNLIERRRRFNINDRIKELGTLIPKSNDPDMRWNK
GTILKASVDYIRKLQREQQRAKDLENRQKKLEHANRHLLLRVQELEMQARAHGLSLIPSTGLCSPDLVNR
IIKQEPVLENCSQELVQHQADLTCTTTLDLTDGTITFTNNLGTMPESSPAYSIPRKMGSNLEDILMDDAL
SPVGVTDPLLSSVSPGASKTSSRRSSMSAEETEHAC

>XP_036123004.1 microphthalmia-associated transcription factor isoform X1 [Molossus molossus]
MQSESGIVPDFEVGEEFHEEPKTYYELKSQPLKSSSSEEHPGASKPPISSSSMTSRILLRQQLMREQMQE
QERREQQQKLQAAQFMQQRVPVSQTPAINVSVPTTLSSATQVPMEVLKVQTHLENPTKYHIQQAQRQQVK
QYLSTTLANKHANQVLSLPCPNQPGDHVMPPVPGSSAPNSPMAMLTLNSNCEKEGFYKFEEQNRAESDCP
TMNTHTRASCMQMDDVIDDIISLESSYNEEILSLMDPALQMANTLPVSGNLVDLYGTQGLPPPGLAISSS
CPASLPNIKRELTACIFPTESEARALAKERQKKDNHNLIERRRRFNINDRIKELGTLIPKSNDPDMRWNK
GTILKASVDYIRKLQREQQRAKELETRQKRLEHANRHLLLRVQELEMQARAHGLSLIPSTGLCSADLVNR
IIKQEPSLENCSQDLLQHHADLTGTTTLDLTDGSISFNSSLGTGTESSQAYSVPTKMGSKLEDILMDDTL
SPVGVTDPLLSSVSPGASKASSRRSSVSMEEPEQAC

>XP_036187472.1 microphthalmia-associated transcription factor isoform X1 [Myotis myotis]
MQSESGIVPDFEVGEEFHEEPKTYYELKSQPLKSSSSEEHPGASKPPLSSSSMTSRILLRQQLMREQMQE
QERREQQQRLQAAQFMQQRVPASPTPAINVSVPTTLPSAAQVPMEVLKVQTHLENPTKYHIQQAQRQQVK
QYLSTTLANKHANQVLSLPCPNQPGDHVMPPVPGSSAPNSPMAMLTLNSNCEKEGFYKFEEQNRAESECP
TMNTHSRASCMQMDDVIDDIISLESSYNEEILSLMDPALQMANTLPVSGNLIDLYGNQGLPPPGLTVSNS
CPANLPNIKRELTACIFPTESEARALAKERQKKDNHNLIERRRRFNINDRIKELGTLIPKSNDPDMRWNK
GTILKASVDYIRKLQREQQRAKELETRQKKLEHANRHLLLRIQELEMQARAHGLSLLPSSGLCSADLVNR
IIKQEPSLENCSQDLPPRHADLTCTSTLDLTDGTISFSSSLGAGTEGSQAYGVPTKMGSKLEDILMDDTL
SPVGVTDPLLSSVSPGASKTSSRRSSVSMEEPEHAC

>XP_036246774.1 microphthalmia-associated transcription factor isoform X1 [Molothrus ater]
MQAESGIVPDFEVGEEFHEEPKTYYELKSQPLKSSNSEHPGASKPPLSSSSMTSRILLRQQLMREQMQEQ
ERREQQQKQQAAQFMQQRVPVSQTPAINVSVPTSLPPATQVPMEVLKVQTHLENPTKYHIQQAQRQQVKQ
YLSTTLANKHANQALSLPCPNQPGDHVMPPGTGSSAPNSPMAMLTLNSNCEKEGFYKFEEQSRVESECPA
LNTHSRASCMQMDDVIDDIISLESSYNEEILGLVDPALQMANTLPVSGNLIDLYGNQSMPPPGLNISNSC
PANLPNIKRELTESEARALAKERQKKDNHNLIERRRRFNINDRIKELGTLIPKSNDPDMRWNKGTILKAS
VDYIRKLQREQQRTKELENRQKKLEHANRHLLLRIQELEMQARAHGLSLVPSTGLCSPDMVNRVIKQEPV
LDNCTQEMMPHHTDLSCTTTLDLTDGTITFSDNLGNVTEPAGTYGVPAKMGSKLEDILMDDTLSPVGVTD
PLLSSVSPGASKTSSRRSSVSMEDTDHAC

>XP_036286454.1 microphthalmia-associated transcription factor isoform X1 [Pipistrellus kuhlii]
MQSESGIVPDFEVGEEFHEEPKTYYELKSQPLKSSSSEEHPGASKPPLSSSSMTSRILLRQQLMREQMQE
QERREQQQRLQAAQFMQQRVPASPTPAINVSVPTTLPSAAQVPMEVLKVQTHLENPTKYHIQQAQRQQVK
QYLSTTLANKHANQVLSLPCPNQPGDHVMPPVPGSSAPNSPMAMLTLNSNCEKEGFYKFEEQNRAESECP
TMNTHSRASCMQMDDVIDDIISLESSYNEEILSLMDPALQMANTLPVSGNLIDLYGNQGLPPPGLTVSNS
CPANLPNIKRELTACIFPTESEARALAKERQKKDNHNLIERRRRFNINDRIKELGTLIPKSNDPDMRWNK
GTILKASVDYIRKLQREQQRAKELETRQKKLEHANRHLLLRIQELEMQARAHGLSLLPSSGLCSADLVNR
IIKQEPSLENCSQDLLPRHADLSCTSTLDLTDGTISFSSSLGAGTEGSQAFGVPTKMGSKLEDILMDDTL
SPVGVTDPLLSSVSPGASKTSSRRSSVSMEEPEHAC

>XP_036594256.1 microphthalmia-associated transcription factor isoform X1 [Trichosurus vulpecula]
MQSESGIVPDFEVGEEFHEEPKTYYELKSQPLKCSSSTEHPGASKPPLSSSSMTSRILLRQQLMREQMQE
QERREQQQKQQAAQFMQQRVPVSQTPAINVSVPTSLPPATQVPMEVLKVQTHLENPTKYHIQQAQRQQVK
QYLSTTLANKHANQALSLPCPNQPGDHVMPPGPGSSAPNSPMAMLTLNSNCEKEGFYKFEEQNRVESECP
NMNAHSRASCMQMDDVIDDIISLESSYNEEILGLMDPALQMANTLPVSGNLIDLYGNQGMPPPGLAISNS
CPANLPNIKRELTACIFPTESEARALAKERQKKDNHNLIERRRRFNINDRIKELGTLIPKSNDPDMRWNK
GTILKASVDYIRKLQREQQRAKELENRQKKLEHANRHLLLRIQELEMQARAHGLSLIPSTGLCSPDLVNR
VIKQEPVLENCSQDVLQHHPDLTCTTTLDLTDGTITFSNNLGNGTETTTAYSVPTKMGSKLEDILMDDTL
SPIGVTDPLLSSVSPGASKASSRRSSMSMEDTDHAC

>XP_036723986.1 microphthalmia-associated transcription factor isoform X1 [Balaenoptera musculus]
MQSESGIVPDFEVGEEFHEEPKTYYELKSQPLKSSSSEEHPGASKPPISSSSMTSRILLRQQLMREQMQE
QERREQQQKLQAAQFMQQRVPVSQTPAINVSVPTTLPSATQVPMEVLKVQTHLENPTKYHIQQAQRQQVK
QYLSTTLANKHANQVLSLPCPNQPGDHVMPPVPGSSAPNSPMAMLTLNSNCEKEGFYKFEEQNRAESECP
SMNTHSRASCMQMDDVIDDIISLESSYNEEILGLMDPALQMANTLPVSGNLIDLYGNQGLPPPGLTISNS
CPANLPNIKRELSAHIFPTESEARALAKERQKKDNHNLIERRRRFNINDRIKELGTLIPKSNDPDMRWNK
GTILKASVDYIRKLQREQQRAKELENRQKKLEHANRHLLLRIQELEMQARAHGLSLIPSTGLCSPDLVSR
IIKQEPALENCSQDLLQQHADLTCTTTLDLTDGTITFNNNFGAGTESSQAYSVPTKMGSKLEDILMDDTL
SPVGITDPLLSSVSPGASKTSSRRSSVSMEETEHAC

>XP_036733854.1 microphthalmia-associated transcription factor isoform X1 [Manis pentadactyla]
MNPNRSCTSGVHHVATAPAWPSGSCSFTRSGLRVLGREAGAMQSESGIVPDFEVGEEFHEEPKTYYELKS
QPLKSSSSEEHPGASKPPISSSSMTSRILLRQQLMREQMQEQERREQQQKLQAAQFMQQRVPVSQTPAIN
VSVPTTLPSATQVPMEVLKVQTHLENPTKYHIQQAQRQQVKQYLSTTLANKHANQVLSLPCPNQPGDHVM
PPVPGSSAPNSPMAMLTLNSNCDKEGFYKFEEQNRVESECPSMNTHSRASCMQMDDVIDDIISLESSYNE
EILSLMDPALQMANTLPVSGNLIDLYGNQSLPPPGLTISNSCPANLPNIKRELTACIFPTESEARALAKE
RQKKDNHNLIERRRRFNINDRIKELGTLIPKSNDPDMRWNKGTILKASVDYIRKLQREQQRAKELENRQK
KLEHANRHLLLRIQELEMQARAHGLSLIPSTGLCSPDLVNRIVKQEPTLENCTQDLLQHHADLSCTTTLD
LTDGSITFNSNLQTGTESSQGYSVPAKMGSKLEDILMDDTLSPVGVTDPLLSSVSPGASKTSSRRSSMSM
EETEHAC

>XP_036896828.1 microphthalmia-associated transcription factor isoform X1 [Sturnira hondurensis]
MQSESGIVPDFEVGEEFHEEPKTYYELKSQPLKSRACRTPYREKMEALRVQMFMPCAFESLYLSSEEHPG
ASKPPISSSSMTSRILLRQQLMREQMQEQERREQQQKLQAAQFMQQRVPVSQTPAINVCVPTTLPSATQV
PMEVLKVQTHLENPTKYHIQQAQRQQVKQYLSTTLANKHANQVLSLPCPNQPGDHVMPPVPGSSAPNSPM
AMLTLNSNCEKEGFYKFEEQNRVESECPTMNTHSRASCMQMDDVIDDIISLESSYNEEILSLMDPALQMA
NTLPVSGNLIDLYNNQGLPPPGLTISNSCPANLPNIKRELTACIFPTESEARALAKERQKKDNHNLIERR
RRFNINDRIKELGTLIPKSNDPDMRWNKGTILKASVDYIRKLQREQQRAKELENRQKKLEHANRHLLLRI
QELEMQARAHGLSLIPSTGLCSPDLVNRIIKQEPSLENCSQDLLQHPSDLTCTTTLDLTDGTITFNNSLG
TGAENSQAYSVPTKMGSKLEDILMDDTLSPVGVTDPLLSSVSPGASKTSSRRSSMSMEEPEHAC

>XP_036995713.1 microphthalmia-associated transcription factor isoform X1 [Artibeus jamaicensis]
MQSESGIVPDFEVGEEFHEEPKTYYELKSQPLKSRACRTPYREKMEALRVQMFMPCAFESLYLSSEEHPG
ASKPPISSSSMTSRILLRQQLMREQMQEQERREQQQKLQAAQFMQQRVPVSQTPAINVCVPTTLPSATQV
PMEVLKVQTHLENPTKYHIQQAQRQQVKQYLSTTLANKHANQVLSLPCPNQPGDHVMPPVPGSSAPNSPM
AMLTLNSNCEKEGFYKFEEQNRAESECPTMNTHSRASCMQMDDVIDDIISLESSYNEEILSLMDPALQMA
NTLPVSGNLIDLYSNQGLPPPGLTISNSCPANLPNIKRELTACIFPTESEARALAKERQKKDNHNLIERR
RRFNINDRIKELGTLIPKSNDPDMRWNKGTILKASVDYIRKLQREQQRAKELENRQKKLEHANRHLLLRI
QELEMQARAHGLSLIPSTGLCSPDLVNRIIKQEPSLENCSQDLLQHPSDLTCTTTLDLTDGTITFNNSLG
TGAESSQAYSVPTKMGSKLEDILMDDTLSPVGVTDPLLSSVSPGASKTSSRRSSMSMEEPEHAC

>XP_037240651.1 microphthalmia-associated transcription factor isoform X1 [Falco rusticolus]
MQAESGIVPDFEVGEEFHEEPKTYYELKSQPLKSSNSEHPGASKPPLSSSSMTSRILLRQQLMREQMQEQ
ERREQQQKQQAAQFMQQRVPVSQTPAINVSVPTSLPPATQVPMEVLKVQTHLENPTKYHIQQAQRQQVKQ
YLSTTLANKHANQALSLPCPNQPGDHVMPPGTGSSAPNSPMAMLTLNSNCEKEGFYKFEEQSRVESECPA
LNTHSRASCMQMDDVIDDIISLESSYNEEILGLMDPALQMANTLPVSGNLIDLYGNQSMPPPGLNISNSC
PANLPNIKRELTACIFPTESEARALAKERQKKDNHNLIERRRRFNINDRIKELGTLIPKSNDPDMRWNKG
TILKASVDYIRKLQREQQRTKELENRQKKLEHANRHLLLRIQELEMQARAHGLSLVPSTGLCSPDMVNRV
IKQEPVLDNCNQDIMPHHTDLSCTTTLDLTDGTITFSDNLGNVTEPAGTYSVPAKMGSKLEDILMDDTLS
PVGVTDPLLSSVSPGASKTSSRRSSVSMEDTDHAC

>XP_037348482.1 microphthalmia-associated transcription factor isoform X1 [Talpa occidentalis]
MEALRVQMFMPCSFESLYLNSEEHPGASKPPISSSSMTSRILLRQQLMREQMQEQERREQQQKLQAAQFM
QQRVPVSQTPAINVSVPTTLPSATQVPMEVLKVQTHLENPTKYHIQQAQRQQVKQYLSTTLANKHANQVL
SLPCPNQPGDHVMPPVPGSSAPNSPMAMLTLNSNCEKEGFYNFDEQNRAESECPSMNTHSRPLGMQIDDV
IDDIISLESSYSEEILGLMDPALQMANTLPVSGNLIDLYGNQGMPPPGLTISNSCPANLPNIKRELTACI
FPTESEARALAKERQKKDNHNLIERRRRFNINDRIKELGTLIPKSNDPDMRWNKGTILKASVDYIRKLQR
EQQRAKELENRQKKLEHANRHLLLRIQELEMQARAHGLSLIPSTGLCSPDLVNRIIKQEPALENCSQDLL
QHHADLTCTTTLDLTDGTITFNNNLGTGTESSQAYSVPTKMGSKLEDILMDDTLSPVGVTDPLLSSVSPG
ASKTSSRRSSMSMEETEHAC

>XP_037656103.1 microphthalmia-associated transcription factor isoform X1 [Choloepus didactylus]
MQSESGIVPDFEVGEEFHEEPKTYYELKSQPLKSSSAEHPGAAKPPISSSSMTSRILLRQQLMREQMQEQ
ERREQQQKLQAAQFMQQRVPVSQTPAINVSVPTTLPSATQVPMEVLKVQTHLENPTKYHIQQAQRQQVKQ
YLSTTLANKHANQVLSLPCPNQPGDHVMPPVPGSSAPNSPMAMLTLNSNCEKEGFYKFEEQNRAESECPS
MNTHSRASCMQMDDVIDDIISLESSYNEEILGLMDPALQMANTLPVSGNLIDLYSNQGLPPPGLTISNSC
PANLPNIKRELTACIFPTESEARALAKERQKKDNHNLIERRRRFNINDRIKELGTLIPKSNDPDMRWNKG
TILKASVDYIRKLQREQQRAKELENRQKKLEHANRHLLLRIQELEMQARAHGLSLIPSTGLCSPDLVNRV
IKQEPVLENCNQDLLQHHADLTCTTTLDLTDGTITFNSSLGTGPESNQAYSVPSKMGSKLEDILMDDTLS
PVGITDPLLSSVSPGASKTSSRRSSMSMEETEHAC

>XP_038005557.1 microphthalmia-associated transcription factor isoform X1 [Motacilla alba alba]
MLAPNSWAVLESFRGTPRPCCLKPVVFSSVGAGLHRSAVPGAAAPWGLELPGPYLEPPLETQPARTPLGF
HPGVLSTSPWTPNLGGKMEAVQMFMPCSFDSLCLNSEHPGASKPPLSSSSMTSRILLRQQLMREQMQEQE
RREQQQKQQAAQFMQQRVPVSQTPAINVSVPTSLPPATQVPMEVLKVQTHLENPTKYHIQQAQRQQVKQY
LSTTLANKHANQALSLPCPNQPGDHVMPPGTGSSAPNSPMAMLTLNSNCEKEGFYKFEEQSRVESECPAL
NTHSRASCMQMDDVIDDIISLESSYNEEILGLVDPALQMANTLPVSGNLIDLYGNQSMPPPGLNISNSCP
ANLPNIKRELTACIFPTESEARALAKERQKKDNHNLIERRRRFNINDRIKELGTLIPKSNDPDMRWNKGT
ILKASVDYIRKLQREQQRTKELENRQKKLEHANRHLLLRIQELEMQARAHGLSLVPSTGLCSPDMVNRVI
KQEPVLDNCSQDMMPHHTDLSCTTTLDLTDGTITFSDNLGNVTEPAGTYGVPAKMGSKLEDILMDDTLSP
VGVTDPLLSSVSPGASKTSSRRSSVSMEDTDHAC

>XP_038174755.1 microphthalmia-associated transcription factor isoform X1 [Arvicola amphibius]
MQSESGIVADFEVGEEFHEEPKTYYELKSQPLKSSSSAEHPGASKPPLSSSSMTSRILLRQQLMREQMQE
QERREQQQKLQAAQFMQQRVPVSQTPAINVSVPTTLPSATQVPMEVLKVQTHLENPTKYHIQQAQRHQVK
QYLSTTLANKHASQVLSSPCPNQPGDHAMPPVPGSSAPNSPMAMLTLNSNCEKEAFYKFEEQSRAESECP
GMNTHSRASCMQMDDVIDDIISLESSYNEEILGLMDPALQMANTLPVSGNLIDLYSNQGLPPPGLTISNS
CPANLPNIKRELTACIFPTESEARALAKERQKKDNHNLIERRRRFNINDRIKELGTLIPKSNDPDMRWNK
GTILKASVDYIRKLQREQQRAKDLENRQKKLEHANRHLLLRVQELEMQARAHGLSLIPSTGLCSPDLVNR
IIKQEPVLENCSQELVQHQTDLTCTTTLDLTDGTITFTNNLGTVPESSPAYSIPRKMGSNLEDILMDDAL
SPVGVTDPLLSSVSPGASKTSSRRSSMSAEETEHAC

>XP_038265904.1 LOW QUALITY PROTEIN: microphthalmia-associated transcription factor [Dermochelys coriacea]
MQAESGIVADFEVGEEFHEEPKTYYELKSQPLKSSSSEHPGASKPPLSSSSMTSRILLRQQLMREQMQEQ
ERREQQQKQQAAQFMQQRVPLSQTPAINVSVPCNLPPPTQVPMEVLKVQTHLENPTKYHIQQAQRQQVKQ
YLSTTLANKHTNQALSLPCPNQPGDHVMPPGTGSSAPNSPMAMLTLNSNCEKEGFYKFEEQSRVESECPA
LNTHTRASCMQMDDVIDDIISLESSYNEEILGLMDPALQMANTLPVSGNLIDLYGNQGMPPSGLNISNSC
PANLPNIKRELTESEARALAKERQKKDNHNLIERRRRFNINDRIKELGTLIPKSNDPDMRWNKGTILKAS
VDYIRKLQREQQRTKELENRQKKLEHANRHLLLRIQELEMQARAHGLSLVPSTGLCSPDVVNRVIKQEPV
IDNCNQDVLQHHSDLSCTTTLDLTDGTITFNDNLGTYSVPTKVGSKLEDILMDDTLSPVGVTDPLLSSVS
PGASKTSSRRSSMSMEDTDHAC

>XP_038628298.1 microphthalmia-associated transcription factor isoform X1 [Tachyglossus aculeatus]
MQTESGIVPDFEVGEEFHEEPKTYYELKSQPLKSSSSTEHPGASKPPLSASGMTSRILLRQQLMREQMQE
QERREQQQKQQAAQFMQQRVPVSQTPAINVSVPTSLPPATQVPMEVLKVQTHLENPTKYHIQQAQRQQVK
QYLSTTLANKHANQALSLPCPNQPGDHVMPPGPGSSAPNSPMAMLTLNSNCEKEGFYKFEEPSRAESECP
NLNPHSRASCMQMDDVIDDIISLESSYNEEILGLMDPALQMANTLPVSGNLIDLYGNQSMPPPGLTISNS
CPANLPNIKRELTACIFPTESEARALAKERQKKDNHNLIERRRRFNINDRIKELGTLIPKSNDPDMRWNK
GTILKASVDYIRKLQREQQRTKELENRQKKLEHANRHLLLRIQELEMQARAHGLSLIPSTGLCSPDLVNR
VIKQEPILENCNQEVLQRHPDLTCTTTLDLTDGTITFSSNLGNGTESTAGYNVPTKMGSKLEDILMDDTL
SPVGVTDPLLSSVSPGASKTSSRRSSMSMEDADHAC

>XP_039086500.1 microphthalmia-associated transcription factor isoform X1 [Hyaena hyaena]
MNPNRSCNSGVHHVASAPAWPSGSCSFRGSDSPGEPGTPRPDRTTDPRLRAAARPSRAGASVNSPRRGGW
PRAGERAELGTVRGRTTRGTRAPPPSLGPQALFSLASSERTGSGSHAVGIGDRAGFRSRGGVSRRAQNLL
RTQKSTSEEQVQTHLENPTKYHIQQAQRQQVKQYLSTTLANKHANQVLSLPCPSQPGDHVMPPVPGSSAP
NSPMAMLTLNSNCEKEGFYKFEEQNRAESECPTMNTHSRASCMQMDDVIDDIISLESSYNEEILGLMDPA
LQMANTLPVSGNLIDLYGNQGLPPPGLTISNSCPANLPNIKRELTACIFPTESEARALAKERQKKDNHNL
IERRRRFNINDRIKELGTLIPKSNDPDMRWNKGTILKASVDYIRKLQREQQRAKELETRQKKLEHANRHL
LLRIQELEMQARAHGLSLIPSTGLCSPDLVNRIIKQEPALENCSQDLLPHHPDLPCTTTLDLTDGTITFN
NSLGAGTEGSQAYSVPTKMGSKLEDILMDDTLSPVGVTDPLLSSVSPGASKASSRRSSMSMEETEHAC

>XP_039184693.1 microphthalmia-associated transcription factor isoform X1 [Crotalus tigris]
MGIPGETQPSRQIRRVEAGASARGQHTATAGAGYACWEDGTLFSPSRRGRGARQGVMQAESGIVPDFEVG
EEFHEEPKIYYELKSQPLKHSSLEHPGASKPPLSSSNMTSRILLRQQLMREQMQEQERREQRQKQQAAQF
MQQRGAVSQTPAINVSLPSSHPPATQVPMEVLKVQTHLENPTKYHIQQAQRQQVKQYLSTTLANKHNNQA
LSLPCPNQPVDHVMPPGTGSSAPNSPMAMLTLNSNCEKEGFYKFEEQSNRAENECQSLNTHSRVSCMQMD
DVIDDIISLESSYNEEIFGLMDPALQIANTLPVSGNLVDLYGNQGLPPPGINISNSCPANLPNIKRELTG
LGRLVPQPSGEDFEGAGYTGVHEKGGISSFPVLLMENILADGGLTECSPLSSESEARALAKERQKKDNHN
LIERRRRFNINDRIKELGTLIPKSNDPDMRWNKGTILKASVDYIRKLQREQQRTKELENRQKKLEHANRH
LLLRIQELEMQARAHGLSILPTTGLCSPEIVNRLIKQEPVLDNCSQEILQQHHPELSSTTTLDLTDGTIT
FNGSLANMTESATSTYAVPPKMGSKLEDMLMDDTLSPVGVTDPLLTSVSPGASNTSSRRSSVNMEDTDHA
C

>XP_039337269.1 microphthalmia-associated transcription factor isoform X1 [Mauremys reevesii]
MLNDLPRTLWEQVSVQGKEVEVFSFQSQDLTTRSCLLLGSFVLEQEISSSEHPGASKPPLSSSSMTSRIL
LRQQLMREQMQEQERREQQQKQQAAQFMQQRVPLSQTPAINVSVPSNLPPPTQVPMEVLKVQTHLENPTK
YHIQQAQRQQVKQYLSTTLANKHTNQALSLPCPNQPGDHVMPPGTGSSAPNSPMAMLTLNSNCEKEGFYK
FEEQSRVESECPALNTRTRASCMQMDDVIDDIISLESSYSEEILGLMDPALQIANTLPVSGNLIDLYGNQ
GMPPSGLNISNSCPANLPNIKRELTACIFPTESEARALAKERQKKDNHNLIERRRRFNINDRIKELGTLI
PKSNDPDMRWNKGTILKASVDYIRKLQREQQRTKELENRQKKLEHANRHLLLRIQELEMQARAHGLSLVP
STGLCSPDVVNRVIKQEPVIDNCNQDVLKHHSDLSCTTTLDLTDGTITFNDNLGTYSVPTKVGSKLEDIL
MDDTLSPVGVTDPLLSSVSPGASKTSSRRSSMSMEDTDHAC

>XP_039551506.1 microphthalmia-associated transcription factor isoform X1 [Passer montanus]
MDGAEPSGAGGAAGLAGRRSRNLPSLPLAAAAATMQAESGIVPDFEVGEEFHEEPKTYYELKSQPLKSSN
SEHPGASKPPLSSSSMTSRILLRQQLMREQMQEQERREQQQKQQAAQFMQQRVPVSQTPAINVSVPTSLP
PATQVPMEVLKVQTHLENPTKYHIQQAQRQQVKQYLSTTLANKHANQALSLPCPNQPGDHVMPPGTGSSA
PNSPMAMLTLNSNCEKEGFYKFEEQSRVESECPALNTHSRASCMQMDDVIDDIISLESSYNEEILGLVDP
ALQMANTLPVSGNLIDLYGNQSMPPPGLNISNSCPANLPNIKRELTACIFPTESEARALAKERQKKDNHN
LIERRRRFNINDRIKELGTLIPKSNDPDMRWNKGTILKASVDYIRKLQREQQRTKELENRQKKLEHANRH
LLLRIQELEMQARAHGLSLVPSTGLCSPDMVNRVIKQEPVLDNCSQEMMPHHTDLSCTTTLDLTDGTITF
SDNLGNVTEPAGTYGVPAKMGSKLEDILMDDTLSPVGVTDPLLSSVSPGASKTSSRRSSVSMEDTDHAC

>XP_039707661.1 microphthalmia-associated transcription factor isoform X1 [Pteropus giganteus]
MQSESGIVPDFEVGEEFHEEPKTYYELKSQPLKSSSSEEHPGASKPPISSSSMTSRILLRQQLMREQMQE
QERREQQQKLQAAQFMQQRVPVSQTPAINVSVPTTLPSATQVPMEVLKVQTHLENPTKYHIQQAQRQQVK
QYLSTTLANKHANQVLSLPCPNQPGDHVMPPVPGSSAPNSPMAMLTLNSNCEKEGFYKFEEQNRAESECP
TMNTHSRASCMQMDDVIDDIISLESSYNEEILSLMDPALQMANTLPVSGNLIDLYGNQGLPPPGLTISNS
CPANLPNIKRELTACIFPTESEARALAKERQKKDNHNLIERRRRFNINDRIKELGTLIPKSNDPDMRWNK
GTILKASVDYIRKLQREQQRAKELENRQKKLEHANRHLLLRIQELEMQARAHGLSLIPSTGLCSPDLVNR
IIKQEPSLENCSQDLLQHHADLTCTTTLDLTDGTITFNNNLGTGTESGQAYSVPTKMGSKLEDILMDDTL
SPVGITDPLLSSVSPGASKTSSRRSSMSMEETEHAC

>XP_039931821.1 microphthalmia-associated transcription factor isoform X1 [Hirundo rustica]
MSCFSEVSANPRLEPEHRHLGQMFQVNREEIEELILQENNREYEEGYRQTSEQFSNSEHPGASKPPLSSS
SMTSRILLRQQLMREQMQEQERREQQQKQQAAQFMQQRVPVSQTPAINVSVPTSLPPATQVPMEVLKVQT
HLENPTKYHIQQAQRQQVKQYLSTTLANKHANQALSLPCPNQPGDHVMPPGTGSSAPNSPMAMLTLNSNC
EKEGFYKFEEQSRVESECPALNTHSRASCMQMDDVIDDIISLESSYNEEILGLVDPALQMANTLPVSGNL
IDLYGNQSMPPPGLNISNSCPANLPNIKRELTESEARALAKERQKKDNHNLIERRRRFNINDRIKELGTL
IPKSNDPDMRWNKGTILKASVDYIRKLQREQQRTKELENRQKKLEHANRHLLLRIQELEMQARAHGLSLV
PSTGLCSPDMVNRVIKQEPVLDNCTQDMMPHHADLSCTTTLDLTDGTITFSDNLGNVTEPAGTYGVPAKM
GSKLEDILMDDTLSPVGVTDPLLSSVSPGASKTSSRRSSVSMEDTDHAC

>XP_040103167.1 microphthalmia-associated transcription factor isoform X1 [Oryx dammah]
MQSESGIVPDFEVGEEFHEEPKTYYELKSQPLKSSSSEEHPGASKPPISSSSMTSRILLRQQLMREQMQE
QERREQQQKLQAAQFMQQRVPVSQTPAINVSVPTTLPSATQVPMEVLKVQTHLENPTKYHIQQAQRQQVK
QYLSTTLANKHANQVLSLPCPNQPGDHVMPPVPGSSAPNSPMAMLTLNSNCEKEGFYKFEEQNRAESECP
SMNTHSRASCMQMDDVIDDIISLESSYNEEILGLMDPALQMANTLPVSGNLIDLYGNQGLPPPGLTISNS
CPANLPNIKRELTESEARALAKERQKKDNHNLIERRRRFNINDRIKELGTLIPKSNDPDMRWNKGTILKA
SVDYIRKLQREQQRAKELENRQKKLEHANRHLLLRIQELEMQARAHGLSLIPSTGLCSPDLVSRIIKQEP
ALENCNQDLLQHHADLTCTTTLDLTDGTITFNNSLGAGTESSQAYSVPAKMGSKLEDILMDDTLSPVGIT
DPLLSSVSPGASKTSSRRSSMSMEETEHAC

>XP_040215012.1 microphthalmia-associated transcription factor isoform X1 [Rana temporaria]
MQAESGIVADFDVGEDFHEEPKTYYELKSQPLNYSSSAEHHGASKPPLSSSSMTSRILLRQQLMREQMQE
QERREQQQQKQQAAHFMQQRVPASHTPAINVSVSTSLPAPAQVPMEVLKVQTHLENPTKYHIQQAQKQQV
QQYLTTSKHSNKALSLPCPNQPGDHMMPPGNSAPNSPMAMLTLSTTCEKEFYTCKNISPVPGSKVAKRPH
GSPYEFTYHESGAFSQMDDVIDDIISLESSYNEEILMMDPAMQMANTMPVSANLIDIYANQVPNQSPDRT
EPWGHSEHTHYESEARALAKERQKKDNHNLIERRRRFNINDRIKELGTLIPKSNDPAFSQKDFGFLRDMR
WNKGTILKASVDYIRKLQREQQRSKELENKQKKLEHANRHLLLRIQELEMQARAHGLAIMPSSGLCSSDL
VNRVIKQEQILDSCNQEVLQNHHDLSGTSTLDLTDGTITFSNNLRNINDSSTTYSMPTKMGSKLEDIFMD
DTLSPRVHDTLHSVSPGASKTNSRRSSISMEENDHHC

>XP_040262506.1 microphthalmia-associated transcription factor isoform X1 [Bufo bufo]
MQAESGIVPDFEVGEDFQEEPKTYYELKSQPLNYSSSAEHPGASKPPLSSSNMTSRILLRQQLMREQMQE
QERREQQQKQQAAQFMQQRVAASHTPAINVSVSTSLPSAAQVPMEVLKVQTHLENPTKYHIQQAQKQQVQ
QYLTTAKHCNKALSLPCPNQPGDHIMPPGPGNSAPNSPMAMLTLSTTTCEKEMDDVIDDIISLESSYNEE
LLMMDPGMQMANTIRQAGSFLPHMPVSAGLIDIYGNQGMQAPGLNISNSCPANLPNIKRELTETEIRALA
KERQKKDNHNLIERRRRFNINDRIKELGTLIPKSSDPDMRWNKGTILKASVDYIRKLQREQQRSKEMENK
QKKLEHANRHLLLRIQELEMQARAHGLSIMPTTGLCSSDLVNRIIKQEPMLDSCNQELLQNHHDLTGTST
LDLNDGTITFSNNIRNITDSPTAYSMPTKMGSKLEDIFMDDTLSPRVHDVLHSLSPGTSKANSRRSSISM
EENDHHC

>XP_040348095.1 microphthalmia-associated transcription factor isoform X1 [Puma yagouaroundi]
MLEMLEYNHYQVQTHLENPTKYHIQQAQRQQVKQYLSTTLANKHANQVLSLPCPNQPGDHVMPPVPGSSA
PNSPMAMLTLNSNCEKEGFYKFEEQNRAESECPTMNTHSRASCMQMDDVIDDIISLESSYNEEILGLMDP
ALQMANTLPVSGNLIDLYGNQGLPPPGLTISNSCPANLPNIKRELTACIFPTESEARALAKERQKKDNHN
LIERRRRFNINDRIKELGTLIPKSNDPDMRWNKGTILKASVDYIRKLQREQQRAKELETRQKKLEHANRH
LLLRIQELEMQARAHGLSLIPSTGLCSPDLVNRIIKQEPALENCSQDLLQHHADLPCTTTLDLTDGTITF
NNNLGAGTESNQAYSVPTKMGSKLEDILMDDTLSPVGVTDPLLSSVSPGASKASSRRSSMSMEETEHAC

>XP_040424417.1 microphthalmia-associated transcription factor isoform X1 [Cygnus olor]
MQAESGIVPDFEVGEEFHEEPKTYYELKSQPLKSSNSEHPGASKPPLSSSSMTSRILLRQQLMREQMQEQ
ERREQQQKQQAAQFMQQRVPVSQTPAINVSVPASLPPATQVPMEVLKVQTHLENPTKYHIQQAQRQQVKQ
YLSTTLANKHANQALSLPCPNQPGDHVMPPGTGSSAPNSPMAMLTLNSNCEKEGFYKFEEQSRVESECPA
LNTHSRASCMQMDDVIDDIISLESSYNEEILGLMDPALQMANTLPVSGNLIDLYGNQSMPPPGLNISNSC
PANLPNIKRELTACIFPTESEARALAKERQKKDNHNLIERRRRFNINDRIKELGTLIPKSNDPDMRWNKG
TILKASVDYIRKLQREQQRTKELENRQKKLEHANRHLLLRIQELEMQARAHGLSLVPSTGLCSPDMVNRV
IKQEPALDNCNQDIMPHHTDLSCTTTLDLTDGTITFSDNLGNMTEPTGTYSVPTKMGSKLEDILMDDTLS
PVGVTDPLLSSVSPGASKTSSRRSSVSMEDTDHAC

>XP_040447187.1 microphthalmia-associated transcription factor isoform X1 [Falco naumanni]
MQAESGIVPDFEVGEEFHEEPKTYYELKSQPLKSSNSEHPGASKPPLSSSSMTSRILLRQQLMREQMQEQ
ERREQQQKQQAAQFMQQRVPVSQTPAINVSVPTSLPPATQVPMEVLKVQTHLENPTKYHIQQAQRQQVKQ
YLSTTLANKHANQALSLPCPNQPGDHVMPPGTGSSAPNSPMAMLTLNSNCEKEGFYKFEEQSRVESECPA
LNTHSRASCMQMDDVIDDIISLESSYNEEILGLMDPALQMANTLPVSGNLIDLYGNQSMPPPGLNISNSC
PANLPNIKRELTACIFPTESEARALAKERQKKDNHNLIERRRRFNINDRIKELGTLIPKSNDPDMRWNKG
TILKASVDYIRKLQREQQRTKELENRQKKLEHANRHLLLRIQELEMQARAHGLSLVPSTGLCSPDMVNRV
IKQEPVLDNCNQDIMPHHTDLSCTTTLDLTDGTITFSDNLGNVTEPAGTYSVPAKMGSKLEDILMDDTLS
PVGVTDPLLSSVSPGASKTSSRRSSVSMEDTDHAC

>XP_040850735.1 microphthalmia-associated transcription factor isoform X1 [Ochotona curzoniae]
MQSESGIVPDFEVGEEFHEEPKTYYELKSQPLKSSSSAEHPGASKPPISSSSMTSRILLRQQLMREQMQE
QERREQQQKLQAAQFMQQRVPVSQTPAINVSVPTTLPSAAQVPMEVLKVQTHLENPTKYHIQQAQRQQVK
QYLSTTLANKHANQVLSLPCPNQPGDHVMPPVPGSSAPNSPMAMLTLNSNCDKEGFYKFEEQNRAESECP
SMNTHSRASCMQMDDVIDDIISLESSYNEEILGLMDPALQMANTLPVSGNLIDLYGNQGLPPPGLTISNS
CPANLPNIKRELTACIFPTESEARALAKERQKKDNHNLIERRRRFNINDRIKELGTLIPKSNDPDMRWNK
GTILKASVDYIRKLQREQQRAKELENRQKKLEHANRHLLLRIQELEMQARAHGISLIPSTGLCSPDLVNR
IIKQEPVLENCNQELLQQHADLTCTTTLDLTDGTITFNNSLGTGTESSQAYGVPTKMGSKLEDILMDDTL
SPAGVTDPLLSSVSPGASKTSSRRSSMSMEETEHAC

>XP_041281813.1 microphthalmia-associated transcription factor isoform X1 [Onychostruthus taczanowskii]
MSCFLEMSVDPRLEPEQRHLKQMFQVNREEIEELILKENNWEYEEGYRKASVQFSNSEHPGASKPPLSSS
SMTSRILLRQQLMREQMQEQERREQQQKQQAAQFMQQRVPVSQTPAINVSVPTSLPPATQVPMEVLKVQT
HLENPTKYHIQQAQRQQVKQYLSTTLANKHANQALSLPCPNQPGDHVMPPGTGSSAPNSPMAMLTLNSNC
EKEGFYKFEEQSRVESECPALNTHSRASCMQMDDVIDDIISLESSYNEEILGLVDPALQMANTLPVSGNL
IDLYGNQSMPPPGLNISNSCPANLPNIKRELTACIFPTESEARALAKERQKKDNHNLIERRRRFNINDRI
KELGTLIPKSNDPDMRWNKGTILKASVDYIRKLQREQQRTKELENRQKKLEHANRHLLLRIQELEMQARA
HGLSLVPSTGLCSPDMVNRVIKQEPVLDNCSQEMMPHHTDLSCTTTLDLTDGTITFSDNLGNVTEPAGTY
GVPAKMGSKLEDILMDDTLSPVGVTDPLLSSVSPGASKTSSRRSSVSMEDTDHAC

>XP_041321959.1 microphthalmia-associated transcription factor isoform X1 [Pyrgilauda ruficollis]
MSCFLEMSVDPRLEPEQRHLEQMFQVDREEIEELILKENNWEYEEGYRKASVQFSNSEHPGASKPPLSSS
SMTSRILLRQQLMREQMQEQERREQQQKQQAAQFMQQRVPVSQTPAINVSVPTSLPPATQVPMEVLKVQT
HLENPTKYHIQQAQRQQVKQYLSTTLANKHANQALSLPCPNQPGDHVMPPGTGSSAPNSPMAMLTLNSNC
EKEGFYKFEEQSRVESECPALNTHSRASCMQMDDVIDDIISLESSYNEEILGLVDPALQMANTLPVSGNL
IDLYGNQSMPPPGLNISNSCPANLPNIKRELTACIFPTESEARALAKERQKKDNHNLIERRRRFNINDRI
KELGTLIPKSNDPDMRWNKGTILKASVDYIRKLQREQQRTKELENRQKKLEHANRHLLLRIQELEMQARA
HGLSLVPSTGLCSPDMVNRVIKQEPVLDNCSQEMMPHHTDLSCTTTLDLTDGTITFSDNLGNVTEPAGTY
GVPAKMGSKLEDILMDDTLSPVGVTDPLLSSVSPGASKTSSRRSSVSMEDTDHAC

>XP_041497935.1 microphthalmia-associated transcription factor isoform X1 [Microtus oregoni]
MQSESGIVADFEVGEEFHEEPKTYYELKSQPLKSSSSAEHPGASKPPLSSSSMTSRILLRQQLMREQMQE
QERREQQQKLQAAQFMQQRVPVSQTPAINVSVPTTLPSATQVPMEVLKVQTHLENPTKYHIQQAQRHQVK
QYLSTTLANKHASQVLSSPCPNQPGDHAMPPVPGSSAPNSPMAMLTLNSNCEKEAFYKFEEQSRAESECP
GMNTHSRASCMQMDDVIDDIISLESSYNEEILGLMDPALQMANTLPVSGNLIDLYSNQGLPPPGLTISNS
CPANLPNIKRELTACIFPTESEARALAKERQKKDNHNLIERRRRFNINDRIKELGTLIPKSNDPDMRWNK
GTILKASVDYIRKLQREQQRAKDLENRQKKLEHANRHLLLRVQELEMQARAHGLSLIPSTGLCSPDLVNR
IIKQEPVLENCSQELVQHQTDLTCTTTLDLTDGTITFTNNLGTVPENSPAYSIPRKMGSNLEDILMDDAL
SPVGVTDPLLSSVSPGASKTSSRRSSMSAEETEHAC

>XP_041618182.1 microphthalmia-associated transcription factor isoform X1 [Vulpes lagopus]
MQSESGIVPDFEVGEEFHEEPKTYYELKSQPLKSSSSEEHPGASKPPISSSSMTSRILLRQQLMREQMQE
QERREQQQKLQAAQFMQQRVPVSQTPAINVSVPTTLPSATQVPMEVLKVQTHLENPTKYHIQQAQRQQVK
QYLSTTLANKHANQVLSLPCPNQPGDHVMPPVPGSSAPNSPMAMLTLNSNCEKEGFYKFEEQNRAESECP
TMNTHSRASCMQMDDVIDDIISLESSYNEEILGLMDPALQMANTLPVSGNLIDLYGNQGLPPPGLTISNS
CPANLPNIKRELTACIFPTESEARALAKERQKKDNHNLIERRRRFNINDRIKELGTLIPKSNDPDMRWNK
GTILKASVDYIRKLQREQQRAKELENRQKKLEHANRHLLLRIQELEMQARAHGLSLIPSTGLCSPDLVNR
IIKQEPTLENCNQDLLQHHADLPCTTTLDLTDGSITFNNNLGAGTESSQAYSVPTKMGSKLEDILMDDTL
SPVGVTDPLLSSVSPGASKTSSRRSSMSMEETDHAC

>XP_041870032.1 microphthalmia-associated transcription factor isoform X1 [Corvus kubaryi]
MQAESGIVPDFEVGEEFHEEPKTYYELKSQPLKSSNSEHPGASKPPLSSSSMTSRILLRQQLMREQMQEQ
ERREQQQKQQAAQFMQQRVPVSQTPAINVSVPTSLPPATQVPMEVLKVQTHLENPTKYHIQQAQRQQVKQ
YLSTTLANKHANQALSLPCPNQPGDHVMPPGTGSSAPNSPMAMLTLNSNCEKEGFYKFEEQSRVESECPA
LNTHSRASCMQMDDVIDDIISLESSYNEEILGLVDPALQMANTLPVSGNLIDLYGNQSMPPPGLNISNSC
PANLPNIKRELTACIFPTESEARALAKERQKKDNHNLIERRRRFNINDRIKELGTLIPKSNDPDMRWNKG
TILKASVDYIRKLQREQQRTKELENRQKKLEHANRHLLLRIQELEMQARAHGLSLVPSTGLCSPDMVNRV
IKQEPVLDNCTQDMMSHHTDLSCTTTLDLTDGTITFSDNLGNVTEPAGTYSVPAKMGSKLEDILMDDTLS
PVGVTDPLLSSVSPGASKTSSRRSSVSMEDTDHAC

>XP_042307673.1 microphthalmia-associated transcription factor isoform X1 [Sceloporus undulatus]
MMQAESGIVPDLEVGEEEFQEEPKSYYELKSQPLKASSSSEHPGASKPPLSCSSSMTSRILLRQQLMREQ
MQEQERREQQQKQQATQFMQQRVAVSQTPAINVSLPASLPPATQVPMEVLKVQTHLENPTKYHIQQAQRQ
QVKQYLSTTLGNKHTSQALSLPCPNQPGEHVMPPGTGSSAPNSPMAMLTLNSNCEKEGFYKFEDQNNRAE
SECQTLNTHSRASCMQVQMDDVIDDIISLESSYNEEIFGLMDPALQMANTLPVSGNLVDLYSNQGMPPSG
LNISNSCPANLPNIKRELTACVFPTESEARALAKERQKKDNHNLIERRRRFNINDRIKELGTLIPKSNDP
DMRWNKGTILKASVDYIRKLQREQQRTKELENRQKKLEHANRHLLLRIQELEMQARAHGLSIVPSTGLCS
PEMVNRLIKQEPVLDNCSQEILQHHSDLSCTTTLDLTDGTITFNDSLANVTESTAGTYPVPTKMGSKLED
ILMDDTLSPVGVTDPLLSSVSPGASKTSSRRSSVSMEETDHAC

>XP_042535981.1 microphthalmia-associated transcription factor isoform X1 [Dipodomys spectabilis]
MQSESGIVPDFEVGEEFHEEPKTYYELKSQPLKSSSSAEHPGASKPPISSSSMTSRILLRQQLMREQMQE
QERREQQQKLQAAQFMQQRVPVSQTPAINVSVPTTLPSAPQVPMEVLKVQTHLENPTKYHIQQAQRQQVK
QYLSTTLANKHANQVLSLPCPNQPGDHVMPPVPGSSAPNSPMAMLTLNSNCEKEGFYKFEEQNRAESECP
SMNTHSRASCMQMDDVIDDIISLESSYNEEILGLMDPALQMANTLPVSGNLMDLYSNQGLPPPGLTISNS
CPANLPNIKRELTACIFPTESEARALAKERQKKDNHNLIERRRRFNINDRIKELGTLIPKSNDPDMRWNK
GTILKASVDYIRKLQREQQRAKELENRQKKLEHANRHLLLRIQELEMQARAHGLSLIPSTGLCSPDLVNR
IIKQEPVLENCSQDLLQHQAELTCTTTLDLTDGTITFNSSLGTGPDSNPAYSVPTKMGSKLEDILMDDTL
SPVGVTDPLLSSVSPGASKASSRRSSMSMEETEHAC

>XP_042679365.1 microphthalmia-associated transcription factor isoform X1 [Centrocercus urophasianus]
MQAESGIVPDFEVGEEFHEEPKTYYELKSQPLKSSNSEHPGASKPPLSSSSMTSRILLRQQLMREQMQEQ
ERREQQQKQQAAQFMQQRVPVSQTPAINVSVPASLPPATQVPMEVLKVQTHLENPTKYHIQQAQRQQVKQ
YLSTTLANKHANQALSLPCPNQPGDHVMPPGTGSSAPNSPMAMLTLNSNCEKEGFYKFEEQSRVESECPA
LNTHSRASCMQMDDVIDDIISLESSYNEEILGLMDPALQMANTLPVSGNLIDLYGNQSMPPPGLNISNSC
PANLPNIKRELTACIFPTESEARALAKERQKKDNHNLIERRRRFNINDRIKELGTLIPKSNDPDMRWNKG
TILKASVDYIRKLQREQQRTKELENRQKKLEHANRHLLLRIQELEMQARAHGLSLVPSTGLCSPDMVNRV
IKQEPVLDNCNQDLMPHHTDLSCTTTLDLTDGTITFSDNLGNVTEPTGTYSVPPKMGSKLEDILMDDTLS
PVGVTDPLLSSVSPGASKTSSRRSSVSMEDTDHAC

>XP_042736749.1 microphthalmia-associated transcription factor isoform X1 [Lagopus leucura]
MQAESGIVPDFEVGEEFHEEPKTYYELKSQPLKSSNSEHPGASKPPLSSSSMTSRILLRQQLMREQMQEQ
ERREQQQKQQAAQFMQQRVPVSQTPAINVSVPASLPPATQVPMEVLKVQTHLENPTKYHIQQAQRQQVKQ
YLSTTLANKHANQALSLPCPNQPGDHVMPPGTGSSAPNSPMAMLTLNSNCEKEGFYKFEEQSRVESECPA
LNTHSRASCMQMDDVIDDIISLESSYNEEILGLMDPALQMANTLPVSGNLIDLYGNQSMPPPGLNISNSC
PANLPNIKRELTACIFPTESEARALAKERQKKDNHNLIERRRRFNINDRIKELGTLIPKSNDPDMRWNKG
TILKASVDYIRKLQREQQRTKELESRQKKLEHANRHLLLRIQELEMQARAHGLSLVPSTGLCSPDMVNRV
IKQEPVLDNCNQDLMPHHTDLSCTTTLDLTDGTITFSDNLGNVTEPTGTYSVPPKMGSKLEDILMDDTLS
PVGVTDPLLSSVSPGASKTSSRRSSVSMEDTDHAC

>XP_042785893.1 microphthalmia-associated transcription factor isoform X1 [Panthera leo]
MQSESGIVPDFEVGEEFHEEPKTYYELKSQPLKSSSSEEHPGASKPPISSSSMTSRILLRQQLMREQMQE
QERREQQQKLQAAQFMQQRVPVSQTPAINVSVPTTTLPSATQVPMEVLKVQTHLENPTKYHIQQAQRQQV
KQYLSTTLANKHANQVLSLPCPNQPGDHVMPPVPGSSAPNSPMAMLTLNSNCEKEGFYKFEEQNRAESEC
PTMNTHSRASCMQMDDVIDDIISLESSYNEEILGLMDPALQMANTLPVSGNLIDLYGNQGLPPPGLTISN
SCPANLPNIKRELTACIFPTESEARALAKERQKKDNHNLIERRRRFNINDRIKELGTLIPKSNDPDMRWN
KGTILKASVDYIRKLQREQQRAKELETRQKKLEHANRHLLLRIQELEMQARAHGLSLIPSTGLCSPDLVN
RIIKQEPALENCSQDLLQHHADLPCTTTLDLTDGTITFNNNLGAGTESNQAYSVPTKMGSKLEDILMDDT
LSPVGVTDPLLSSVSPGASKASSRRSSMSMEETEHAC

>XP_043297783.1 microphthalmia-associated transcription factor isoform X1 [Cervus canadensis]
MQSESGIVPDFEVGEEFHEEPKTYYELKSQPLKSSSSEEHPGASKPPISSSSMTSRILLRQQLMREQMQE
QERREQQQKLQAAQFMQQRVPVSQTPAINVSVPTTLPSATQVPMEVLKVQTHLENPTKYHIQQAQRQQVK
QYLSTTLANKHANQVLSLPCPNQPGDHVMPPVPGSSAPNSPMAMLTLNSNCEKEGFYKFEEQNRAESECP
SMNTHSRASCMQMDDVIDDIISLESSYNEEILGLMDPALQMANTLPVSGNLIDLYGNQGLPPPGLTISNS
CPANLPNIKRELTESEARALAKERQKKDNHNLIERRRRFNINDRIKELGTLIPKSNDPDMRWNKGTILKA
SVDYIRKLQREQQRAKELENRQKKLEHANRHLLLRIQELEMQARAHGLSLIPSTGLCSPDLVSRIIKQEP
ALENCNQDLLQHHADLTCTTTLDLTDGTISFNNSLGAGTESSQAYSVPTKMGSKLEDILMDDTLSPVGIT
DPLLSSVSPGASKTSSRRSSMSMEETEHAC

>XP_043443854.1 microphthalmia-associated transcription factor isoform X1 [Prionailurus bengalensis]
MQSESGIVPDFEVGEEFHEEPKTYYELKSQPLKSSSSEEHPGASKPPISSSSMTSRILLRQQLMREQMQE
QERREQQQKLQAAQFMQQRVPVSQTPAINVSVPTTTLPSATQVPMEVLKVQTHLENPTKYHIQQAQRQQV
KQYLSTTLANKHANQVLSLPCPNQPGDHVMPPVPGSSAPNSPMAMLTLNSNCEKEGFYKFEEQNRAESEC
PTMNTHSRASCMQMDDVIDDIISLESSYNEEILGLMDPALQMANTLPVSGNLIDLYGNQGLPPPGLTISN
SCPANLPNIKRELTACIFPTESEARALAKERQKKDNHNLIERRRRFNINDRIKELGTLIPKSNDPDMRWN
KGTILKASVDYIRKLQREQQRAKELETRQKKLEHANRHLLLRIQELEMQARAHGLSLIPSTGLCSPDLVN
RIIKQEPALENCSQDLLQHHADLPCTTTLDLTDGTITFNNNLGAGTEGNQAYSVPTKMGSKLEDILMDDT
LSPVGVTDPLLSSVSPGASKASSRRSSMSMEETEHAC

>XP_043741181.1 microphthalmia-associated transcription factor isoform X1 [Cervus elaphus]
MQSESGIVPDFEVGEEFHEEPKTYYELKSQPLKSSSSEEHPGASKPPISSSSMTSRILLRQQLMREQMQE
QERREQQQKLQAAQFMQQRVPVSQTPAINVSVPTTLPSATQVPMEVLKVQTHLENPTKYHIQQAQRQQVK
QYLSTTLANKHANQVLSLPCPNQPGDHVMPPVPGSSAPNSPMAMLTLNSNCEKEGFYKFEEQNRAESECP
SMNTHSRASCMQMDDVIDDIISLESSYNEEILGLMDPALQMANTLPVSGNLIDLYGNQGLPPPGLTISNS
CPANLPNIKRELTESEARALAKERQKKDNHNLIERRRRFNINDRIKELGTLIPKSNDPDMRWNKGTILKA
SVDYIRKLQREQQRAKELENRQKKLEHANRHLLLRIQELEMQARAHGLSLIPSTGLCSPDLVSRIIKQEP
ALENCNQDLLQHHADLTCTTTLDLTDGTISFNNSLGAGTESSQAYSVPTKMGSKLEDILMDDTLSPVGIT
DPLLSSVSPGASKTSSRRSSMSMEETEHAC

>XP_043834177.1 microphthalmia-associated transcription factor isoform X1 [Dromiciops gliroides]
MQSESGIVPDFEVGEEFHEEPKTYYELKSQPLKCSSSTEHPGASKPPLSSSSMTSRILLRQQLMREQMQE
QERREQQQKQQAAQFMQQRVPVSQTPAINVSVPTSLPPATQVPMEVLKVQTHLENPTKYHIQQAQRQQVK
QYLSTTLANKHANQALSLPCPNQPGDHVMPPGPGSSAPNSPMAMLTLNSNCEKEGFYKFEEQNRAESECP
NMNTHSRASCMQMDDVIDDIISLESSYNEEILGLMDPALQMANTLPVSGNLIDLYGNQGMPPPGLAISNS
CPANLPNIKRELTACIFPTESEARALAKERQKKDNHNLIERRRRFNINDRIKELGTLIPKSNDPDMRWNK
GTILKASVDYIRKLQREQQRAKELENRQKKLEHANRHLLLRIQELEMQARAHGLSLIPSTGLCSPDLVNR
VIKQEPILENCSQDVLQHHPDLACTTTLDLTDGTITFSNNLGNGTETTTAYSVPTKMGSKLEDILMDDTL
SPVGTTDPLLSSVSPGASKASSRRSSMSMEDTDHAC

>XP_043933830.1 microphthalmia-associated transcription factor isoform X1 [Protopterus annectens]
MWDSNGDSLKMQSESGIVADFEVGEEFHEEPKTYYELKSQPLKNRFPDKSLNCREKTPSLPDKTQSSPLC
YFNSSEQLGSSKPPISSSSMTSRILLRQQLMREQMQEQERREQQQKQQANQFLQQRAPVSQSPAINVSVP
TSLPAATQVPMEVLKVQTHLENPTKYHIQQAQRQQVKQYLSTTLGNKLANQALSLPCPNQQSEHGMPPGP
GGSAPNSPMALLTLNTSCEKEMDDVIDDIISLESSYNEDILGIMDQGLHMTNTLPVSGNLIDIYSQSMPP
PGLNVSNSCPASIHNIKRELTVSSHSTVCPTNMMSCLSVENLHSNLQDAKSMLHESASLESEARALAKER
QKKDNHNLIERRRRFNINDRIKELGTLIPKSNDPDMRWNKGTILKASVDYIRKLQKEQQRAKELESRQKK
LEHANRHLLLRIQELEMQARAHGLSVSSSTGLCSSEVPTRNIKQEPMLESCPQSVLLHQHSDPSCTTTLD
LTDGTITFRDNLGHMCESSGAYGVPTKMGSKMEDILMDDALPPVGVTDPVLSSVSPGASKTSSRRSSISM
EESDHC

>XP_044109107.1 microphthalmia-associated transcription factor isoform X1 [Neogale vison]
MQSESGIVPDFEVGEEFHEEPKTYYELKSQPLKSSSSEEHPGASKPPISSSSMTSRILLRQQLMREQMQE
QERREQQQKLQAAQFMQQRVPVSQTPAINVSVPTTLPSATQVPMEVLKVQTHLENPTKYHIQQAQRQQVK
QYLSTTLANKHANQVLSLPCPNQPGDHVMPPVPGSSAPNSPMAMLTLNSNCEKEGFYKFEEQNRAESECP
TMNTHSRASCMQMDDVIDDIISLESSYNEEILGLMDPALQMANTLPVSGNLIDLYGNQGLPPPGLTISNS
CPANLPNIKRELTACIFPTESEARALAKERQKKDNHNLIERRRRFNINDRIKELGTLIPKSNDPDMRWNK
GTILKASVDYIRKLQREQQRAKDLETRQKKLEHANRHLLLRIQELEMQARAHGLSLIPSTGLCSPDLVNR
IIKQEPTLENCNQDLLQHHADLPCTTTLDLTDGTITFNNNLGAGTEGNQAYSVPTKMGSKLEDILMDDTL
SPVGITDPLLSSVSPGASKTSSRRSSVSMEEAEHAC

>XP_044156662.1 microphthalmia-associated transcription factor isoform X1 [Bufo gargarizans]
MQAESGIVPDFEVGEDFQEEPKTYYELKSQPLNYSSSAEHPGASKPPLSSSNMTSRILLRQQLMREQMQE
QERREQQQKQQAAQFMQQRVAASHTPAINVSVSTSLPSAAQVPMEVLKVQTHLENPTKYHIQQAQKQQVQ
QYLTTAKHCNKALSLPCPNQPGDHIMPPGPGNSAPNSPMAMLTLSTTCEKEKSRLIRPGNIFPVFNSPLL
MDDVIDDIISLESSYNEEMLMMDPGMQMANTMPVSAGLIDIYGNQGMQAPGLNISNSCPANLPNIKRELT
GISDYSPVPFQETEARALAKERQKKDNHNLIERRRRFNINDRIKELGTLIPKSSDPDMRWNKGTILKASV
DYIRKLQREQQRSKEMENKQKKLEHANRHLLLRIQELEMQARAHGLSIMPTSGLCSSDLVNRIIKQEPML
DSCNQELLQNHHDLTGTSTLDLNDGTITFSNNIRNITDSPTAYSMPTKMGSKLEDIFMDDTLSPRVHDVL
HSVSPGTSKANSRRSSISMEENDHHC

>XP_044307762.1 microphthalmia-associated transcription factor isoform X1 [Varanus komodoensis]
MLLVSEAFYVSGALPRIPPQDTSSSEHPGASKPPLSSSSMTSRILLRQQLMREQMQEQERREQQQKQQAA
QFMQQRVAVSQTPAINVSLPASLSPATQVPMEVLKVQTHLENPTKYHIQQAQRQQVKQYLSTTLGSKHTN
QALSLPCPNQTGDHVMPPGTGSSAPNSPMAMLTLNSNCEKEGFYKFEEQSNRAESECQTLNTHSRASCMQ
MDDVIDDIISLESSYNEEIFGLMDPALQMANTLPVSGNLVELYGNQSLPPPGLNISNSCPANLPNIKREL
TACVFPTESEARALAKERQKKDNHNLIERRRRFNINDRIKELGTLIPKSNDPDMRWNKGTILKASVDYIR
KLQREQQRTKELENRQKKLEHANRHLLLRIQELEMQARAHGLSIVPSTGLCSPEMVNRLIKQEPILDNCS
QELLQHHPDLSCTTTLDLTDGTITFNDSLANVTDSATGTYTVPTKMGSKLEDILMDDTLSPGGVTDPVLS
SVSPGASKTSSRRSSVSMEDTDHVC

>XP_044531748.1 microphthalmia-associated transcription factor [Gracilinanus agilis]
MQTESGIVPDFEVGEEFHEEPKTYYELKSQPLKCSSSTEHPGASKPPLSSSSMTSRILLRQQLMREQMQE
QERREQQQKQQAAQFMQQRVPVSQTPAINVSVPTSLPPATQVPMEVLKVQTHLENPTKYHIQQAQRQQVK
QYLSTTLANKHANQALSLPCPNQPGDHVMPPGPGSSAPNSPMAMLTLNSNCEKEGFYKFEEQNRAESECP
NMNAHSRASCMQMDDVIDDIISLESSYNEEILGLMDPALQMANTLPVSGNLIDLYGNQGMPPPGLAISNS
CPANLPNIKRELTESEARALAKERQKKDNHNLIERRRRFNINDRIKELGTLIPKSNDPDMRWNKGTILKA
SVDYIRKLQREQQRAKELENRQKKLEHANRHLLLRIQVYGLPFREMNPPGRNIFTN

>XP_044880932.1 microphthalmia-associated transcription factor isoform X1 [Mauremys mutica]
MQAESGIVADFEVGEEFHEEPKTYYELKSQPLKSSSSEHPGASKPPLSSSSMTSRILLRQQLMREQMQEQ
ERREQQQKQQAAQFMQQRVPLSQTPAINVSVPSNLPPPTQVPMEVLKVQTHLENPTKYHIQQAQRQQVKQ
YLSTTLANKHTNQALSLPCPNQPGDHVMPPGTGSSAPNSPMAMLTLNSNCEKEGFYKFEEQSRVESECPA
LNTHTRASCMQMDDVIDDIISLESSYNEEILGLMDPALQMANTLPVSGNLIDLYGNQGMPPSGLNISNSC
PANLPNIKRELTACIFPTESEARALAKERQKKDNHNLIERRRRFNINDRIKELGTLIPKSNDPDMRWNKG
TILKASVDYIRKLQREQQRTKELENRQKKLEHANRHLLLRIQELEMQARAHGLSLVPSTGLCSPDVVNRV
IKQEPVIDNCNQDVLQHHSDLSCTTTLDLTDGTITFNDNLGTYSVPTKVGSKLEDILMDDTLSPVGVTDP
LLSSVSPGASKTSSRRSSMSMEDTDHAC

>XP_045349483.1 microphthalmia-associated transcription factor isoform X1 [Leopardus geoffroyi]
MQSESGIVPDFEVGEEFHEEPKTYYELKSQPLKSSSSEEHPGASKPPISSSSMTSRILLRQQLMREQMQE
QERREQQQKLQAAQFMQQRVPVSQTPAINVSVPTTTLPSATQVPMEVLKVQTHLENPTKYHIQQAQRQQV
KQYLSTTLANKHANQVLSLPCPNQPGDHVMPPVPGSSAPNSPMAMLTLNSNCEKEGFYKFEEQNRAESEC
PTMNTHSRASCMQMDDVIDDIISLESSYNEEILGLMDPALQMANTLPVSGNLIDLYGNQGLPPPGLTISN
SCPANLPNIKRELTACIFPTESEARALAKERQKKDNHNLIERRRRFNINDRIKELGTLIPKSNDPDMRWN
KGTILKASVDYIRKLQREQQRAKELETRQKKLEHANRHLLLRIQELEMQARAHGLSLIPSTGLCSPDLVN
RIIKQEPALENCSQDLLQHHADLPCTTTLDLTDGTITFNNNLGAGTESNQAYSVPTKMGSKLEDILMDDT
LSPVGVTDPLLSSVSPGASKASSRRSSMSMEETEHAC

>XP_045385597.1 microphthalmia-associated transcription factor isoform X1 [Lemur catta]
MQSESGIVPDFEVGEEFHEEPKTYYELKSQPLKSSSSAEHPGASKPPISSSSMTSRILLRQQLMREQMQE
QERREQQQKLQAAQFMQQRVPVSQTPAINVSVPTTLPSATQVPMEVLKVQTHLENPTKYHIQQAQRQQVK
QYLSTTLANKHANQVLSLPCPNQPGDHVMPPVPGSSAPNSPMAMLTLNSNCEKEGFYKFEEQSRAESECP
GMNTHSRASCMQMDDVIDDIISLESSYNEEILGLMDPALQMANTLPVSGNLIDLYGNQGLPPPGLAISNS
CPANLPNIKRELTACIFPTESEARALAKERQKKDNHNLIERRRRFNINDRIKELGTLIPKSNDPDMRWNK
GTILKASVDYIRKLQREQQRAKELENRQKKLEHANRHLLLRIQELEMQARAHGLSLIPSTGLCSPDLVNR
IIKQEPVLENCNQDLLQHHADLTCTTTLDLTDGTITFNNSLGTGTEGGQAYGVPTKMGSKLEDILMDDTL
SPVGVTDPLLSSVSPGASKTSSRRSSMSMEETEHAC

>XP_045664026.1 microphthalmia-associated transcription factor isoform X1 [Ursus americanus]
MQSESGIVPDFEVGEEFHEEPKTYYELKSQPLKSSSSEEHPGASKPPISSSSMTSRILLRQQLMREQMQE
QERREQQQKLQAAQFMQQRVPVSQTPAINVSVPTTLPSATQVPMEVLKVQTHLENPTKYHIQQAQRQQVK
QYLSTTLANKHANQVLSLPCPNQPGDHVMPPVPGSSAPNSPMAMLTLNSNCEKEGFYKFEEQNRAESECP
TMNTHSRASCMQMDDVIDDIISLESSYNEEILGLMDPALQMANTLPVSGNLIDLYGNQGLPPPGLTISNS
CPANLPNIKRELTACIFPTESEARALAKERQKKDNHNLIERRRRFNINDRIKELGTLIPKSNDPDMRWNK
GTILKASVDYIRKLQREQQRAKELETRQKKLEHANRHLLLRIQELEMQARAHGLSLIPSTGLCSPDLVNR
IIKQEPTLENCGQDLLQHHADLPCTTTLDLTDGTITFNNLGAGTESNQAYSIPTKMGSKLEDILMDDTLS
PVGVTDPLLSSVSPGASKTSSRRSSMSMEEAEHAC

>XP_045688118.1 microphthalmia-associated transcription factor isoform X1 [Phyllostomus hastatus]
MQSESGIVPDFEVGEEFHEEPKTYYELKSQPLKSRSYLDHSEGRNYGQLVIDSFIMATHLLMHYISCSSE
EHPGASKPPISSSSMTSRILLRQQLMREQMQEQERREQQQKLQAAQFMQQRVPVSQTPAINVCVPTTLPS
ATQVPMEVLKVQTHLENPTKYHIQQAQRQQVKQYLSTTLANKHANQVLSLPCPNQPGDHVMPPVPGSSAP
NSPMAMLTLNSNCEKEGFYKFEEQNRAESECPTMNTHSRASCMQMDDVIDDIISLESSYNEEILSLMDPA
LQMANTLPVSGNLMDLYSNQGLPPPGLTISNSCPANLPNIKRELTACIFPTESEARALAKERQKKDNHNL
IERRRRFNINDRIKELGTLIPKSNDPDMRWNKGTILKASVDYIRKLQREQQRAKELENRQKKLEHANRHL
LLRIQELEMQARAHGLSLIPSTGLCSPDLVNRIIKQEPSLENCSQDLLQHPSDLTCTSTLDLTDGTITFN
NGLGTGAESGQTYSVPTKMGSKLEDILMDDTLSPVGVTDPLLSSVSPGASKTSSRRSSMSMEEPEHAC

>XP_045717930.1 microphthalmia-associated transcription factor isoform X1 [Mirounga angustirostris]
MQSESGIVPDFEVGEEFHEEPKTYYELKSQPLKSSSSEEHPGASKPPISSSSMTSRILLRQQLMREQMQE
QERREQQQKLQAAQFMQQRVPVSPTPAINVSVPTTLPSATQVPMEVLKVQTHLENPTKYHIQQAQRQQVK
QYLSTTLANKHANQVLSLPCPNQPGDHVMPPVPGSSAPNSPMAMLTLNSNCEKEGFYKFEEQNRAESECP
TMNTHSRASCMQMDDVIDDIISLESSYNEEILGLMDPALQMANTLPVSGNLIDLYGNQGLPPPGLTISNS
CPANLPNIKRELTACIFPTESEARALAKERQKKDNHNLIERRRRFNINDRIKELGTLIPKSNDPDMRWNK
GTILKASVDYIRKLQREQQRAKELENRQKKLEHANRHLLLRIQELEMQARAHGLSLIPSTGLCSPDLVNR
IIKQEPTLENCNQDLLQHHADLPCTTTLDLTDGTITFNNSLGAGTESNQAYGVPTKMGSKLEDILMDDTL
SPVGVTDPLLSSVSPGASKTSSRRSSMSMEEAEHAC

>XP_045847676.1 microphthalmia-associated transcription factor isoform X1 [Meles meles]
MQSESGIVPDFEVGEEFHEEPKTYYELKSQPLKSSSSEEHPGASKPPISSSSMTSRILLRQQLMREQMQE
QERREQQQKLQAAQFMQQRVPVGQTPAINVSVPTSLPSATQVPMEVLKVQTHLENPTKYHIQQAQRQQVK
QYLSTTLANKHANQVLSLPCPNQPGDHVMPPVPGSSAPNSPMAMLTLNSNCEKEGFYKFEEQNRAESECP
TMNTHSRASCMQMDDVIDDIISLESSYNEEILGLMDPALQMANTLPVSGNLIDLYGNQGLPPPGLTISNS
CPANLPNIKRELTACIFPTESEARALAKERQKKDNHNLIERRRRFNINDRIKELGTLIPKSNDPDMRWNK
GTILKASVDYIRKLQREQQRAKELENRQKKLEHANRHLLLRIQELEMQARAHGLSLIPSTGLCSPDLVNR
IIKQEPALENCNQDLLQHHADLPCTTTLDLTDGTITFNNNLGAGTEGNQAYSVPTKMGSKLEDILMDDTL
SPVGITDPLLSSVSPGASKTSSRRSSMSMEEAEHAC

>XP_046281426.1 microphthalmia-associated transcription factor isoform X1 [Marmota monax]
MQSESGIVPDFEVGEEFHEEPKTYYELKSQPLKSSSSAEHPGASKPPISSSSMTSRILLRQQLMREQMQE
QERREQQQKLQAAQFLQQRVPASQTPAINVSAPTALPSATQVPMEVLKVQTHLENPTKYHIQQAQRQQVK
QYLSTTLANKHANQVLSLPCPNQPGDRVMPPVPGSSAPNSPMALLTLNSNCDKEGFYKFEEQNRVESECP
SMNAHPRASCMQMDDVIDDIISLESSYNEEILGLMDPALQMANTLPVSGNLIDLYGSQGLPPPGLTISNS
CPANLPNIKRELTACIFPTESEARALAKERQKKDNHNLIERRRRFNINDRIKELGTLIPKSNDPDMRWNK
GTILKASVDYIRKLQREQQRAKELESRQKKLEHANRHLLLRIQELEMQARAHGLSLIPSTGLCSPDLVNR
IIKQEPVLENCSQDLLQHQAELACTSLDLTDGTLAFSSSLGPAAEGAQAYSVPAKMGSKLEDILMDDTLS
PAGVTDPLLSSVSPGASKASSRRSSMSMEEAELAC

>XP_046525155.1 microphthalmia-associated transcription factor isoform X1 [Equus quagga]
MNPNRSCTSGVHHVASTPAWPSGSCSFRRSCSPGEPGMPRPDRTTDPRQRAAAGPSHPGASVNSPRWGWR
PRAGEGLSSALRGGAPLGGPRPDHLPSAPGLCSHFPAVEGREAGAMQSESGIVPDFEVGEEFHEEPKTYY
ELKSQPLKSSSSEEHPGASKPPISSSSMTSRILLRQQLMREQMQEQERREQQQKLQAAQFMQQRVPVSQT
PAINVSVPTTLPSATQVPMEVLKVQTHLENPTKYHIQQAQRQQVKQYLSTTLANKHANQVLSLPCPNQPG
DHVMPPVPGSSAPNSPMAMLTLNSNCEKEGFYKFEEQNRAESECPSMNTHSRASCMQMDDVIDDIISLES
SYNEEILGLMDPALQMANTLPVSGNLIDLYGNQGLPPPGLTISNSCPANLPNIKRELTACIFPTESEARA
LAKERQKKDNHNLIERRRRFNINDRIKELGTLIPKSNDPDMRWNKGTILKASVDYIRKLQREQQRAKELE
NRQKKLEHANRHLLLRIQELEMQARAHGLSLIPSTGLCSPDLVNRIIKQEPALENCNQDLLQHHADLTCT
TTLDLTDGTISFNNNLGTGTESNQAYSVPTKMGSKLEDILMDDTLSPVGVTDPLLSSVSPGASKTSSRRS
SMSMEETEHAC

>XP_048171318.1 microphthalmia-associated transcription factor isoform X1 [Corvus hawaiiensis]
MQAESGIVPDFEVGEEFHEEPKTYYELKSQPLKSSNSEHPGASKPPLSSSSMTSRILLRQQLMREQMQEQ
ERREQQQKQQAAQFMQQRVPVSQTPAINVSVPTSLPPATQVPMEVLKVQTHLENPTKYHIQQAQRQQVKQ
YLSTTLANKHANQALSLPCPNQPGDHVMPPGTGSSAPNSPMAMLTLNSNCEKEGFYKFEEQSRVESECPA
LNTHSRASCMQMDDVIDDIISLESSYNEEILGLVDPALQMANTLPVSGNLIDLYGNQSMPPPGLNISNSC
PANLPNIKRELTESEARALAKERQKKDNHNLIERRRRFNINDRIKELGTLIPKSNDPDMRWNKGTILKAS
VDYIRKLQREQQRTKELENRQKKLEHANRHLLLRIQELEMQARAHGLSLVPSTGLCSPDMVNRVIKQEPV
LDNCTQDMMSHHTDLSCTTTLDLTDGTITFSDNLGNVTEPAGTYSVPAKMGSKLEDILMDDTLSPVGVTD
PLLSSVSPGASKTSSRRSSVSMEDTDHAC

>XP_048212094.1 microphthalmia-associated transcription factor isoform X1 [Perognathus longimembris pacificus]
MQSESGIVPDFEVGEEFHEEPKTYYELKSQPLKSSSSAEHPGASKPPISSSSMTSRILLRQQLMREQMQE
QERREQQQKLQAAQFMQQRVPVSQTPAINVSVPTTLPSAPQVPMEVLKVQTHLENPTKYHIQQAQRQQVK
QYLSTTLANKHANQVLSLPCPNQPGDHVMPPVPGSSAPNSPMAMLTLNSNCEKEGFYKFEEQNRAESECP
SMNTHSRASCMQMDDVIDDIISLESSYNEEILGLMDPALQMANTLPVSGNLMDLYSNQGLPPPGLTISNS
CPANLPNIKRELTACIFPTESEARALAKERQKKDNHNLIERRRRFNINDRIKELGTLIPKSNDPDMRWNK
GTILKASVDYIRKLQREQQRAKELENRQKKLEHANRHLLLRIQELEMQARAHGLSLIPSTGLCSPDLVNR
IIKQEPVLENCSQDLLQHQAELTCTTTLDLTDGTITFNSSLGTRPDSNPAYSVPTKMGSKLEDILMDDTL
SPVGVTDPLLSSVSPGASKASSRRSSMSMEETEHAC

>XP_048294403.1 microphthalmia-associated transcription factor isoform X1 [Myodes glareolus]
MQSESGIVADFEVGEEFHEEPKTYYELKSQPLKSSSSAEHPGASKPPLSSSSMTSRILLRQQLMREQMQE
QERREQQQKLQAAQFMQQRVPVSQTPAINVSVPTTLPSATQVPMEVLKVQTHLENPTKYHIQQAQRHQVK
QYLSTTLANKHASQVLSSPCPNQPGDHAMPPVPGSSAPNSPMAMLTLNSNCEKEAFYKFEEQSRAESECP
GMNTHSRASCMQMDDVIDDIISLESSYNEEILGLMDPALQMANTLPVSGNLIDLYSNQGLPPPGLTISNS
CPANLPNIKRELTACIFPTESEARALAKERQKKDNHNLIERRRRFNINDRIKELGTLIPKSNDPDMRWNK
GTILKASVDYIRKLQREQQRAKDLENRQKKLEHANRHLLLRVQELEMQARAHGLSLIPSTGLCSPDLVNR
IIKQEPVLENCSQELVQHQTDLTCTTTLDLTDGTITFTNNLGTVPESSPAYSIPRKMGSNLEDILMDDAL
SPVGVTDPLLSSVSPGASKTSSRRSSMSAEETEHAC

>XP_048345739.1 microphthalmia-associated transcription factor isoform X1 [Sphaerodactylus townsendi]
MQAESGIVPDFDVGEEFHEEPKTYYELKSQPLKNSSSEHPGASKPPLSSSSMTSRILLRQQLMREQMQEQ
ERREQQQKQQAAQFMQQRVAVSQTPAINVSLPTSLPPATQVPMEVLKVQTHLENPTKYHIQQAQRQQVKQ
YLSTTLANKHTNQALSLPCPNQPGDHVMPPGTGSSAPNSPMAMLTLNSNCEKEGFYKFEEQSNRAETECQ
ALNTHSRASCMQMDDVIDDIISLESSYNEEIFGLMDPALQMANTLPVSGNIVDLYGNQGMPPPGLNISNS
CPADLPNIKRELTACVFPTESEARALAKERQKKDNHNLIERRRRFNINDRIKELGTLIPKSNDPDMRWNK
GTILKASVDYIRKLQREQQRTKELENRQKKLEHANRHLLLRIQELEMQARAHGLSIVPSTGLCSPEMVNR
IIKQEPVLDNCSQEILQRHRNLSCTTTLDLTDGTISFNDSLANAMETAAGTYTVPTKVGSKLEDILIDDT
LSPVEVSDPLLSSLSPGASKGSSRRSSVSMEDNDHAC

>XP_048715142.1 microphthalmia-associated transcription factor isoform X1 [Caretta caretta]
MLNDFSQGTMGASIHARKVFGFQSQDLTTRSCLPLVSVVLWSKNYGSSSEHPGASKPPLSSSSMTSRILL
RQQLMREQMQEQERREQQQKQQAAQFMQQRVPLSQTPAINVSIPCNLPPPTQVPMEVLKVQTHLENPTKY
HIQQAQRQQVKQYLSTTLANKHPNQALSLPCPNQPGDHVMPPGTGSSAPNSPMAMLTLNSNCEKEGFYKF
EEQSRVENECPALNTHTRASCMQMDDVIDDIISLESSYNEEILGLMDPALQMANTLPVSGNLIDLYGNQG
MPPSGLNISNSCPANLPNIKRELTACIFPTESEARALAKERQKKDNHNLIERRRRFNINDRIKELGTLIP
KSNDPDMRWNKGTILKASVDYIRKLQREQQRTKELENRQKKLEHANRHLLLRIQELEMQARAHGLSLVPS
TGLCSPDVVNRVIKQEPVIDNCNQDVLQHRSDLSCTTTLDLTDGTITFNDNLGSYSVPTKVGSKLEDILM
DDTLSPVGVTDPLLSSVSPGASKTSSRRSSMSMEDTDHAC

>XP_048812916.1 microphthalmia-associated transcription factor isoform X1 [Lagopus muta]
MQAESGIVPDFEVGEEFHEEPKTYYELKSQPLKSSNSEHPGASKPPLSSSSMTSRILLRQQLMREQMQEQ
ERREQQQKQQAAQFMQQRVPVSQTPAINVSVPASLPPATQVPMEVLKVQTHLENPTKYHIQQAQRQQVKQ
YLSTTLANKHANQALSLPCPNQPGDHVMPPGTGSSAPNSPMAMLTLNSNCEKEGFYKFEEQSRVESECPA
LNTHSRASCMQMDDVIDDIISLESSYNEEILGLMDPALQMANTLPVSGNLIDLYGNQSMPPPGLNISNSC
PANLPNIKRELTACIFPTESEARALAKERQKKDNHNLIERRRRFNINDRIKELGTLIPKSNDPDMRWNKG
TILKASVDYIRKLQREQQRTKELENRQKKLEHANRHLLLRIQELEMQARAHGLSLVPSTGLCSPDMVNRV
IKQEPVLDNCNQDLMPHHTDLSCTTTLDLTDGTITFSDNLGNVTEPTGTYSVPPKMGSKLEDILMDDTLS
PVGVTDPLLSSVSPGASKTSSRRSSVSMEDTDHAC

>XP_049496837.1 microphthalmia-associated transcription factor isoform X1 [Panthera uncia]
MQSESGIVPDFEVGEEFHEEPKTYYELKSQPLKSSSSEEHPGASKPPISSSSMTSRILLRQQLMREQMQE
QERREQQQKLQAAQFMQQRVPVSQTPAINVSVPTTTLPSATQVPMEVLKVQTHLENPTKYHIQQAQRQQV
KQYLSTTLANKHANQVLSLPCPNQPGDHVMPPVPGSSAPNSPMAMLTLNSNCEKEGFYKFEEQNRAESEC
PTMNTHSRASCMQMDDVIDDIISLESSYNEEILGLMDPALQMANTLPVSGNLIDLYGNQGLPPPGLTISN
SCPANLPNIKRELTACIFPTESEARALAKERQKKDNHNLIERRRRFNINDRIKELGTLIPKSNDPDMRWN
KGTILKASVDYIRKLQREQQRAKELETRQKKLEHANRHLLLRIQELEMQARAHGLSLIPSTGLCSPDLVN
RIIKQEPTLENCSQDLLQHHADLPCTTTLDLTDGTITFNNNLGAGTESNQAYSVPTKMGSKLEDILMDDT
LSPVGVTDPLLSSVSPGASKASSRRSSMSMEETEHAC

>XP_049633203.1 microphthalmia-associated transcription factor isoform X1 [Suncus etruscus]
MQSESGIVADFEVGEEFHEEPKTYYELKSQPLKSSNSEEHPGASKPPISSSSMTSRILLRQQLMREQMQE
QERREQQQKLQAAQFMQQRVPVSQTPAINVSVPTTLPSAAQVPMEVLKVQTHLENPTKYHIQQAQRQQVK
QYLSTTLANKHANQVLSLPCPNQPGDHVMPPVPGSSAPNSPMAMLTLNSNCEKEGFYKFEEQNRAESECP
SMNTHSRASCMQMDDVIDDIISLESSYNEEILGLMDPALQMANTLPVSGNLIDLYGNQSLPPPGITISNS
CPANLPNIKRELTACIFPTESEARALAKERQKKDNHNLIERRRRFNINDRIKELGTLIPKSNDPDMRWNK
GTILKASVDYIRKLQREQQRAKELENRQKKLEHANRHLLLRIQELEMQARAHGLSLIPSTGLCSPDLVNR
LIKQEPTLENCNQDLLQHHADLTCTTTLDLTDGTISFHNNLGTGTENNQVYSVPPKMGSKLEDILMDDTL
SPVGVTDPLLSSVSPGASKTSSRRSSMSMEETEHAC

>XP_049682462.1 microphthalmia-associated transcription factor isoform X1 [Accipiter gentilis]
MQAESGIVPDFEVGEEFHEEPKTYYELKSQPLKSSNSEHPGASKPPLSSSSMTSRILLRQQLMREQMQEQ
ERREQQQKQQAAQFMQQRVPVSQTPAINVSVPTSLPPATQVPMEVLKVQTHLENPTKYHIQQAQRQQVKQ
YLSTTLANKHANQALSLPCPNQPGDHVMPPGTGSSAPNSPMAMLTLNSNCEKEGFYKFEEQSRVESECPA
LNTHSRASCMQMDDVIDDIISLESSYNEEILGLMDPALQMANTLPVSGNLIDLYGNQSMPPPGLNISNSC
PANLPNIKRELTACIFPTESEARALAKERQKKDNHNLIERRRRFNINDRIKELGTLIPKSNDPDMRWNKG
TILKASVDYIRKLQREQQRTKELENRQKKLEHANRHLLLRIQELEMQARAHGLSLVPSTGLCSPDMVNRV
IKQEPVLDNCNQDIMPHHTDLSCTTTLDLTDGTITFSDNLGNVTEPTGTYGVPAKMGSKLEDILMDDTLS
PVGVTDPLLSSVSPGASKTSSRRSSVSMEDTDHAC

>XP_049719038.1 microphthalmia-associated transcription factor isoform X1 [Elephas maximus indicus]
MQSESGIVPDFEVGEEFHEEPKTYYELKSQPLKSSSAEHPGASKPPISSSSMTSRILLRQQLMREQMQEQ
ERREQQQKLQAAQFMQQRVPVSQTPAINVSVPSTLPSATQVPMEVLKVQTHLENPTKYHIQQAQRQQVKQ
YLSTTLANKHANQVLSLPCPNQPGDHVMPPVPGSSAPNSPMAMLTLNSNCEKEGFYKFEEQNRVESECPS
MNTHSRASCMQMDDVIDDIISLESSYNEEILGLMEPALQMANTLPVSGNLIDLYGNQGLPPPGLTISNSC
PANLPNIKRELTACIFPTESEARALAKERQKKDNHNLIERRRRFNINDRIKELGTLIPKSNDPDMRWNKG
TILKASVDYIRKLQREQQRAKELENRQKKLEHANRHLLLRIQELEMQARAHGLSLLPSTGLCSPDVVNRV
IKQEPVLENCNQDLLQHHADLTCTTTLDLTDGTITFNNNLGTGTESNQAYCVPTKMGSKLEDILMDDTLS
PVGITDPLLSSVSPGASKTSSRRSSMSMEETEHAC

>XP_050005338.1 microphthalmia-associated transcription factor isoform X1 [Microtus fortis]
MCSAPEVLQIPGRIGIGPSRPGVSVNSPRRGGRPASGFSGSARGEWLGDPSLPIFGRCLQAVEGGQAGAM
QSESGIVADFEVGEEFHEEPKTYYELKSQPLKSSSAEHPGASKPPLSSSSMTSRILLRQQLMREQMQEQE
RREQQQKLQAAQFMQQRVPVSQTPAINVSVPSTLPSATQVPMEVLKVQTHLENPTKYHIQQAQRHQVKQY
LSTTLANKHASQVLSSPCPNQPGDHAMPPVPGSSAPNSPMAMLTLNSNCEKEAFYKFEEQSRAESECPGM
NTHSRASCMQMDDVIDDIISLESSYNEEILGLMDPALQMANTLPVSGNLIDLYSNQGLPPPGLTISNSCP
ANLPNIKRELTACIFPTESEARALAKERQKKDNHNLIERRRRFNINDRIKELGTLIPKSNDPDMRWNKGT
ILKASVDYIRKLQREQQRAKDLENRQKKLEHANRHLLLRVQELEMQARAHGLSLIPSTGLCSPDLVNRII
KQEPVLENCSQELVQHQPDLTCTTTLDLTDGTITFTNNLGTVPESSPAYSIPRKMGSNLEDILMDDALSP
VGVTDPLLSSVSPGASKTSSRRSSMSAEETEHAC

>XP_050168636.1 microphthalmia-associated transcription factor isoform X1 [Myiozetetes cayanensis]
MQAESGIVPDFEVGEEFHEEPKTYYELKSQPLKSSNSEHPGASKPPLSSSSMTSRILLRQQLMREQMQEQ
ERREQQQKQQAAQFMQQRVPVSQTPAINVSVPTSLPPATQVPMEVLKVQTHLENPTKYHIQQAQRQQVKQ
YLSTTLANKHANQALSLPCPNQPGDHVMPPGTGSSAPNSPMAMLTLNSNCEKEGFYKFEEQSRVESECPA
LNTHSRASCMQMDDVIDDIISLESSYNEEILGLVDPALQMANTLPVSGNLIDLYGNQSMPPPGLNISNSC
PANLPNIKRELTACIFPTESEARALAKERQKKDNHNLIERRRRFNINDRIKELGTLIPKSNDPDMRWNKG
TILKASVDYIRKLQREQQRTKELENRQKKLEHANRHLLLRIQELEMQARAHGLSLVPSTGLCSPDMVNRV
IKQEPVLDNCTQDMMPHHTDLSCTTTLDLTDGTITFSDNLGNVTEPAGTYSVPAKMGSKLEDILMDDTLS
PVGVTDPLLSSVSPGASKTSSRRSSVSMEDTDHAC

>XP_050634499.1 microphthalmia-associated transcription factor isoform X1 [Macaca thibetana thibetana]
MQSESGIVPDFEVGEEFHEEPKTYYELKSQPLKSSSSAEHPGASKPPISSSSMTSRILLRQQLMREQMQE
QERREQQQKLQAAQFMQQRVPVSQTPAINVSVPTTLPSATQVPMEVLKVQTHLENPTKYHIQQAQRQQVK
QYLSTTLANKHANQVLSLPCPNQPGDHVMPPVPGSSAPNSPMAMLTLNSNCEKEGFYKFEEQNRAESECP
GMNTHSRASCMQMDDVIDDIISLESSYNEEILGLMDPALQMANTLPVSGNLIDLYGNQGLPPPGLTISNS
CPANLPNIKRELTACIFPTESEARALAKERQKKDNHNLIERRRRFNINDRIKELGTLIPKSNDPDMRWNK
GTILKASVDYIRKLQREQQRAKELENRQKKLEHANRHLLLRIQELEMQARAHGLSLIPSTGLCSPDLVNR
IIKQEPVLENCSQDLLQHHADLTCTTTLDLTDGTITFNNNLGTGTEANQAYSVPTKMGSKLEDILMDDTL
SPVGVTDPLLSSVSPGASKTSSRRSSMSMEETEHAC

>XP_050760557.1 microphthalmia-associated transcription factor isoform X1 [Gymnogyps californianus]
MQAESGIVPDFEVGEEFHEEPKTYYELKSQPLKSSNSEHPGASKPPLSSSSMTSRILLRQQLMREQMQEQ
ERREQQQKQQAAQFMQQRVPVSQTPAINVSVPTSLPPATQVPMEVLKVQTHLENPTKYHIQQAQRQQVKQ
YLSTTLANKHANQALSLPCPNQPGDHVMPPGTGSSAPNSPMAMLTLNSNCEKEGFYKFEEQSRIESECPA
LNTHSRASCMQMDDVIDDIISLESSYNEEILGLMDPALQMANTLPVSGNLIDLYGNQSMPPPGLNISNSC
PANLPNIKRELTACIFPTESEARALAKERQKKDNHNLIERRRRFNINDRIKELGTLIPKSNDPDMRWNKG
TILKASVDYIRKLQREQQRTKELENRQKKLEHANRHLLLRIQELEMQARAHGLSLVPSTGLCSPDMVNRV
IKQEPVLDNCNQDIMPHHTDLSCTTTLDLTDGTITFSDNLGNVTEPTGTYSVPAKMGSKLEDILMDDTLS
PVGVTDPLLSSVSPGASKTSSRRSSVSMEDTDHAC

>XP_050813377.1 microphthalmia-associated transcription factor isoform X1 [Gopherus flavomarginatus]
MQAESGIVADFEVGEEFHEEPKTYYELKSQPLKSRSLHHLVSKINAQVGRIKESQNETGQLFTCNLISAI
SMSDSSEHPGASKPPLSSSTMTSRILLRQQLMREQMQEQERREQQQKQQAAQFMQQRVPLSQTPAINVSV
PSNLPPPTQVPMEVLKVQTHLENPTKYHIQQAQRQQVKQYLSTTLANKHTNQALSLPCPNQPGDHVMPPG
TGSSAPNSPMAMLTLNSNCEKEGFYKFEEQSRVESECPALNTHTRASCMQMDDVIDDIISLESSYNEEIL
GLMDPALQMANTLPVSGNLIDLYGNQGMPPSGLNISNSCPANLPNIKRELTACIFPTESEARALAKERQK
KDNHNLIERRRRFNINDRIKELGTLIPKSNDPDMRWNKGTILKASVDYIRKLQREQQRTKELENRQKKLE
HANRHLLLRIQELEMQARAHGLSLVPSTGLCSPDMVNRVIKQEPVIDNCNQDVLQHHSDLSCTTTLDLTD
GTITFSDNLGTYSVPTKAGSKLEDILMDDTLSPVGVTDPLLSSVSPGASKTSSRRSSMSMEDTDHAC

>XP_051010923.1 microphthalmia-associated transcription factor isoform X1 [Acomys russatus]
MITIVSTSLFPGSVPCHFKQAAITGLLKKLASAAKDPINYHSISNLAFPLLREGTCKPSAERLQWDLHNN
LLSEPVGWTLCSANGPGWPCSSAEHPGASKPPLSSSSMTSRILLRQQLMREQMQEQERREQQQKLQAAQF
MQQRVAVSQTPAINVSVPTTLPSATQVPMEVLKVQTHLENPTKYHIQQAQRHQVKQYLSTTLANKHASQV
LSSPCPNQPGDHAMPPVPGSSAPNSPMAMLTLNSNCEKEAFYKFEEQSRAESECPGMNTHSRASCMQMDD
VIDDIISLESSYNEEILGLMDPALQMANTLPVSGNLIDLYSNQGLPPPGLTISNSCPANLPNIKRELTAC
IFPTESEARALAKERQKKDNHNLIERRRRFNINDRIKELGTLIPKSNDPDMRWNKGTILKASVDYIRKLQ
REQQRAKDLENRQKKLEHANRHLLLRVQELEMQARAHGLSLIPSTGLCSPDLVNRIIKQEPVLENCSQEL
VQHQADLTCTTTLDLTDGTITFTNNLGTMPESNPAYSIPRKMGSNLEDILMDDALSPVGVTDPLLSSVSP
GASKTSSRRSSMSAEETEHAC

>XP_051059447.1 microphthalmia-associated transcription factor isoform X1 [Phodopus roborovskii]
MGAQEPVDVKCLLPFMIIIVSTSLLPGWVPCHFKQVAITGLLKKLASAAKDPINYHCISNLAFPVLREGT
CKPSAERLQWHLHNNLSELVVWTLCSAKGPGWPCSSAEHPGASKPPLSSSSMTSRILLRQQLMREQMQEQ
ERREQQQKLQAAQFMQQRVPVSQTPAINVSVPTTLPSATQVPMEVLKVQTHLENPTKYHIQQAQRHQVKQ
YLSTTLANKHASQVLSSPCPNQPGDHAMPPVPGSSAPNSPMAMLTLNSNCEKEAFYKFEEQSRAESECPG
MNTHSRASCMQMDDVIDDIISLESSYNEEILGLMDPALQMANTLPVSGNLIDLYSNQGLPPPGLTISNSC
PANLPNIKRELTACIFPTESEARALAKERQKKDNHNLIERRRRFNINDRIKELGTLIPKSNDPDMRWNKG
TILKASVDYIRKLQREQQRAKDLENRQKKLEHANRHLLLRVQELEMQARAHGLSLIPSTGLCSPDLVNRI
IKQEPVLENCSQELVQHQTDLTCTTTLDLTDGTITFTNNLGTMPESSPAYSVPRKMGSNLEDILMDDALS
PVGVTDPLLSSVSPGASKTSSRRSSMSAEETEHAC

>XP_051483412.1 microphthalmia-associated transcription factor isoform X1 [Apus apus]
MQAESGIVPDFEVGEEFHEEPKTYYELKSQPLKSSNSEHPGASKPPLSSSSMTSRILLRQQLMREQMQEQ
ERREQQQKQQAAQFMQQRVPVSQTPAINVSVPTSLPPATQVPMEVLKVQTHLENPTKYHIQQAQRQQVKQ
YLSTTLANKHANQALSLPCPNQPGDHVMPPGTGSSAPNSPMAMLTLNSNCEKEGFYKFEEQNRAESECPA
LNTHSRASCMQMDDVIDDIISLESSYNEEILGLMDPALQMANTLPVSGNLIDLYGNQSMPPPGLNISNSC
PANLPNIKRELTESEARALAKERQKKDNHNLIERRRRFNINDRIKELGTLIPKSNDPDMRWNKGTILKAS
VDYIRKLQREQQRTKELENRQKKLEHANRHLLLRIQELEMQARAHGLSLVPSTGLCSPDMVNRAIKQEPV
LDNCNQDILPHHTDLSCTTTLDLTDGTITFSDNLGSVTEPTGTYSVPAKMGSKLEDILMDDTLSPVGVTD
PLLSSVSPGASKTSSRRSSVSMEDTDHAC

>XP_051644862.1 microphthalmia-associated transcription factor isoform X1 [Manacus candei]
MQAESGIVPDFEVGEEFHEEPKTYYELKSQPLKSSNSEHPGASKPPLSSSSMTSRILLRQQLMREQMQEQ
ERREQQQKQQAAQFMQQRVPVSQTPAINVSVPTSLPPATQVPMEVLKVQTHLENPTKYHIQQAQRQQVKQ
YLSTTLANKHANQALSLPCPNQPGDHVMPPGTGSSAPNSPMAMLTLNSNCEKEGFYKFEEQSRVESECPA
LNTHSRASCMQMDDVIDDIISLESSYNEEILGLVDPALQMANTLPVSGNLIDLYGNQSMPPPGLNISNSC
PANLPNIKRELTACIFPTESEARALAKERQKKDNHNLIERRRRFNINDRIKELGTLIPKSNDPDMRWNKG
TILKASVDYIRKLQREQQRTKELENRQKKLEHANRHLLLRIQELEMQARAHGLSLVPSTGLCSPDMVNRV
IKQEPVLDNCTQDMMPHHTDLSCTTTLDLTDGTITFSDNLGNVTEPTGTYSVPAKMGSKLEDILMDDTLS
PVGVTDPLLSSVSPGASKTSSRRSSVSMEDTDHAC

>XP_051836640.1 microphthalmia-associated transcription factor isoform X1 [Antechinus flavipes]
MEAPESFLPEPNPVWGLGGKERWQRGGHQLLACQPSGVLPLWENPPLAACSSSTEHPGASKPPLSSSSMT
SRILLRQQLMREQMQEQERREQQQKQQAAQFMQQRVPVSQTPAINVSVPTSLPPATQVPMEVLKVQTHLE
NPTKYHIQQAQRQQVKQYLSTTLANKHANQALSLPCPNQPGDHVMPPGPGSSAPNSPMAMLTLNSNCEKE
GFYKFEEQNRAESECPNMNAHSRASCMQMDDVIDDIISLESSYNEEILGLMDPALQMANTLPVSGNLIDL
YGNQGLPPPGLAISNSCPANLPNIKRELTACIFPTESEARALAKERQKKDNHNLIERRRRFNINDRIKEL
GTLIPKSNDPDMRWNKGTILKASVDYIRKLQREQQRAKELENRQKKLEHANRHLLLRIQELEMQARAHGL
SLIPSTGLCSPDLVNRVIKQEPVLENCSQDVLQHHPDLTCTTTLDLTDGTITFSNNLGNGTETTTAYSVP
TKMGSKLEDILMDDTLSPVGVTDPLLSSVSPGASKTSSRRSSMSMEDTDHAC

>XP_052030362.1 microphthalmia-associated transcription factor isoform X1 [Apodemus sylvaticus]
MQSESGIVADFEVGEEFHEEPKTYYELKSQPLKSSSSAEHSGASKPPLSSSTMTSRILLRQQLMREQMQE
QERREQQQKLQAAQFMQQRVAVSQTPAINVSVPTTLPSATQVPMEVLKVQTHLENPTKYHIQQAQRHQVK
QYLSTTLANKHASQVLSSPCPNQPGDHAMPPVPGSSAPNSPMAMLTLNSNCEKEAFYKFEEQSRAESECP
GMNTHSRASCMQMDDVIDDIISLESSYNEEILGLMDPALQMANTLPVSGNLIDLYSNQGLPPPGLTISNS
CPANLPNIKRELTACIFPTESEARALAKERQKKDNHNLIERRRRFNINDRIKELGTLIPKSNDPDMRWNK
GTILKASVDYIRKLQREQQRAKDLENRQKKLEHANRHLLLRVQELEMQARAHGLSLIPSTGLCSPDLVNR
IIKQEPVLDNCSQELVQHQADLTCTTTLDLTDGTITFTNNLGTMPESSPAYNIPRKMGSNLEDILMDDAL
SPVGVTDPLLSSVSPGASKTSSRRSSMSAEETDHAC
