# Supplementary material for: Coordinated microRNA/mRNA Expression Profiles Reveal Unique Skin Color Regulatory Mechanisms in Chinese Giant Salamander (Andrias davidianus)
Source: Animals (Basel). 2023 Mar 28;13(7):1181. doi: 10.3390/ani13071181 (PMC10093658; doi:10.3390/ani13071181)
Supplement: Supplementary file 1 [file animals-13-01181-s001.zip › Supplementary file S1-Results of miRNA identification.xlsx]

## Sheet: Sheet1
provisional id	miRDeep2 score	total read count	star read count	example miRBase miRNA with the same seed	consensus mature sequence
miRNA_1	359704	704432	1101	mmu-miR-205-5p	uccuucauuccaccggagucug
miRNA_2	192795	376229	1921	mmu-miR-203-3p	gugaaauguuuaggaccacuug
miRNA_3	192795	376229	1921	mmu-miR-203-3p	gugaaauguuuaggaccacuug
miRNA_4	107384	209380	1241	hsa-miR-27a-3p	uucacaguggcuaaguucug
miRNA_5	59647.4	115069	1914	hsa-let-7a-5p	ugagguaguagguuguauaguu
miRNA_6	24953.2	48469	467	mmu-miR-125a-5p	ucccugagacccuaacuuguga
miRNA_7	24953.2	48469	467	mmu-miR-125a-5p	ucccugagacccuaacuuguga
miRNA_8	23862.9	46316	476	gga-miR-142-5p	uccauaaaguagaaagcacua
miRNA_9	19047.9	37063	289	hsa-let-7a-5p	ugagguaguagguugugugguu
miRNA_10	17540	34272	123	hsa-miR-31-5p	aggcaagauguuggcauagcug
miRNA_11	14499.7	28397	35	hsa-miR-23a-3p	aucacauugccagggauuacc
miRNA_12	12363.2	23760	481	hsa-miR-25-3p	cauugcacuugucucggucuga
miRNA_13	12029.1	23517	27	hsa-miR-15a-5p	uagcagcacguaaauacuggag
miRNA_14	9935.3	17418	2062	hsa-miR-24-3p	uggcucaguucagcaggaac
miRNA_15	9366.4	18295	69	hsa-miR-30a-5p	uguaaacauccuacacucucaguu
miRNA_16	3105.9	6083	3	hsa-miR-196a-5p	uagguaguuucauguuguuggg
miRNA_17	2433.9	4398	367	hsa-let-7a-5p	agagguaguagguugcguagu
miRNA_18	1540.6	2181	832	oan-miR-1388-5p	aggacugucugaccugagaau
miRNA_19	1064.9	2088	3	hsa-miR-6816-3p	caaggaccugucugaaggcuc
miRNA_20	673.7	1292	21	hsa-miR-4732-3p	ucccugaccagagaacucuuu
miRNA_21	649.2	1274	1	hsa-miR-4732-3p	ucccugaccagagaacucuuu
miRNA_22	518.4	987	21	hsa-miR-4732-3p	ucccugaccagagaacucuuc
miRNA_23	305.8	595	4	-	uauuuucugugacucccugacu
miRNA_24	180.9	327	29	-	acaucauaauucuguuugucugu
miRNA_25	177.1	327	29	-	acaucauaauucuguuugucugu
miRNA_26	156.3	303	2	-	aaugcuggagaaacuuuguga
miRNA_27	148.3	273	9	hsa-miR-7150	cuggcaggggagacaccaugcu
miRNA_28	110.9	212	4	hsa-miR-1915-3p	ccccagggcauuagcaagc
miRNA_29	106.5	75	125	hsa-miR-6509-3p	uuccacuguucacccagccuaca
miRNA_30	89.5	179	3	-	ccagguccucuguacaugccc
miRNA_31	89.3	179	3	-	ccagguccucuguacaugccc
miRNA_32	81.7	148	20	-	cuuaccagcccuuccacacacc
miRNA_33	81.7	148	20	-	cuuaccagcccuuccacacacc
miRNA_34	77.1	142	2	pma-miR-4590	ccgggggauuggcuuugcgcc
miRNA_35	74	143	2	oha-miR-26-1-3p	agccuguucagucugcgg
miRNA_36	59.8	98	12	gga-miR-7463-5p	agagucucacuggucaggguuu
miRNA_37	54.8	93	7	mmu-miR-6949-5p	caagugggaagagaagcuagaggc
miRNA_38	39.3	53	15	hsa-miR-4732-3p	ucccugaccaggggaccugccu
miRNA_39	39.3	53	15	hsa-miR-4732-3p	ucccugaccaggggaccugccu
miRNA_40	31.8	53	16	-	caagccggugcauguuguagca
miRNA_41	31.6	67	1	-	cccuugaccaggggaccugccu
miRNA_42	24.9	19	21	hsa-miR-7-5p	uggaagacuagugauuuuguuguuu
miRNA_43	23.7	43	4	hsa-miR-3675-5p	uauggggccaugggauacaccgc
miRNA_44	16.9	29	3	mmu-miR-3109-3p	cagggccaggcugucagacagcucu
miRNA_45	16.5	10	13	mml-miR-1241	gucaccuccuacaucaucagag
miRNA_46	16.5	10	13	mml-miR-1241	gucaccuccuacaucaucagag
miRNA_47	14.6	27	1	bta-miR-2381	caggcugcugaggagcuaggc
miRNA_48	12.2	13	2	hsa-miR-508-5p	cacuccagcacacagguccaaa
miRNA_49	8.4	13	1	-	uaggacauugccugggguuguau
miRNA_50	5.8	12	0	gga-miR-6685-3p	uggugacguaguaggugacuga
miRNA_51	5.7	29	0	bta-miR-2284i	cagaaguucgggugaacuc
miRNA_52	5.4	164	0	mmu-miR-301a-5p	ucucugaccagauaacucgucu
miRNA_53	5.4	7	8	gga-miR-1658-3p	cagcugugcgguucccucccgcu
miRNA_54	5.3	18	0	hsa-miR-3124-3p	ccuuuccugagaccccuuuggugu
miRNA_55	5.1	39	0	mdo-miR-7357-3p	ucaggcuguggguucuccacu
miRNA_56	5	305	5	mdo-miR-7335-5p	ugcugugguuagcuuucccagu
miRNA_57	4.9	93	0	mmu-miR-6949-5p	caagugggaagagaagcuagaggc
miRNA_58	4.9	93	0	mmu-miR-6949-5p	caagugggaagagaagcuagaggc
miRNA_59	4.8	11	0	oan-miR-1422o-5p	cacaagaccucucuuugacccgaug
miRNA_60	4.7	90	0	mmu-miR-6949-5p	caagugggaagagaagcuagaggc
miRNA_61	4.3	43	1	hsa-miR-4732-3p	ucccugacuagagaacucuuu
miRNA_62	3.6	43	0	hsa-miR-361-5p	cuaucagacugauguuga
miRNA_63	3.2	10	0	pma-miR-497-3p	ccagagcggaugcucagu
miRNA_64	3.1	9	0	aca-miR-5397-5p	cacgcagagugcacacauucaaag
miRNA_65	2.7	4	1	-	cagacagauguaugccaggga
miRNA_66	2.6	109896	0	hsa-let-7a-5p	ugagguaguagauuguauaguu
miRNA_67	2.6	12	0	oan-miR-7431-3p	aaagaaaggugugcguuagugacu
miRNA_68	2.3	10	0	mdo-miR-7399-3p	cacgcaugcgggguacagu
miRNA_69	2.3	10	0	mdo-miR-7399-3p	cacgcaugcgggguacagu
miRNA_70	2.1	6601	0	-	gcggugcgccgcgaccggcu
miRNA_71	2.1	7	0	mmu-miR-152-5p	cagguucugauugcgcuggugccc
miRNA_72	1.9	10	0	-	acgcuugcaggcuggcccu
miRNA_73	1.9	10	0	-	acgcuugcaggcuggcccu
miRNA_74	1.8	5	0	mdo-miR-7322-5p	cagaaggaccaggaucucc
miRNA_75	1.8	18	0	-	gugcugaaggugcuccuggc
miRNA_76	1.7	81	0	-	cccuugaccaggggaccugccu
miRNA_77	1.7	339	0	-	ccgagacuggggcaacccucug
miRNA_78	1.6	820	0	mmu-miR-3097-3p	cucagaccuggaucccucuccu
miRNA_79	1.6	27	0	-	gaaagcccuuuugugaaucuggccc
miRNA_80	1.5	67	0	mmu-miR-3090-5p	aucugggucacggcacca
miRNA_81	1.5	8	5	-	uaucugaccagauaacucaucu
miRNA_82	1.5	67	0	mmu-miR-3090-5p	aucugggucacggcacca
miRNA_83	1.5	91	29	-	cgcauucugggacuuguaguuu
miRNA_84	1.5	106	0	-	ucuccgaccagauaacucau
miRNA_85	1.5	85	0	-	ccugggccuggauccucccucu
miRNA_86	1.5	91	29	-	cgcauucugggacuuguaguuu
miRNA_87	1.5	11	0	-	ccgcgggcgcucccugacc
miRNA_88	1.4	170	0	bta-miR-2401	ugagcuuggauacgcagacugag
miRNA_89	1.2	34	0	-	agauuaaccucuggaugggugcca
miRNA_90	1.1	229	0	hsa-miR-3664-3p	ccucaggagacgaaggacu
miRNA_91	0.9	11	0	hsa-miR-6814-5p	ccccaagggcaccugggag
miRNA_92	0.9	2184	52	-	acaucauaauucuguucaucu
miRNA_93	0.9	11	0	hsa-miR-6814-5p	ccccaagggcaccugggag
miRNA_94	0.9	2184	52	-	acaucauaauucuguucaucu
miRNA_95	0.8	10	0	-	acgcuugcaggcuggcccu
miRNA_96	0.8	10	0	-	acgcuugcaggcuggcccu
miRNA_97	0.8	43	1	hsa-miR-4732-3p	ucccugacuagagaacucuuu
miRNA_98	0.8	132	1	oan-miR-1409-5p	uagggaaccugcguagcccu
miRNA_99	0.6	33	0	gga-miR-1758	ccaccaaguacacgagggaca
miRNA_100	0.5	183	0	eca-miR-8971	cccugaguacugcagaguacuggg
miRNA_101	0.4	3	0	hsa-miR-3166	cgcagacaagacugaggucu
miRNA_102	0.4	67	0	mmu-miR-3090-5p	aucugggucacggcacca
miRNA_103	0.3	19	0	rno-miR-6332	cgcagggagucugagggac
miRNA_104	0.2	14	0	eca-miR-9146	uccuggauuacaaagagccaacauc
miRNA_105	0.2	14	0	eca-miR-9146	uccuggauuacaaagagccaacauc
miRNA_106	0	20	1	-	caagaaacugugcucugggaau
miRNA_107	0	15	0	ppy-miR-936	gcaauagauaaaguacugua
miRNA_108	0	20	1	-	caagaaacugugcucugggaau
miRNA_109	0	8	1	-	cagccagagccauggcuacu
miRNA_110	0	17	0	bta-miR-2401	cgagcuuguucagucuguggc
miRNA_111	0	2088	0	hsa-miR-6816-3p	caaggaccugucugaaggcuc
miRNA_112	0	15	0	ppy-miR-936	gcaauagauaaaguacugua
miRNA_113	0	357	0	pma-miR-4555	uccacaugaugacuugauagu
